# Supplementary material for: Defining neuronal responses to the neurotropic parasite Toxoplasma gondii
Source: mSphere. 2025 May 30;10(6):e00216-25. doi: 10.1128/msphere.00216-25 (PMC12188731; doi:10.1128/msphere.00216-25)
Supplement: Table S1 — DEGs in LCM data set. [file msphere.00216-25-s0002.xlsx]

## Sheet: All
Table S1 Differential Expressed Genes (Log2FC≥1, p adj value ≤ 0.1) in LCM Dataset
geneID	logFC	adj.P.Val	P.Value
Ifi47	14.876	4.17165e-07	8.48824e-09
Nkg7	13.3429	5.58446e-06	2.82451e-07
Ly6i	12.6236	0.00801096	0.0029479
Sirpb1c	12.4823	0.00193599	0.000529387
Gimap4	12.476	3.25422e-07	6.02137e-09
Gimap7	12.2764	1.18556e-06	3.55283e-08
Ubd	12.0766	2.46558e-05	2.06131e-06
Saa3	12.0728	0.0177138	0.00761316
Gzmb	11.983	8.95683e-07	2.43618e-08
Ccl19-ps1	11.9613	1.14307e-05	7.40476e-07
Ccl5	11.8791	3.07545e-05	2.75213e-06
Lilrb4	11.8534	8.94102e-06	5.22885e-07
Plac8	11.8487	9.96454e-05	1.24479e-05
Ifng	11.8253	4.84095e-05	4.97194e-06
Slfn1	11.8246	8.7319e-05	1.05576e-05
Ly6c2	11.79	0.000198582	3.05659e-05
Gbp8	11.7648	9.15518e-07	2.52181e-08
Gzma	11.7393	1.971e-06	7.55716e-08
Cxcl10	11.731	1.011e-06	2.87672e-08
Lcn2	11.7214	0.0531905	0.0284745
Cxcl9	11.6788	8.01445e-07	2.13548e-08
Sct	11.5998	1.54975e-05	1.1337e-06
Tnf	11.5816	2.3057e-06	9.35111e-08
Trbc1	11.5782	1.16771e-06	3.46405e-08
Clec4d	11.4311	0.00143736	0.000366476
Ifi205	11.3605	8.72994e-06	5.08124e-07
Ccl8	11.287	0.000310451	5.41665e-05
Epsti1	11.2442	2.86553e-06	1.21174e-07
Ccl7	11.2336	0.000597566	0.000124867
Gimap1	11.2205	9.78605e-07	2.74977e-08
Gbp6	11.1779	6.71422e-06	3.59201e-07
Ms4a4d	11.0531	1.77971e-05	1.35858e-06
Cxcr3	11.0491	1.2876e-05	8.79549e-07
Serpina3f	11.035	8.03719e-06	4.51115e-07
Cxcr6	11.0153	4.13637e-05	4.01642e-06
Lyz2	10.9962	1.43152e-06	4.69611e-08
Klrc1	10.9923	3.60357e-06	1.62608e-07
Cd3e	10.9836	5.88782e-06	3.01542e-07
S100a8	10.9743	0.00698844	0.00249183
Cxcl13	10.9503	0.00391602	0.00124237
Il18bp	10.9424	0.000186194	2.80921e-05
Ccl4	10.9359	1.50804e-05	1.08754e-06
Ccl2	10.9062	1.21008e-05	8.03983e-07
Serpina3g	10.8803	0.000220782	3.53123e-05
Ctsw	10.8574	9.85873e-05	1.22816e-05
Lat	10.8552	0.000310451	5.41877e-05
Irg1	10.8352	0.000107016	1.36649e-05
Gbp2	10.799	3.16014e-06	1.36257e-07
Cd2	10.7847	6.05059e-06	3.14485e-07
Pkp3	10.7606	5.5108e-05	5.85443e-06
Mnda	10.7396	5.28704e-05	5.56184e-06
Tspan32	10.7123	7.10244e-05	8.04671e-06
Apoc2	10.6079	0.0536397	0.0287533
Apol7c	10.5751	1.14343e-05	7.43084e-07
Cd3g	10.4984	3.07563e-05	2.75442e-06
Cd96	10.4941	0.000466436	9.09694e-05
Tgtp1	10.4573	1.43182e-07	1.63678e-09
H2-Aa	10.4505	1.83859e-07	2.40496e-09
Fas	10.4298	1.64096e-05	1.22881e-06
Acap1	10.3855	8.54411e-05	1.02521e-05
Klrd1	10.3669	0.000128609	1.74635e-05
Slc28a2	10.3578	3.29461e-05	3.01209e-06
Gpr65	10.3373	0.000101478	1.27612e-05
Klrk1	10.3279	0.00285951	0.000844456
Pilrb1	10.2802	2.14175e-05	1.74168e-06
Lgals3	10.2679	0.00129658	0.000322957
Arl11	10.2017	0.000557313	0.000114286
H2-Eb1	10.194	0.00356932	0.00110745
Fpr2	10.1884	0.000447795	8.63112e-05
Cd8b1	10.1733	1.42801e-05	1.00412e-06
Iigp1	10.1469	1.84085e-06	6.78893e-08
Gm15056	10.1228	0.000142267	1.98301e-05
Trbv16	10.1192	7.40551e-05	8.54098e-06
Plbd1	10.1191	0.000558521	0.000114572
Bcl2a1d	10.1039	3.41954e-06	1.51937e-07
Cd74	10.1017	3.61052e-09	3.24844e-12
Msr1	10.0918	6.96964e-05	7.83355e-06
Fgr	10.0912	0.000212704	3.34608e-05
Bcl2a1a	10.0743	3.04395e-05	2.71341e-06
H2-Ab1	10.0578	5.78585e-07	1.35747e-08
Fcgr4	10.0552	0.000213121	3.35696e-05
Csf2ra	10.0429	0.00048185	9.47426e-05
Rgs1	10.0072	0.000145982	2.04491e-05
Ifi27l2a	9.96789	8.34767e-06	4.75474e-07
Cd48	9.96629	1.09958e-05	7.05457e-07
Gm15931	9.90421	0.000110182	1.41836e-05
Il27	9.88242	0.000307569	5.35569e-05
Sit1	9.86088	3.9027e-05	3.73011e-06
Gpr132	9.83471	2.62722e-06	1.08733e-07
Cd69	9.8287	0.00158282	0.000412876
Icos	9.82084	7.86015e-05	9.23155e-06
Zbp1	9.81628	1.17111e-06	3.50141e-08
Cd52	9.78157	5.72071e-07	1.33031e-08
H2-DMb2	9.77151	0.000142267	1.98399e-05
Spink2	9.75737	0.000953716	0.000222901
Ccl19-ps3	9.7448	2.48747e-05	2.09273e-06
Tgtp2	9.7375	1.84047e-07	2.42016e-09
H2-Oa	9.73246	0.000165262	2.41562e-05
Ms4a4b	9.72653	4.26814e-08	2.46927e-10
Gm4955	9.68175	5.20193e-05	5.45791e-06
A530040E14RIK	9.65325	2.5259e-05	2.13798e-06
Fam26f	9.63459	7.48179e-05	8.65772e-06
Phf11a	9.62965	0.00197767	0.000543663
Marco	9.62561	9.74765e-05	1.21028e-05
Mefv	9.62049	3.99996e-05	3.86458e-06
Batf2	9.61785	1.51622e-05	1.10281e-06
AI607873	9.61429	8.79519e-05	1.06461e-05
Il12rb1	9.60874	0.00145186	0.00037128
Sectm1a	9.59579	4.74798e-05	4.82718e-06
Gpr114	9.58811	0.000190577	2.90172e-05
Xcl1	9.57303	0.00441698	0.00143554
Clec4e	9.55922	0.00956153	0.00364803
Gimap5	9.55888	0.00333194	0.00101879
Tlr1	9.53956	0.000442803	8.50731e-05
Phf11b	9.52492	8.37581e-06	4.80555e-07
Rab19	9.51465	5.21815e-06	2.57134e-07
H2-Q7	9.45238	6.74736e-08	5.14074e-10
Lyz1	9.44908	0.000113803	1.48702e-05
Slamf8	9.43869	0.000305888	5.31584e-05
C3	9.43714	1.62934e-05	1.21899e-06
Oas1g	9.41934	0.000404031	7.56667e-05
Il2rg	9.3869	1.87004e-06	6.97292e-08
Ccr8	9.38289	6.54167e-05	7.24307e-06
BC021614	9.30803	1.04058e-05	6.54403e-07
Ly9	9.30464	3.23496e-05	2.94189e-06
Mcemp1	9.30233	0.022915	0.0104275
I830127L07Rik	9.28947	3.32695e-05	3.05548e-06
Cd40lg	9.22749	0.000142969	1.99775e-05
Hk3	9.22558	0.000499262	9.93064e-05
Gm4951	9.17714	1.61566e-06	5.63563e-08
Slamf7	9.17321	2.75486e-05	2.37944e-06
Slamf9	9.16271	0.000487622	9.63371e-05
Clec7a	9.16206	7.37392e-05	8.48187e-06
Cytip	9.15766	0.000106097	1.35231e-05
Sh2d2a	9.14051	0.000112091	1.45146e-05
Gpr18	9.13903	0.000106097	1.35255e-05
Fpr1	9.12848	0.00205436	0.000567869
Apof	9.12464	0.00102367	0.000244353
Wfdc17	9.09757	0.00335343	0.00102582
Trbv3	9.06012	3.93235e-05	3.76661e-06
Nlrc5	9.05983	6.67859e-05	7.45096e-06
Tmem71	9.0242	6.33478e-05	6.92271e-06
Gm12250	9.01465	0.00027281	4.60127e-05
Colec12	8.96207	0.000846699	0.000191912
Bcl2a1b	8.95704	4.02473e-06	1.89511e-07
Ms4a4c	8.95647	0.000459898	8.94715e-05
Hp	8.95521	0.00842781	0.00313221
Rnase6	8.94469	0.000229932	3.72054e-05
Sirpb1a	8.9429	0.000263565	4.40886e-05
Gp49a	8.94075	2.71942e-05	2.33755e-06
Acp5	8.87893	0.00229274	0.00064836
Scimp	8.87869	7.86829e-05	9.24656e-06
Gm18853	8.87517	1.93171e-05	1.52415e-06
Nfam1	8.86439	3.13267e-05	2.81635e-06
Chil3	8.86243	7.56482e-05	8.82187e-06
Timd4	8.85974	0.000103796	1.3146e-05
Klrb1b	8.85577	1.33172e-05	9.17178e-07
P2ry10	8.85245	0.000320449	5.65315e-05
Ccl3	8.84664	0.000124722	1.6761e-05
Arhgap9	8.84407	0.000111678	1.4438e-05
Ptprcap	8.83395	5.58446e-06	2.82527e-07
Vdr	8.81141	0.00280001	0.000822815
Gstt2	8.81064	7.18507e-05	8.16551e-06
A530032D15Rik	8.80454	0.000205735	3.19517e-05
Wisp2	8.79243	0.000571689	0.000117986
Lpxn	8.78722	0.000669799	0.000143889
Itgb7	8.77228	0.000341973	6.11097e-05
Gm9733	8.77048	1.59493e-05	1.18441e-06
Ctla2b	8.76007	0.00441418	0.00143432
Tbc1d10c	8.75867	0.00193406	0.00052859
Tlr2	8.73805	0.000523377	0.000105475
Art2a-ps	8.72341	7.08382e-05	8.00601e-06
Gm12185	8.71525	0.00014666	2.05744e-05
Rtp4	8.70325	0.00982122	0.00377227
Fgl2	8.70106	5.57405e-05	5.92934e-06
Il4ra	8.68696	0.00209039	0.000580574
Psmb8	8.68246	3.25522e-07	6.08284e-09
Trbv13-2	8.67596	2.98509e-05	2.6433e-06
Pilra	8.6601	0.000619953	0.00013065
Ms4a6c	8.64109	3.19661e-05	2.89817e-06
Tff1	8.63156	0.000688241	0.000149279
Clec4a1	8.62227	0.000266568	4.472e-05
Csf2rb2	8.59194	0.000812266	0.00018259
Rab20	8.55515	0.000342916	6.13968e-05
Psmb9	8.54927	1.77981e-06	6.49152e-08
Pirb	8.51345	0.000148367	2.0896e-05
Gm1966	8.50612	0.00101162	0.000240636
Irf7	8.47053	2.06117e-06	7.97454e-08
Gm10721	8.46981	0.000309175	5.39222e-05
Gm4759	8.46282	0.000246228	4.04217e-05
Ccr7	8.44566	0.00943213	0.00358642
Ccr1	8.44172	0.000209462	3.27634e-05
Batf	8.43246	0.000267	4.48295e-05
Tbx21	8.39667	0.000965752	0.000226383
Pyhin1	8.38262	0.000178487	2.65962e-05
Ear2	8.36032	4.25249e-05	4.16744e-06
H2-DMb1	8.35279	1.14722e-06	3.35853e-08
Cst7	8.34635	5.7294e-07	1.33629e-08
Irgm2	8.34095	0.000203744	3.16001e-05
Cxcl16	8.32096	9.94048e-06	6.08165e-07
AB124611	8.27912	0.00054929	0.000112261
Tgm1	8.24355	0.00071833	0.000157348
Hcst	8.23953	0.000124226	1.66363e-05
Slpi	8.23729	0.0122961	0.00494224
BC023105	8.23091	0.00122815	0.000303362
Ms4a7	8.22629	0.000809518	0.000181741
Klk6	8.22479	0.000206023	3.20985e-05
Trbv19	8.21538	2.23722e-05	1.83635e-06
Cyba	8.20422	1.34053e-06	4.33267e-08
Gm4070	8.19065	0.00168503	0.000446419
Klra7	8.17495	0.000142586	1.98943e-05
Sell	8.17304	0.000387054	7.14157e-05
Ltb	8.16729	4.01779e-07	7.95272e-09
Clec4n	8.16449	0.000991979	0.000234315
Gbp9	8.1515	0.000252813	4.18876e-05
Tgfbi	8.13497	0.00345849	0.00106515
Il2rb	8.13445	1.17607e-05	7.74877e-07
Ccl1	8.12257	0.00036765	6.67254e-05
Cxcl11	8.11816	0.00018407	2.77207e-05
Gpr141	8.11729	0.00039606	7.38156e-05
Cxcl1	8.11081	0.000100618	1.26112e-05
Pla1a	8.10243	0.00164925	0.000434085
Bst1	8.0845	0.00225288	0.000634747
Dennd1c	8.08281	0.000715066	0.000156187
C5ar1	8.06688	0.000561945	0.000115549
Gm12407	8.06217	0.000115313	1.51234e-05
Ccl19	8.04905	6.74736e-08	5.04031e-10
A2m	8.04823	0.000383763	7.07381e-05
Ccl22	8.04464	0.0108553	0.00425855
Ripk3	8.03266	0.00015075	2.13306e-05
Serpina3i	8.03148	0.000421355	7.98152e-05
Slc39a4	8.0296	2.15307e-05	1.75387e-06
Rac2	7.99891	1.7906e-08	7.68338e-11
Rhbdf2	7.98911	0.000809518	0.000181728
Ccl12	7.98473	0.000118366	1.56549e-05
Clec4a3	7.94839	7.1122e-05	8.06269e-06
H2-Ob	7.94354	0.000164737	2.40567e-05
Themis2	7.93621	0.000307535	5.35297e-05
Clec5a	7.92343	0.00150927	0.000388991
Emr1	7.90607	0.000137942	1.90746e-05
Ifitm1	7.90504	2.41352e-07	3.77504e-09
Hcar2	7.90345	0.00679053	0.00240622
Smagp	7.90306	0.000318174	5.59982e-05
Ifitm3	7.8998	8.44225e-09	2.39554e-11
Igsf6	7.89192	9.23069e-05	1.13459e-05
Gm10718	7.87409	0.0359455	0.0177924
Tap1	7.85931	3.2851e-07	6.25235e-09
Cd101	7.85226	0.000887944	0.00020378
Cd5	7.84315	0.000897118	0.000206265
Arg1	7.84195	0.0572018	0.0310772
Ptger2	7.83904	0.00665433	0.00234599
Gm15922	7.83507	0.000121206	1.61334e-05
Ms4a4a	7.83438	0.0051097	0.00170946
Ptprc	7.82635	1.32316e-05	9.1025e-07
Pira2	7.82333	0.000291687	5.01454e-05
Itgb2	7.81351	3.32749e-05	3.05828e-06
Dnase1l3	7.8093	4.78689e-05	4.8833e-06
Itgal	7.79537	2.34203e-05	1.93697e-06
C130026I21Rik	7.76743	4.66337e-05	4.70888e-06
Cd8a	7.75795	0.000508752	0.000101617
Vav1	7.74597	0.000603208	0.000126286
Procr	7.74418	0.000643931	0.000136861
Klrc2	7.7372	0.00014777	2.07647e-05
Klrg1	7.73274	0.00134728	0.000338567
Gmfg	7.73217	1.74568e-05	1.32604e-06
Oas2	7.71287	0.0339365	0.0166359
Ikzf1	7.70418	0.000617571	0.000129891
Cd33	7.69615	0.00204392	0.000564417
Cybb	7.69527	3.23242e-06	1.40715e-07
Gsg2	7.69425	0.000872589	0.000199351
Dok1	7.67409	0.00174005	0.000464125
Sirpb1b	7.66622	0.000198582	3.05657e-05
Gm13212	7.66212	0.000393347	7.29177e-05
Spint1	7.65521	0.000859969	0.000195634
Klra2	7.65298	0.00101552	0.000242194
Fcer1g	7.64621	1.06049e-07	9.835e-10
Zmynd15	7.64438	0.0010401	0.000249192
H2-K1	7.64303	3.6819e-11	7.64461e-15
Ncf4	7.6353	0.000206023	3.21104e-05
Evi2b	7.59042	0.000381883	7.01709e-05
Oasl2	7.57762	2.50279e-05	2.11401e-06
Traf1	7.57253	5.00868e-05	5.19968e-06
Gm10800	7.56581	1.34675e-05	9.29278e-07
Art2b	7.55428	4.84095e-05	4.96981e-06
Ikzf3	7.54997	0.00136004	0.000342622
Mlkl	7.53228	0.000275555	4.66092e-05
Trbv5	7.52335	0.00117645	0.000288637
Atf3	7.51848	0.000645497	0.000137284
Itgax	7.50149	0.000893497	0.000205178
Gzmk	7.50047	0.000211212	3.31238e-05
Nos2	7.49987	0.00561048	0.00191274
Oas1a	7.48881	2.2442e-06	9.02401e-08
Gbp7	7.48326	1.66564e-06	5.85608e-08
Gm10722	7.47711	0.00242196	0.000690264
Il1a	7.47238	0.0284674	0.0134722
Ccl6	7.45428	9.06447e-05	1.1104e-05
Gm19684	7.45184	0.000101249	1.27114e-05
Fcgr2b	7.45141	1.9764e-05	1.57029e-06
Tnip3	7.45135	4.79323e-05	4.89308e-06
Guca1a	7.41849	0.000379347	6.93879e-05
Cmtm7	7.41569	3.91663e-06	1.8324e-07
H2-Q6	7.40339	2.69769e-07	4.63326e-09
Srgn	7.40161	1.80627e-07	2.31821e-09
Icam1	7.39956	3.8725e-05	3.6932e-06
Tspo	7.39148	9.59628e-06	5.80466e-07
Csf2rb	7.38181	0.000233695	3.79922e-05
Lst1	7.3633	7.56731e-07	1.97968e-08
Runx3	7.35928	2.202e-05	1.7983e-06
Tlr12	7.35293	0.000379347	6.93834e-05
C1s1	7.34383	0.00045466	8.81692e-05
Sp110	7.33809	2.63958e-07	4.31375e-09
Lat2	7.32327	0.00474195	0.00156299
Aqp4	7.31682	0.000663588	0.000142004
Bik	7.30294	0.000965999	0.000226507
Ly6a	7.29264	5.2232e-09	7.22984e-12
Gvin1	7.28184	0.00363633	0.00113477
Xlr4b	7.27379	0.000259614	4.32839e-05
Apol9a	7.26805	0.000847696	0.000192255
Gm10801	7.26774	0.000284996	4.86204e-05
Aoah	7.2672	0.000413793	7.79244e-05
Ctsc	7.24904	2.20186e-07	3.17263e-09
Anpep	7.24531	0.00234775	0.000666027
Nlrp3	7.23547	0.00155137	0.000402525
Haao	7.23001	0.00039877	7.45158e-05
Bst2	7.21868	4.26814e-08	2.50756e-10
Lax1	7.20976	0.00854593	0.00318676
Isg15	7.20969	2.59162e-07	4.17079e-09
Cdk1	7.19334	0.000756648	0.000167626
Casp12	7.19002	0.000369718	6.72447e-05
Apol9b	7.18747	0.00225362	0.000635113
Gm9574	7.1824	0.000326073	5.76818e-05
Igtp	7.17366	1.44879e-09	8.02154e-13
Klhl6	7.17349	0.00268717	0.000780171
Nlrp1b	7.17321	0.000569366	0.000117349
Spi1	7.15442	1.93171e-05	1.52542e-06
Dpep2	7.14125	0.00574772	0.00197345
Serping1	7.13018	2.21496e-07	3.24931e-09
Tmem106a	7.12711	9.59628e-06	5.79956e-07
S100a4	7.1219	1.46885e-05	1.03995e-06
Isg20	7.12143	0.000421384	7.98499e-05
Ptpn18	7.10939	1.76726e-05	1.34541e-06
Oasl1	7.10828	0.000256855	4.27081e-05
Akr1c13	7.10197	0.00171782	0.000457482
Runx1	7.09399	0.000347657	6.24623e-05
Fxyd1	7.0915	6.25019e-05	6.78701e-06
Mpeg1	7.07735	1.5093e-05	1.09157e-06
Ifit1	7.04844	9.93521e-07	2.8123e-08
Trbv12-2	7.04119	0.00198301	0.000545738
Samsn1	7.0119	0.000415533	7.83384e-05
Capg	7.00615	1.2658e-05	8.61157e-07
Il1rn	6.98935	0.000791053	0.000176836
Osgin1	6.97955	0.00705465	0.00252032
Ctss	6.97948	5.67324e-08	3.76934e-10
Il12b	6.97568	0.000760989	0.000168904
Tmem140	6.97346	1.81588e-05	1.39499e-06
Steap4	6.96736	0.00097259	0.000228591
Cfb	6.96297	0.00157142	0.000409266
H2-Q5	6.93121	9.24535e-06	5.50862e-07
Clec9a	6.92538	0.000809518	0.000181748
C4b	6.92367	1.89514e-07	2.56513e-09
Myo1f	6.92309	2.78841e-05	2.42733e-06
Zc3hav1	6.91533	9.85212e-05	1.22666e-05
Tyrobp	6.90865	1.95148e-06	7.42446e-08
Kcnk5	6.90505	0.00129399	0.000322131
Cd14	6.89875	0.00021923	3.49895e-05
F13a1	6.89801	0.0118704	0.00473287
Smpdl3b	6.89394	0.00042952	8.18824e-05
Hck	6.89084	2.73248e-05	2.35067e-06
Stra6	6.87486	0.000543117	0.000110533
Phf11d	6.87189	1.77747e-05	1.35565e-06
AA467197	6.86426	0.00253782	0.000728729
Lsp1	6.86005	1.06049e-07	9.80609e-10
Gpsm3	6.85095	7.49629e-06	4.1453e-07
Irf8	6.83222	6.74736e-08	5.11405e-10
Slc15a3	6.82374	3.572e-05	3.33492e-06
Traf3ip3	6.81461	0.000116217	1.53063e-05
Apol7e	6.80962	0.000647389	0.000137865
Gimap9	6.80632	0.000127347	1.72305e-05
Ifi203	6.80478	5.21815e-06	2.56975e-07
Glipr2	6.79179	5.26383e-05	5.53014e-06
Calca	6.78538	3.93919e-05	3.77861e-06
Mndal	6.78425	6.36813e-06	3.36956e-07
Sp140	6.77896	0.000209453	3.27465e-05
Myo1g	6.77119	0.000211797	3.32595e-05
Crtam	6.76722	0.00563157	0.00192227
Mgst1	6.75795	0.000166676	2.44436e-05
Gbp3	6.75665	2.20974e-06	8.71721e-08
Car13	6.73572	0.00455341	0.00148808
1700123I01Rik	6.73137	0.000705911	0.000153846
S100a11	6.73056	1.5237e-07	1.83344e-09
Timp1	6.71278	0.00155627	0.000404011
B3gnt5	6.71251	0.00278884	0.000818758
Ifi44	6.70888	3.30281e-05	3.02874e-06
Cd28	6.70388	0.018091	0.00782412
Cd53	6.70197	2.68003e-06	1.11475e-07
Sh3glb1	6.6827	0.000345284	6.18925e-05
Kdelr3	6.67948	0.0014444	0.000368572
Tnfaip8l2	6.66971	0.000346306	6.21236e-05
Insl6	6.66811	0.000599094	0.0001253
Fgfbp1	6.66719	0.0492882	0.0259693
Tnfaip2	6.66405	1.86846e-05	1.44961e-06
Chek2	6.65909	0.00419843	0.00134767
Il1b	6.65736	0.000790979	0.000176765
AI467606	6.65538	0.00147331	0.000377683
Slamf6	6.65366	0.000591227	0.000123164
Usp18	6.63749	0.000311658	5.44502e-05
Fyb	6.63604	5.74029e-07	1.3428e-08
Aif1	6.62235	6.15073e-08	4.29359e-10
Slfn2	6.59529	1.81405e-07	2.36032e-09
B2m	6.59123	2.16707e-12	1.49981e-16
Trem3	6.58709	0.000589865	0.000122758
Gpr84	6.58701	6.98065e-05	7.85075e-06
Emp3	6.58369	3.35372e-06	1.47156e-07
C1qb	6.58362	2.22516e-08	1.00101e-10
Rsad2	6.57907	0.0070955	0.00254201
C1qa	6.56343	7.30739e-09	1.91474e-11
5430435G22Rik	6.55761	0.00331227	0.00101117
Spc25	6.54405	0.000947635	0.000221021
C1qc	6.54266	4.41669e-09	4.58511e-12
Fcgr1	6.5197	7.25626e-06	3.98243e-07
Ptafr	6.51657	0.00324792	0.00098748
Tspan8	6.51602	0.0222393	0.010063
Trim30a	6.50161	2.62975e-06	1.09019e-07
Fasl	6.50155	0.000678047	0.000146612
Fcgr3	6.4991	3.25422e-07	6.03056e-09
Bcl3	6.49367	0.000177952	2.64545e-05
Gngt2	6.49112	5.67159e-05	6.0488e-06
Rab32	6.48331	8.21788e-06	4.6467e-07
Sash3	6.47599	0.000366557	6.64414e-05
AF251705	6.4682	3.73137e-05	3.52504e-06
Lck	6.46758	6.36889e-07	1.57681e-08
Trim30d	6.4664	0.000114221	1.49486e-05
Il1r2	6.45436	0.00246995	0.000706164
Podnl1	6.45259	0.00339285	0.00104094
Gbp5	6.44916	2.77085e-05	2.40157e-06
Myof	6.42877	0.00240122	0.000682858
Milr1	6.42548	0.000294329	5.07014e-05
Gm8369	6.41668	0.0013364	0.000335007
Dock2	6.41287	9.89203e-05	1.23368e-05
Apobec1	6.40802	0.00131497	0.000328811
Psme2b	6.40068	0.00069252	0.000150544
Gstm2	6.39565	0.0028093	0.000826684
Cd247	6.39465	0.00149935	0.000385499
Irak3	6.38985	0.00109622	0.000264856
Atp8b4	6.38638	0.000642165	0.000136324
Rinl	6.38196	0.00120105	0.00029579
Cryba4	6.37928	0.00118847	0.000291915
Ms4a6b	6.37549	3.39417e-07	6.50693e-09
Ggta1	6.35664	0.00147987	0.000379876
Plscr1	6.35141	6.39777e-05	7.02697e-06
Ptpn22	6.34842	0.000334309	5.94857e-05
Ly86	6.32771	1.50693e-08	5.52752e-11
Hist1h4h	6.32192	6.53974e-05	7.23268e-06
H2-M2	6.31927	0.00113197	0.000275374
Arhgdib	6.30773	4.41865e-09	5.08603e-12
Irgm1	6.30752	5.59122e-09	9.34167e-12
Serpinb6b	6.30214	0.000155441	2.21506e-05
Tgif1	6.29455	0.000138139	1.91114e-05
Pydc4	6.29374	1.32787e-06	4.22743e-08
Socs1	6.2903	1.4186e-06	4.63409e-08
Gbp11	6.28968	0.00223393	0.000627862
Cd44	6.28351	3.86252e-05	3.67834e-06
Ccr2	6.2825	0.000192655	2.94537e-05
Trim34a	6.27042	0.000909652	0.000209959
Spn	6.26609	2.23317e-05	1.83148e-06
Ifitm2	6.25003	4.26653e-08	2.42131e-10
Cd70	6.24728	0.000246348	4.05791e-05
Clec2d	6.23165	0.00509453	0.0017037
Cd40	6.21906	5.49292e-05	5.83105e-06
Emr4	6.21763	0.0026656	0.000773171
Upp1	6.20438	9.24535e-06	5.50346e-07
Pld4	6.19728	6.53356e-08	4.7479e-10
Clic1	6.19064	1.38416e-07	1.49523e-09
Cd86	6.18818	1.21067e-05	8.07728e-07
Gm21975	6.18679	0.000439006	8.41006e-05
Cxcr4	6.17727	0.00444076	0.00144481
Il27ra	6.16639	0.0284301	0.0134486
Tor4a	6.16148	0.000353513	6.36613e-05
Gsdmd	6.15956	5.32862e-05	5.60926e-06
Ikbke	6.15505	0.00011886	1.57531e-05
Rnf213	6.15045	9.28531e-09	2.89182e-11
Trim21	6.14251	0.00021923	3.50185e-05
Ptpn7	6.13466	4.84095e-05	4.96686e-06
Ucp2	6.11947	8.36644e-09	2.27852e-11
Cd300lf	6.11821	0.000302928	5.25391e-05
Lgals3bp	6.10768	7.30739e-09	1.82703e-11
Casp4	6.10078	6.95352e-05	7.81062e-06
Sh3bp2	6.09831	2.51209e-05	2.12456e-06
Cdk2	6.08762	0.00802161	0.00295315
Aqp1	6.06794	0.00305122	0.000913319
Ctsh	6.05595	1.23934e-06	3.76545e-08
Alox5ap	6.05204	3.98982e-05	3.84375e-06
Gm15710	6.05041	0.00200292	0.000551846
Cd3d	6.04916	3.08696e-07	5.53196e-09
Il13ra1	6.04652	0.000288262	4.93571e-05
Gypc	6.03942	0.00171202	0.000455582
Uba7	6.03601	6.40359e-07	1.59522e-08
Parp14	6.03404	4.22323e-07	8.65164e-09
Vamp8	6.02842	1.48879e-07	1.77225e-09
Syngr2	6.01801	2.61186e-08	1.22919e-10
Irf5	6.01483	3.75887e-07	7.35955e-09
Clspn	6.01213	0.0134102	0.00549531
Adgb	6.00028	0.00345035	0.00106192
Pik3cg	5.99591	0.00966856	0.00369906
Ncf1	5.99074	2.59848e-05	2.2156e-06
Frrs1	5.96892	0.0103368	0.00401091
Pik3ap1	5.94509	0.000954878	0.000223239
Ptpn6	5.93378	4.82915e-07	1.03522e-08
Susd3	5.93282	0.000183504	2.75846e-05
Cd274	5.93162	8.1683e-07	2.18213e-08
Clec12a	5.92499	4.87671e-05	5.0188e-06
Hist1h4n	5.92483	0.00147767	0.000379006
Mmp25	5.91949	0.00332277	0.0010153
Bbox1	5.90267	0.00980589	0.00376246
Mmp2	5.8945	0.00777293	0.00283461
Hcls1	5.8881	7.26609e-05	8.32767e-06
Tlr6	5.88417	0.0013889	0.00035095
Mapk13	5.88365	0.00425937	0.00137194
Serpinh1	5.86958	0.00312435	0.000940181
Foxl2	5.86942	0.00116016	0.000284027
Gm10719	5.86852	0.0207734	0.00928325
Gm8995	5.83832	0.00769181	0.00279746
Slc11a1	5.82969	2.1173e-06	8.29396e-08
1700112E06Rik	5.82379	0.000284702	4.85362e-05
Xlr4a	5.82095	0.00507719	0.00169615
Ifi204	5.8085	3.09496e-06	1.33232e-07
Il3ra	5.80656	0.00669186	0.00236397
Cd200r4	5.80146	0.0216124	0.00971804
Apoc1	5.80074	0.000910531	0.00021027
Rad51b	5.79402	0.00429484	0.00138604
Fam180a	5.79039	0.00249526	0.000714609
H2-D1	5.78826	8.4913e-12	1.17535e-15
Trim14	5.78378	0.000548916	0.000112108
Samd9l	5.77636	1.88825e-05	1.4715e-06
Hmgb2	5.77606	2.22516e-08	9.9476e-11
Ddx60	5.77564	0.000186586	2.81963e-05
Vim	5.77561	2.22008e-07	3.34956e-09
Lrrc25	5.77321	0.000246945	4.07615e-05
Naip2	5.77245	0.00194176	0.000531099
Stat1	5.77188	6.66672e-11	2.01415e-14
Lgals9	5.7694	1.15737e-07	1.13742e-09
Dok3	5.7688	0.0132177	0.00539906
Fxyd5	5.76183	5.59122e-09	1.12782e-11
Thbs1	5.7569	0.000739713	0.000162902
Tagln2	5.74497	8.46713e-09	2.51441e-11
Arhgap30	5.74277	1.29258e-05	8.84743e-07
Ciita	5.71927	4.79696e-06	2.33722e-07
Snai3	5.6994	0.007658	0.00278251
Ube2c	5.69368	0.000251222	4.15545e-05
Sytl3	5.6921	0.000504551	0.000100533
Slc12a7	5.69111	0.00132553	0.000332094
Nfe2	5.69037	0.00178986	0.00048141
Kcnj13	5.68659	0.0145147	0.00602124
Hbb-bs	5.68045	0.000279261	4.73713e-05
Rasal3	5.6754	0.00197767	0.000543185
Hbb-bt	5.6719	0.00272441	0.000795129
Ifi35	5.66972	3.4258e-07	6.61498e-09
Ctla4	5.6686	0.00112046	0.000272107
Tnfrsf4	5.66446	0.000114112	1.49265e-05
Nuak2	5.65931	0.0184373	0.00801218
Cytl1	5.65735	0.00797398	0.00293098
Cebpd	5.65482	7.24423e-06	3.97082e-07
Fam167b	5.64962	0.00442828	0.00144044
Psd4	5.64263	0.0100882	0.00389661
Dcn	5.6343	7.83737e-07	2.07745e-08
Gm13597	5.63138	0.00315674	0.000951237
Tnfsf13	5.63046	3.7384e-05	3.53427e-06
H2-Q4	5.62665	1.95148e-06	7.45532e-08
Cd68	5.61552	1.5294e-06	5.08071e-08
Anxa1	5.61514	0.0237227	0.0108623
Tmem252	5.61503	1.26751e-05	8.63192e-07
Gfap	5.61246	7.16703e-07	1.85094e-08
Smpd5	5.61073	0.000917971	0.000212959
Aurkb	5.60832	0.00496389	0.00164924
Hvcn1	5.60764	1.4455e-05	1.01843e-06
M1ap	5.59508	0.00141896	0.000360607
Mdfic	5.59385	7.21275e-05	8.23708e-06
Dapl1	5.58958	0.0217566	0.00980244
Tnfrsf1b	5.58817	1.4069e-06	4.58614e-08
Tuba1c	5.58366	1.0518e-05	6.65339e-07
Ubash3a	5.56967	0.00215188	0.000601227
Ch25h	5.5626	8.60961e-05	1.03382e-05
Hba-a2	5.55642	0.000407594	7.65031e-05
Havcr2	5.55528	0.00493003	0.00163535
Hba-a1	5.55043	0.000467896	9.12864e-05
2200002D01Rik	5.55019	0.00135114	0.000339726
F10	5.5501	0.00206068	0.0005699
Ptx3	5.54815	0.0354203	0.017503
Cd37	5.5358	3.38428e-06	1.49883e-07
Cd300ld	5.53327	0.0177462	0.00763448
Fes	5.53031	0.00164925	0.000434199
Ifit3	5.52937	2.21724e-07	3.32993e-09
Ly75	5.51665	0.000976387	0.000229889
Sh3tc1	5.50754	0.00234871	0.000666625
Itk	5.50027	0.00166592	0.000440237
Insl3	5.49667	0.00316602	0.000956161
Mki67	5.48958	0.00449143	0.0014644
Espl1	5.48242	0.00775407	0.00282654
Fermt3	5.47311	3.17871e-05	2.87094e-06
Cd1d1	5.46955	0.00320557	0.000971055
Hic1	5.46897	0.0179174	0.00772425
Nckap1l	5.46559	0.00312427	0.00093994
Slc37a2	5.45555	0.000537759	0.000109011
Spidr	5.45479	0.00213088	0.000593147
Kcne1l	5.45165	0.0153286	0.00642466
Samhd1	5.43043	2.29949e-09	1.7506e-12
Tgm2	5.42784	1.55781e-06	5.229e-08
Crip1	5.42544	7.15029e-06	3.89458e-07
Sgol1	5.41826	0.00232833	0.000659712
Abcc3	5.41332	0.0135032	0.00554558
Cnn2	5.41123	6.53356e-08	4.71188e-10
Unc93b1	5.40866	6.83197e-08	5.3903e-10
Casp8	5.39705	4.24774e-05	4.15984e-06
Irf1	5.38543	2.52294e-09	2.09532e-12
Apobr	5.37986	0.0131201	0.00535283
Gstp2	5.372	0.00903191	0.00340361
Lrrk1	5.35212	3.38428e-06	1.49902e-07
Plcg2	5.34689	0.000150264	2.12256e-05
Grap2	5.34662	0.025241	0.0116676
Oas3	5.34558	0.00114559	0.000279163
Adap2	5.34345	0.00154184	0.00039984
Cd160	5.34025	0.00034872	6.26775e-05
Trim12a	5.32269	1.59337e-05	1.18125e-06
Flnc	5.31492	0.0277346	0.013064
Gimap6	5.3097	1.12048e-07	1.07016e-09
Hmha1	5.30594	6.1927e-06	3.26157e-07
Ahnak	5.30411	1.1863e-06	3.57145e-08
Tnfsf10	5.29831	2.85194e-06	1.20007e-07
Abi3	5.29564	8.38016e-06	4.81385e-07
Apobec3	5.28865	1.61033e-08	6.24117e-11
Cacna1s	5.28627	0.00373681	0.0011731
S1pr4	5.28175	0.000688241	0.000149375
Gm694	5.28155	0.00347459	0.00107106
Dynlt1f	5.27967	6.67567e-07	1.68174e-08
Cdh23	5.26939	0.00661679	0.00232909
Laptm5	5.26799	5.59122e-09	1.19958e-11
Clic5	5.26027	0.000572778	0.000118369
Gpr174	5.24202	0.0207474	0.00927021
Fcgrt	5.23815	0.00410646	0.00131331
Tnfrsf1a	5.23545	4.96847e-07	1.07285e-08
Hist1h2ap	5.2284	6.83197e-08	5.31408e-10
2024-09-01	5.2157	1.60492e-05	1.19516e-06
Rarres2	5.19963	0.00010754	1.37542e-05
Dennd2d	5.18294	0.000130855	1.78914e-05
Lcp2	5.18046	0.000475293	9.29928e-05
Napsa	5.17954	1.19703e-05	7.93654e-07
Pdpn	5.16533	1.23631e-05	8.34246e-07
Rps27rt	5.16365	2.79243e-07	4.85086e-09
Eva1b	5.14089	1.90876e-05	1.49541e-06
Nmi	5.14023	1.56417e-06	5.26118e-08
Sla	5.13605	6.36256e-06	3.35984e-07
Ppp1r18	5.13563	9.01704e-07	2.46504e-08
Pycard	5.13549	5.20146e-07	1.16636e-08
Gna15	5.13261	0.000413003	7.769e-05
Gm12216	5.13093	4.34963e-06	2.07412e-07
Cd38	5.12182	0.000139187	1.93141e-05
Tlr13	5.12101	0.000228396	3.68147e-05
Vamp5	5.11697	2.36953e-05	1.96562e-06
Xlr4c	5.11542	0.00103165	0.000246614
Tes	5.10502	0.000381315	6.99873e-05
Anxa2	5.09407	1.03647e-06	2.96259e-08
Xaf1	5.09151	8.36644e-09	2.31613e-11
Cmtm3	5.08733	2.81261e-07	4.91519e-09
Emilin1	5.08508	0.000327409	5.79633e-05
C3ar1	5.08106	0.000151208	2.14113e-05
Agtrap	5.07692	5.33187e-06	2.65729e-07
Akna	5.06954	5.85657e-06	2.99131e-07
Tlr7	5.06058	0.00391602	0.00124237
Cklf	5.05149	3.77765e-05	3.5766e-06
Bcl2l12	5.04802	0.00843066	0.00313386
Csf3r	5.04025	5.1458e-05	5.37765e-06
Itpripl2	5.03597	7.67212e-05	8.97886e-06
Btk	5.03054	0.000833366	0.000188313
Vcam1	5.02923	2.66923e-07	4.48905e-09
Cp	5.02879	5.53179e-07	1.27872e-08
Dapp1	5.0272	0.000246348	4.06137e-05
C1rb	5.02633	0.00918503	0.00347538
Prdm6	5.02323	0.0246814	0.0113747
Il16	5.01745	0.000160881	2.33043e-05
Osmr	5.00451	0.000514341	0.000103018
Lypd2	5.00283	0.0126668	0.00512053
Zap70	5.00258	4.85462e-05	4.98935e-06
Ltc4s	4.99506	0.00426799	0.0013753
Fzd7	4.99191	0.000887468	0.000203548
Casp1	4.98789	6.52671e-06	3.4691e-07
Apod	4.98146	1.16471e-07	1.1527e-09
Foxd2	4.98013	0.00365051	0.00113944
Crabp2	4.94963	0.0485661	0.0254607
Ly6c1	4.9466	6.1249e-09	1.39886e-11
Slc43a3	4.94017	0.00522171	0.00175491
Dok2	4.93277	3.43003e-05	3.17863e-06
Nfe2l2	4.92708	6.22984e-07	1.53023e-08
Tmem37	4.92414	9.70745e-05	1.20394e-05
Tgfb1	4.92262	1.60088e-05	1.18994e-06
Gdf15	4.92066	0.0236421	0.0108123
Tnni3	4.91578	0.0117663	0.00467753
Hmcn2	4.91123	0.0106381	0.00415099
Gpr160	4.90045	0.0109217	0.00428888
Nupr1	4.90041	1.586e-07	1.95383e-09
Misp	4.89729	0.0166673	0.00709419
Pla2g4a	4.89559	0.000727643	0.000159841
Hist1h2bj	4.89215	0.0028671	0.00084729
Lyn	4.88333	1.25963e-06	3.88813e-08
Pglyrp1	4.87756	1.44051e-05	1.01391e-06
Sp100	4.8721	4.28596e-06	2.03496e-07
Tap2	4.86618	1.78046e-08	7.51666e-11
Gm13394	4.85061	0.0228325	0.0103797
Ido1	4.84516	9.08605e-05	1.11367e-05
Nr1h3	4.83711	0.000103126	1.30326e-05
Pla2g16	4.83152	1.69954e-08	6.82217e-11
Ccl9	4.82753	4.40613e-05	4.37427e-06
Cd180	4.82343	0.00229824	0.000650174
Gpnmb	4.81502	8.96911e-05	1.09251e-05
Snx20	4.80917	1.13212e-05	7.31033e-07
Prrx2	4.8059	0.00813445	0.00300348
BC064078	4.79556	0.00075334	0.000166645
Cdh1	4.79171	0.0243164	0.0111796
Rps12l1	4.79024	0.000256962	4.27706e-05
Gng5	4.78734	5.59122e-09	1.09123e-11
Aim1	4.7856	0.0180302	0.00778411
Pdzk1ip1	4.78519	0.0161985	0.00685766
Tnfrsf13b	4.76136	0.00160052	0.000418379
Fam64a	4.75778	0.017139	0.007327
Glipr1	4.75732	2.65646e-05	2.26872e-06
BC028528	4.75539	9.69933e-06	5.90727e-07
Rnaset2a	4.75443	6.55882e-08	4.81165e-10
Txnip	4.75286	1.31724e-07	1.34924e-09
Lcp1	4.75105	7.30739e-09	1.85336e-11
Lyl1	4.74766	0.023706	0.010851
Cyp4f18	4.7424	2.84633e-05	2.49785e-06
Bgn	4.74096	6.76088e-05	7.56148e-06
Gch1	4.73974	0.000818364	0.000184224
Slamf1	4.73131	0.00675827	0.00239433
Gm6548	4.72262	0.00779988	0.00284642
P2ry6	4.70932	2.2952e-05	1.88553e-06
Hk2	4.70802	1.9195e-05	1.50895e-06
Ang	4.70534	0.00508642	0.00169981
Socs3	4.69766	7.39932e-05	8.51666e-06
H2-T23	4.69052	6.66672e-11	2.30698e-14
2810417H13Rik	4.67659	8.26875e-07	2.21469e-08
Sla2	4.67315	0.00441217	0.00143276
Cdca3	4.67025	0.000445674	8.5787e-05
Ltb4r1	4.669	0.0109451	0.00430034
Parvg	4.65874	0.000312824	5.4775e-05
Aldh1a2	4.65142	0.000157285	2.26093e-05
Adcy4	4.64983	0.0029516	0.000878187
Ptges	4.64781	7.53393e-05	8.78064e-06
Mmp19	4.64556	0.0169236	0.00722083
Lair1	4.64551	7.00306e-08	5.62222e-10
Ftl1	4.64531	1.1033e-08	3.58885e-11
Pim1	4.63963	0.000568071	0.000117043
Il2ra	4.62413	0.00882309	0.00331026
Plscr2	4.62374	0.00021918	3.49651e-05
Msx1	4.61546	0.00796113	0.00292571
BC094916	4.61539	3.4063e-05	3.15193e-06
C1ra	4.61265	4.48895e-07	9.41347e-09
Pon3	4.61094	0.00288881	0.000855306
Il21r	4.60757	2.74398e-05	2.36401e-06
F11r	4.59689	0.000342154	6.11657e-05
Vwf	4.59546	2.76207e-05	2.38759e-06
Prkcd	4.58829	2.68476e-07	4.57091e-09
Cyth4	4.58374	3.62917e-06	1.65229e-07
I830012O16Rik	4.5791	1.82467e-05	1.40425e-06
Hpse	4.57383	0.000104931	1.33261e-05
Naip5	4.57262	0.00134563	0.000338061
Fli1	4.57075	3.33746e-05	3.07437e-06
Rbp1	4.56898	3.7465e-06	1.72169e-07
Nid1	4.56384	2.09028e-05	1.6897e-06
4930523C07Rik	4.56324	0.000102968	1.30055e-05
Vasp	4.56119	1.06606e-07	1.00342e-09
Acta2	4.55541	0.00366609	0.00114481
Mcm3	4.55234	0.00116774	0.000286177
F830016B08Rik	4.55039	1.24721e-06	3.81755e-08
Tm4sf5	4.55028	0.00637532	0.00222556
Ecscr	4.54466	3.39645e-05	3.13811e-06
Tmem45a	4.54103	0.00453595	0.00148143
Ms4a6d	4.53916	7.15159e-06	3.90218e-07
Col3a1	4.53258	0.000190722	2.90524e-05
Itgam	4.52639	8.89205e-05	1.08004e-05
Xlr	4.51713	7.3179e-05	8.40731e-06
Stab1	4.51602	1.22067e-05	8.17776e-07
Lrmp	4.51513	0.000508037	0.000101403
Arpc1b	4.51007	4.8373e-08	3.04654e-10
Emp1	4.49521	4.31531e-05	4.26554e-06
Il1rl2	4.49013	0.0185095	0.00805634
Msn	4.48655	9.49969e-07	2.643e-08
1110007C09Rik	4.48585	1.31307e-06	4.14484e-08
Mmp14	4.4838	2.07049e-06	8.06759e-08
Cfh	4.48112	1.91332e-06	7.23008e-08
Ube2l6	4.48005	3.08868e-08	1.62461e-10
Crispld2	4.47656	0.000205955	3.20285e-05
Cd109	4.47596	0.00943357	0.00358762
Ifitm6	4.46342	0.00496681	0.00165137
Foxd1	4.45352	0.00131212	0.000327735
Cdh5	4.44843	1.88236e-05	1.46561e-06
Pnp	4.44821	1.84085e-06	6.82882e-08
Mgp	4.43961	1.2166e-05	8.1337e-07
Il10ra	4.42981	1.75725e-06	6.25982e-08
Nod1	4.42731	9.63478e-06	5.84128e-07
Trim56	4.42277	0.000379347	6.94304e-05
Dcxr	4.41968	1.37704e-05	9.56846e-07
Foxc2	4.41848	0.0250209	0.0115554
Apol7b	4.41734	0.0292994	0.0139369
Trem2	4.40304	3.85231e-05	3.6646e-06
Cd72	4.39992	0.000280998	4.77827e-05
Gsap	4.39586	7.42228e-05	8.57345e-06
Ptplad2	4.39271	7.16703e-07	1.85873e-08
Slc47a1	4.38394	0.0542177	0.0291145
Cox6b2	4.36848	7.48116e-05	8.65183e-06
Wdr62	4.36213	0.0112832	0.00444801
Pyroxd2	4.35335	0.00907282	0.00342279
Smim24	4.35245	0.000186586	2.82029e-05
C920025E04Rik	4.35221	0.00384121	0.00121119
Tmem123	4.35055	9.22809e-08	7.98333e-10
I830077J02Rik	4.34994	0.00093001	0.000216138
Helz2	4.34745	0.000159876	2.30813e-05
Pgm5	4.34398	0.00247137	0.000706911
Prkch	4.34183	0.000190794	2.90766e-05
Psme2	4.34036	7.09998e-10	3.24399e-13
Ltbr	4.3392	5.85635e-05	6.27017e-06
Trex1	4.33215	1.00768e-08	3.20806e-11
Amica1	4.32285	0.0245989	0.0113298
Tifab	4.32219	0.00669186	0.00236431
Aox3	4.32216	0.0124803	0.00503221
Hspg2	4.31832	0.0311348	0.0149921
Apol6	4.315	0.00027368	4.61974e-05
Gpx8	4.31462	0.00134474	0.00033755
Parp3	4.30861	1.75874e-06	6.32946e-08
Loxl1	4.30829	0.00643963	0.00226029
Id3	4.30701	2.95183e-08	1.5322e-10
Hmox1	4.30516	0.000260456	4.34604e-05
Tagln	4.30235	0.0010368	0.000247989
Renbp	4.30205	5.38996e-05	5.69249e-06
Birc3	4.29449	6.15561e-05	6.663e-06
Cysltr1	4.29414	0.0519552	0.0277054
Agpat2	4.29336	4.68554e-05	4.74099e-06
Mustn1	4.2892	1.24844e-06	3.83631e-08
Bin2	4.28861	0.000280548	4.76746e-05
Rapsn	4.28573	0.00204149	0.000563602
Asf1b	4.28355	6.0416e-05	6.50861e-06
Ninj1	4.27854	2.59162e-07	4.17917e-09
Selplg	4.27747	1.43182e-07	1.65488e-09
Cd79a	4.27268	0.00294819	0.000876562
Clcf1	4.27102	0.0517634	0.027578
Slc14a1	4.26277	0.000246279	4.04696e-05
Tnfaip8	4.25704	1.77992e-06	6.50422e-08
1500015O10Rik	4.23377	0.0742384	0.0425937
Apol10b	4.2276	0.000451384	8.72839e-05
Tnfrsf18	4.22738	0.000325925	5.75726e-05
Pf4	4.21938	0.00781797	0.00285903
Rnf125	4.21885	0.00137592	0.000347288
Fabp7	4.21484	1.40349e-07	1.54578e-09
Tnfsf9	4.20784	0.000208489	3.25524e-05
Vwa5a	4.20724	0.000130605	1.7843e-05
Rbpms2	4.20375	0.00871402	0.00326029
Pstpip1	4.19723	1.73132e-05	1.31206e-06
Tm4sf1	4.19534	2.2442e-06	9.00365e-08
Anxa3	4.19223	4.68441e-05	4.73478e-06
B3gnt8	4.18931	0.0115016	0.00455718
Top2a	4.18922	0.000485795	9.57873e-05
Arhgap28	4.18842	0.0169513	0.0072382
Lrg1	4.18046	2.06074e-06	7.94402e-08
Col4a5	4.18003	0.00462899	0.00151822
Hhex	4.17962	0.000448221	8.64553e-05
Dusp2	4.17587	4.82883e-05	4.9433e-06
Slfn5	4.15725	2.92503e-06	1.24702e-07
Ebi3	4.15341	2.06231e-05	1.65855e-06
Slc6a13	4.15038	4.69102e-06	2.28236e-07
Cfap43	4.14048	0.00422685	0.00135883
Cyp4v3	4.13742	2.35024e-05	1.94701e-06
Rhog	4.13571	2.20186e-07	3.18491e-09
A230065H16Rik	4.13516	0.0325418	0.0158148
Rps27l	4.13258	1.74526e-08	7.24726e-11
Prg4	4.12072	0.000444038	8.54025e-05
Cd84	4.12055	4.27598e-05	4.20525e-06
Asgr1	4.12017	0.0418893	0.0213462
Elf1	4.1113	3.95262e-06	1.85198e-07
Lgals1	4.10881	5.59122e-09	1.19291e-11
Serpina3n	4.10831	6.34846e-05	6.94644e-06
Erap1	4.10005	2.01183e-06	7.72764e-08
Tcea3	4.08966	0.000687117	0.000148894
H2-T10	4.08904	0.000420689	7.96598e-05
Trim12c	4.08781	1.70012e-05	1.27786e-06
Tmem176a	4.08614	1.89153e-06	7.12155e-08
Serpinb9	4.08605	3.18459e-05	2.87846e-06
Ncf2	4.08406	1.14464e-05	7.45457e-07
Ly6g5b	4.08147	0.00631494	0.00220098
Aim2	4.08084	4.68441e-05	4.7366e-06
Zfp36l1	4.08022	5.17171e-08	3.36453e-10
Rab11fip1	4.077	5.41505e-05	5.72648e-06
S100a6	4.07385	1.08277e-05	6.92418e-07
Calcrl	4.07306	0.000267118	4.48722e-05
A4galt	4.07286	0.000213472	3.36768e-05
Ets1	4.05853	7.02138e-07	1.79032e-08
Cd82	4.05355	1.69786e-07	2.13863e-09
Pdlim4	4.04994	7.24343e-07	1.88493e-08
Tbxa2r	4.04901	0.0210832	0.00943482
Mxd3	4.04899	0.00502769	0.00167562
Ptgdr	4.04735	0.0126818	0.00512854
Cd200r1	4.04541	0.00665494	0.00234666
Wnt6	4.04489	0.00195415	0.000535299
Lum	4.04341	0.000223855	3.58968e-05
Rbpms	4.04229	8.98372e-06	5.26004e-07
Cmklr1	4.03968	0.00070918	0.000154656
Dhx58	4.03459	1.04398e-05	6.58947e-07
Ifit2	4.03385	5.92688e-07	1.42337e-08
Slc6a20a	4.02946	0.000559727	0.000114859
Vmn1r65	4.01647	0.000180326	2.7032e-05
Fam111a	4.01598	1.00862e-05	6.27549e-07
Ldlrap1	4.01562	0.00305058	0.000912884
Dtx3l	4.01221	3.2851e-07	6.24716e-09
Dnaaf3	4.01192	0.00132443	0.000331727
C1qtnf6	4.00892	0.00120228	0.000296457
Cpq	4.00473	8.99871e-05	1.10047e-05
Ly96	4.00349	0.000113383	1.47996e-05
Knstrn	3.99549	0.000897118	0.00020632
Rin3	3.9946	9.47517e-05	1.16923e-05
Cd27	3.98677	0.000283555	4.82959e-05
Ppm1j	3.9841	0.016025	0.00677124
Chaf1b	3.98145	0.00207027	0.000573126
Dram1	3.98007	0.000100722	1.26312e-05
Itpripl1	3.9765	0.00180783	0.00048771
S100a13	3.96598	2.40364e-06	9.8315e-08
Atp6v0e	3.95961	1.61033e-08	6.01879e-11
Ormdl2	3.95585	0.0173179	0.00742264
Zfp36	3.95317	1.34893e-05	9.32648e-07
Mgst2	3.95243	0.000393857	7.30798e-05
Birc5	3.95063	0.000208955	3.26542e-05
Wipf1	3.9495	6.65828e-06	3.54826e-07
Baz1a	3.94697	0.000697615	0.000151796
Neurl3	3.94557	1.71323e-05	1.29046e-06
Apbb1ip	3.94038	0.000169297	2.49336e-05
Rai14	3.93969	0.0182416	0.00791681
C1rl	3.93609	0.00192354	0.000525316
4632428N05Rik	3.93553	8.03998e-05	9.50638e-06
Atp2a3	3.93338	0.000186244	2.81125e-05
Pla2g2d	3.9308	0.00908711	0.00342882
Lfng	3.92818	1.3962e-05	9.74029e-07
Mx1	3.9267	9.17434e-06	5.41609e-07
Uhrf1	3.92637	0.000430309	8.21058e-05
Syk	3.92237	0.000870802	0.000198279
Col1a2	3.91531	4.89455e-05	5.04732e-06
Tax1bp3	3.91478	4.20498e-06	1.99059e-07
Csf1r	3.91438	1.40349e-07	1.56386e-09
Cd63	3.91397	1.39392e-08	5.01652e-11
Gm4841	3.91311	1.48234e-05	1.05258e-06
Cks1b	3.91021	3.08736e-06	1.32263e-07
Psme1	3.90893	1.6403e-09	1.13523e-12
Spsb2	3.89576	0.000299426	5.1729e-05
Parp9	3.89536	1.24721e-06	3.81693e-08
Icam2	3.89149	0.000179104	2.67825e-05
Hlx	3.89128	0.02408	0.0110526
Spata13	3.88277	0.000365297	6.61794e-05
Nts	3.87772	0.0859022	0.0505996
Klf4	3.87668	0.000155414	2.21252e-05
Rps27	3.87565	4.41669e-09	4.31999e-12
Irf9	3.87448	1.71961e-08	7.02173e-11
Zfp217	3.87296	0.00416527	0.00133528
Themis	3.87111	0.000492741	9.7532e-05
Fam117a	3.86807	0.000182137	2.73413e-05
Pcolce	3.866	0.000305888	5.3137e-05
Cdkn2c	3.86293	0.000940492	0.000218964
Foxs1	3.85956	0.00178616	0.000479763
Stat4	3.85692	1.46124e-05	1.03154e-06
Btla	3.85296	0.0371131	0.0185142
Maff	3.85251	0.00365847	0.00114218
Dnajb13	3.85016	0.00436453	0.00141445
Parp4	3.84368	0.000109961	1.41399e-05
Kif11	3.83679	0.00213107	0.000593349
Abca1	3.83665	6.421e-05	7.06137e-06
Fbln1	3.83411	0.000871205	0.000198552
Gm9581	3.83385	0.0319973	0.0155015
Serpina10	3.83091	0.00634505	0.00221412
Phf11c	3.82416	0.000205994	3.2049e-05
H2-T22	3.81952	7.30739e-09	1.9218e-11
Sqrdl	3.81804	0.000100399	1.25768e-05
Hrct1	3.8165	0.000128869	1.75346e-05
Cdc14a	3.81572	0.00137432	0.000346695
Map4k1	3.81365	0.0201366	0.0089499
Id1	3.8135	2.21496e-07	3.24757e-09
Slc1a5	3.81001	1.21544e-05	8.11749e-07
Arl5c	3.80652	1.00862e-05	6.26589e-07
Tlr3	3.80597	0.00475698	0.00156909
Mapkapk3	3.80286	1.22503e-05	8.23244e-07
Map3k8	3.80213	0.00101299	0.000241242
Mt2	3.80099	1.60852e-06	5.57732e-08
Itga5	3.79951	1.49677e-05	1.0727e-06
Hpgds	3.79723	0.000234656	3.81809e-05
Tnfrsf9	3.79606	0.000128896	1.75471e-05
Cflar	3.79573	2.71241e-08	1.33283e-10
Nxn	3.79515	0.000475293	9.29728e-05
Ttc12	3.78878	0.0292994	0.0139363
Prdm1	3.78823	0.00995206	0.00383439
Triobp	3.78641	4.88496e-05	5.03068e-06
Cks2	3.78502	1.54572e-06	5.15632e-08
Tmem176b	3.7811	1.1354e-07	1.09226e-09
Mfng	3.77911	0.000200207	3.08715e-05
Axl	3.77091	5.38866e-07	1.21953e-08
Rras	3.77015	6.0319e-07	1.46111e-08
H2-Q1	3.76563	0.0051097	0.00170948
Cd300a	3.7508	9.05212e-06	5.31262e-07
Rbm38	3.74952	0.00269264	0.000781944
Mmp23	3.74819	0.00412478	0.00132059
Sema3g	3.74655	0.0254637	0.0117899
Rdh5	3.74355	0.00665019	0.00234361
Cd7	3.73691	4.89027e-06	2.39285e-07
Mgmt	3.73577	0.000413793	7.78968e-05
Olfml3	3.73403	1.7772e-06	6.44509e-08
G430095P16Rik	3.72811	0.0143964	0.00596484
Gpr182	3.72804	0.000748239	0.00016509
Fam46c	3.72317	0.00163111	0.000427618
Ctsz	3.71723	5.59122e-09	9.75842e-12
Lbp	3.71485	0.00115431	0.000282007
Cd97	3.71453	0.000224652	3.60711e-05
Bdh2	3.71104	0.00343517	0.0010563
Rcsd1	3.70372	0.000308145	5.36785e-05
Angptl4	3.7018	0.000785574	0.000175448
Gm13285	3.69766	0.0152756	0.00639188
Rrm2	3.69722	0.000396877	7.40248e-05
Tk1	3.6941	0.00234104	0.000663638
Elf4	3.6889	0.00125392	0.000310682
Plekhf1	3.68876	0.0081884	0.00302623
Rab29	3.68858	2.21724e-07	3.32517e-09
Slc22a6	3.68812	0.0018611	0.000505302
Btg1	3.68694	5.59122e-09	9.17683e-12
Sncg	3.68604	0.00363633	0.0011345
Rhoj	3.67788	0.00035571	6.40815e-05
Dock8	3.6728	0.0113682	0.00449252
Ifih1	3.66858	3.57697e-06	1.59675e-07
Zic4	3.66826	0.00730936	0.00263307
Gpr171	3.6663	8.62666e-06	4.9853e-07
Slc13a4	3.66469	0.00259095	0.000747033
Igf2	3.66437	0.000498189	9.89551e-05
Ctdsp1	3.66078	1.21067e-05	8.05914e-07
Kl	3.65291	0.0813545	0.047431
Dab2	3.64245	1.19652e-05	7.91657e-07
Plekhg2	3.63602	0.000485037	9.55371e-05
Prph	3.63473	0.0100551	0.00387828
Parp12	3.63353	6.61824e-05	7.35615e-06
Rrad	3.63148	0.00389922	0.00123488
C1ql2	3.629	0.0448787	0.0231677
Gm13248	3.62574	4.74536e-05	4.81712e-06
Was	3.62329	8.42451e-05	1.00576e-05
Plek	3.62118	1.15818e-06	3.41467e-08
Rhoc	3.6195	1.95148e-06	7.43006e-08
C2	3.61897	0.000229473	3.70677e-05
Spp1	3.61854	0.002244	0.000631469
Myd88	3.6177	3.25741e-07	6.13202e-09
Oas1b	3.61514	0.000101929	1.2839e-05
Tnfsf12Tnfsf13	3.61349	0.000173048	2.55937e-05
Bmx	3.61049	0.0169513	0.00723844
Tlr4	3.60822	0.00506679	0.00169126
Tifa	3.60739	8.63361e-05	1.0385e-05
Trim25	3.60729	9.24535e-06	5.49728e-07
H2-Q10	3.6068	0.000326073	5.76786e-05
Tcn2	3.60527	1.78459e-06	6.53366e-08
5430427O19Rik	3.60418	0.0175952	0.00755731
Rest	3.60417	4.88947e-06	2.38568e-07
Zbtb42	3.60343	0.00569654	0.00194997
Fn1	3.58975	2.23705e-06	8.93336e-08
Cyyr1	3.5853	0.00797764	0.00293288
Alas2	3.58417	0.0179294	0.0077319
Cd93	3.57994	1.85712e-06	6.90201e-08
Grap	3.56976	8.97538e-05	1.09451e-05
Nfkbia	3.56901	6.86808e-08	5.46632e-10
Ccdc69	3.56686	0.0582355	0.0317718
Skap1	3.56529	1.59883e-06	5.47094e-08
2024-09-10	3.56503	0.0780308	0.045153
Npc2	3.56412	2.34475e-08	1.08726e-10
Nfatc1	3.56313	0.00754637	0.00273359
Ly6g6e	3.55988	0.00858141	0.00320298
Gm20257	3.55591	0.000397808	7.42737e-05
Pik3r5	3.5529	0.00163691	0.00042949
E2f2	3.54756	0.00175472	0.000468647
Emcn	3.54694	0.000962356	0.000225453
Sdc1	3.5335	0.0075128	0.00271671
Ppic	3.5315	6.33478e-05	6.92139e-06
Tubb6	3.52655	0.000109126	1.40099e-05
Uaca	3.51811	0.040623	0.0206163
Mdk	3.51524	6.67717e-06	3.56294e-07
Itih2	3.51475	0.0131829	0.00538302
Gjb2	3.51452	0.000135214	1.86038e-05
Slc7a2	3.51415	6.2508e-05	6.79632e-06
AU021092	3.51283	0.00167136	0.000442169
P2ry13	3.50929	0.00496681	0.00165205
Prorsd1	3.50754	1.99124e-05	1.58345e-06
Prelp	3.50687	7.17065e-05	8.13888e-06
Cebpb	3.50677	3.08841e-07	5.57876e-09
Zfp677	3.50462	0.0116903	0.00464003
Alx4	3.50225	0.000637516	0.000135277
Myo1h	3.50128	0.0841064	0.0492973
Mocos	3.49867	0.00161661	0.000423144
Ogn	3.49697	0.00827464	0.00306612
Hist1h4i	3.49694	0.00164952	0.000434386
Pydc3	3.4954	0.0139795	0.00576636
Igfbp2	3.494	5.05964e-07	1.10304e-08
Gng11	3.49225	3.59432e-06	1.61693e-07
Chst14	3.48734	0.00162733	0.000426513
Tagap	3.48467	0.00102508	0.000244829
Sema3d	3.48368	0.00103786	0.000248516
Tcf7l2	3.48102	0.00100921	0.000239993
Orai1	3.47803	5.2848e-06	2.61149e-07
Tram2	3.47775	0.0154233	0.00647304
Sod3	3.47666	4.98092e-07	1.07899e-08
Nxph4	3.4739	0.016131	0.00682461
B4galt1	3.47317	9.35226e-06	5.60527e-07
Twist1	3.46656	0.0178738	0.00770298
Klk8	3.46497	0.0693087	0.0392233
Cstb	3.4621	6.67567e-07	1.6788e-08
Plin3	3.46111	2.06231e-05	1.65847e-06
Col23a1	3.45745	0.00143241	0.000364877
Prrx1	3.45307	0.000586177	0.000121868
Slc13a3	3.44981	8.7319e-05	1.05426e-05
Nusap1	3.44812	0.00176342	0.00047207
Gem	3.44537	0.00100373	0.000238132
Ccnb1	3.44386	0.00332221	0.0010149
Wasf2	3.44207	1.42093e-06	4.65152e-08
Zfp36l2	3.43737	2.39353e-06	9.72388e-08
Stx11	3.43662	0.000181331	2.72078e-05
Hoxb4	3.4363	0.00633107	0.00220798
Rnase4	3.43489	2.77611e-05	2.40933e-06
Smim3	3.43462	1.88725e-06	7.07724e-08
Bmp6	3.42975	0.0136904	0.00563383
Plin2	3.42828	1.25857e-06	3.87615e-08
Hsh2d	3.42518	0.000770661	0.000171317
Ptgds	3.42203	0.000394379	7.32039e-05
Ifngr1	3.41951	2.00523e-07	2.77559e-09
Tcirg1	3.41791	7.33818e-06	4.03755e-07
Klre1	3.41234	0.00255786	0.000735191
Ccnb2	3.40998	0.0644135	0.03582
S100a1	3.40933	4.24203e-07	8.72124e-09
Adora2a	3.4078	0.020494	0.00913288
Acsf2	3.40544	0.0011096	0.000269086
Rbm47	3.40421	0.000118739	1.57206e-05
Copz2	3.40155	3.58745e-06	1.60691e-07
Svil	3.40009	2.78841e-05	2.4267e-06
Ecm1	3.39501	5.96082e-06	3.07344e-07
Bmp4	3.39001	0.00178733	0.000480448
Plekho2	3.3899	5.6329e-06	2.86148e-07
Fxyd3	3.38944	0.015943	0.00673183
Cox4i2	3.3846	0.00245332	0.000700221
Hdc	3.3759	0.00674989	0.00238978
Blvrb	3.37445	3.16948e-06	1.36879e-07
Arap1	3.37367	3.33445e-05	3.06929e-06
Dynlt1b	3.36669	4.82915e-07	1.03608e-08
Aebp1	3.36655	0.000829927	0.000187364
Sned1	3.35946	0.00981505	0.00376762
Aldh3b1	3.35702	0.000132633	1.82027e-05
Lama1	3.35281	0.0323883	0.0157328
Litaf	3.34363	7.71694e-07	2.04019e-08
Dbi	3.34255	4.34626e-08	2.61786e-10
Entpd1	3.34132	6.22984e-07	1.52433e-08
Zic1	3.33886	0.00415151	0.0013303
Nfkbie	3.33762	0.000157076	2.25496e-05
Tgfbr2	3.33427	4.60487e-05	4.63706e-06
Rftn1	3.32593	0.0003338	5.9349e-05
Tfap2b	3.32591	0.0221634	0.010018
Sdcbp2	3.32577	0.00928496	0.00351953
Notch2	3.32099	0.000485766	9.57479e-05
Wdfy4	3.31889	0.000444241	8.54724e-05
Tapbpl	3.31687	2.343e-07	3.63231e-09
Ifnar2	3.31649	2.3028e-07	3.50624e-09
Snx33	3.31622	0.00350841	0.00108468
S1pr2	3.31155	0.00622529	0.00216371
Gm8624	3.31064	0.00134474	0.000337678
Tmem51	3.30841	0.000101997	1.28547e-05
Plac9a	3.30708	3.23427e-05	2.93902e-06
Slc16a3	3.30522	0.000483595	9.51861e-05
Slc31a2	3.29931	1.26722e-06	3.92031e-08
Gng12	3.29501	1.46335e-07	1.72436e-09
Def6	3.29255	0.000361069	6.51218e-05
Epb4.1l5	3.29128	0.000365297	6.61834e-05
Ptgs2	3.28722	0.00014448	2.02086e-05
Klf2	3.28357	8.36229e-07	2.24553e-08
Wfdc1	3.2787	0.000135474	1.86582e-05
Dap	3.27272	1.68018e-06	5.93045e-08
Apoe	3.27039	7.16703e-07	1.84438e-08
Fam107b	3.2681	7.1767e-05	8.15072e-06
Nostrin	3.26795	0.000349648	6.28685e-05
Cnn1	3.26725	0.0122141	0.00490034
Rarres1	3.26712	0.00258966	0.000746303
Hfe	3.26342	3.8064e-05	3.60645e-06
2610318N02Rik	3.26019	0.01719	0.00735429
Smco4	3.25909	0.0156199	0.00657161
Urah	3.2581	0.0271296	0.0127208
Fth1	3.25795	1.69786e-07	2.13388e-09
Foxc1	3.25722	0.000342916	6.13939e-05
Anxa9	3.2567	0.0448278	0.0231352
Ms4a8a	3.25201	0.017999	0.00776566
Bmp7	3.25042	0.000106264	1.35542e-05
Trim47	3.24739	0.00157598	0.000410765
Ramp2	3.24612	1.57783e-06	5.3515e-08
Hpgd	3.2453	0.00205684	0.000568694
Trim5	3.24491	0.00283234	0.000834666
Nradd	3.24405	0.0233668	0.0106751
Sh2d1a	3.24333	1.58435e-06	5.39484e-08
Sulf1	3.24135	0.000636065	0.000134881
Elk3	3.24122	0.00011277	1.4665e-05
Efemp1	3.23816	1.54757e-05	1.1308e-06
Nnmt	3.23748	0.00237506	0.000674431
Cdt1	3.23533	0.0313689	0.0151362
Ccnd3	3.23477	1.3333e-07	1.37492e-09
Gja4	3.23202	8.95982e-05	1.09075e-05
Cd4	3.22952	0.000379515	6.9502e-05
Osr1	3.2263	0.00525376	0.0017675
Trim30b	3.22274	0.0075407	0.00273102
Smc4	3.21363	7.48748e-05	8.66975e-06
Siglec1	3.21357	0.000156692	2.24549e-05
2610034M16Rik	3.21259	0.0424516	0.0216973
Dera	3.21165	0.000224499	3.6031e-05
Npm3	3.21103	0.00539852	0.00182651
Adora3	3.20829	0.00781033	0.00285516
Soat2	3.20585	0.0094303	0.00358416
T2	3.20378	0.0337102	0.0165016
Col1a1	3.20293	0.0130562	0.00532486
Krcc1	3.19049	0.000711557	0.000155282
Creg1	3.18968	2.3841e-07	3.71253e-09
Fam129a	3.18788	0.00377881	0.00118707
Lepr	3.1828	0.000684377	0.000148252
Pros1	3.17986	7.48748e-05	8.6778e-06
Tfpi	3.17381	0.000104665	1.32777e-05
Il12rb2	3.16714	0.00185226	0.000502644
Myl9	3.16352	0.000547916	0.00011179
Arid5a	3.16239	1.04058e-05	6.5486e-07
Slc8b1	3.16164	7.58614e-05	8.86248e-06
Itga1	3.1607	2.30549e-05	1.89558e-06
Hspb8	3.15602	1.90892e-05	1.49686e-06
Pqlc3	3.15408	0.000211973	3.33018e-05
Abhd11os	3.15364	0.00452252	0.0014761
Sipa1	3.15255	0.000280062	4.7546e-05
Scarf1	3.15238	0.00104948	0.000251965
Sult1a1	3.15152	0.000613941	0.000129085
Jag1	3.1486	0.000224973	3.61495e-05
Lpar4	3.14756	0.00486293	0.00161009
Ccna2	3.145	0.0095842	0.00366281
Slc38a5	3.14372	0.0017385	0.000463592
Naprt	3.1413	0.00355299	0.00110138
Mvp	3.1405	2.74876e-05	2.37037e-06
Atp10d	3.13935	0.000103767	1.31351e-05
Rpl10-ps3	3.1385	2.55998e-07	4.08407e-09
Fmod	3.13678	0.0186889	0.00815512
Olfml2a	3.13668	0.0423674	0.0216426
8430408G22Rik	3.13551	0.0306436	0.0147311
Gltp	3.13358	3.08701e-07	5.55486e-09
Rnaset2b	3.1329	8.3138e-06	4.72395e-07
Igfbp7	3.13068	1.31272e-07	1.3245e-09
Il1r1	3.1301	0.000433569	8.28489e-05
Eya2	3.12716	0.0174452	0.00747985
Rassf4	3.12274	0.000107782	1.38e-05
Ncapg	3.11692	0.0109864	0.00431883
Plaur	3.11578	0.000395007	7.35028e-05
Dnase1l1	3.11336	0.00422685	0.00135879
A630001G21Rik	3.11059	0.000818364	0.000184244
Rpl32	3.11047	1.63187e-09	1.01646e-12
Eltd1	3.10853	0.000366796	6.65103e-05
Tapbp	3.10433	2.69769e-07	4.64893e-09
Lef1	3.10407	1.49922e-05	1.07702e-06
Foxf2	3.10354	0.00145446	0.000372046
Gm15590	3.10298	0.00318426	0.000962618
Adam8	3.10297	0.0012697	0.000315295
Islr	3.10027	0.000586177	0.000121846
Cib1	3.09802	2.1737e-07	3.05392e-09
Tigit	3.09698	0.00301381	0.000900242
Liph	3.09662	0.0338248	0.0165687
Atp13a5	3.09543	0.0391004	0.0197004
Slfn10-ps	3.0943	0.00100253	0.000237639
Kmo	3.09117	0.00947057	0.00360586
Pmp22	3.08893	8.99762e-05	1.09847e-05
Hist1h1c	3.08808	1.43182e-07	1.6271e-09
Aox1	3.08558	0.00355299	0.00110138
Tirap	3.08321	0.00107181	0.000258068
Fam46a	3.08302	1.01973e-05	6.36583e-07
Inpp5d	3.0763	2.7219e-06	1.13405e-07
Hspb1	3.0738	1.21067e-05	8.07584e-07
Xcr1	3.07323	0.0276494	0.0130143
Irak4	3.07238	0.0888975	0.0527665
Stk17b	3.0707	3.2683e-06	1.42955e-07
Fkbp10	3.07022	0.0166203	0.00706845
Pdlim3	3.06745	0.0404566	0.0204985
Sdc4	3.06736	4.75446e-07	1.01271e-08
Bmf	3.06679	0.0165381	0.00702559
Mxra8	3.06179	0.000667455	0.000143201
H2-M3	3.05943	3.84392e-06	1.79041e-07
Cdc20	3.05726	0.0100464	0.00387423
Baiap3	3.05711	0.0171355	0.00732428
Rps15a	3.05544	4.42899e-09	5.51747e-12
Mmrn2	3.05192	0.00149652	0.000384669
Csf1	3.04995	1.57023e-06	5.30328e-08
Mt1	3.04644	2.69769e-07	4.63061e-09
Pear1	3.04425	0.0153516	0.00643535
Lpar6	3.04339	5.9412e-05	6.37747e-06
Gata2	3.0403	0.000772208	0.000171875
Anxa4	3.03931	1.07096e-05	6.81902e-07
Fam212a	3.03411	0.00781033	0.00285423
Rasgrp4	3.02526	0.000154715	2.20149e-05
Il18r1	3.02292	0.00041936	7.92922e-05
Zfp366	3.02246	0.0327417	0.0159342
Pfn1	3.02001	4.41865e-09	5.19877e-12
Myoc	3.0181	0.0249354	0.0115056
P2ry14	3.01316	0.00506675	0.00169055
Hint3	3.00717	1.04058e-05	6.55356e-07
Pla2g7	3.00505	1.26742e-06	3.94016e-08
Piezo1	3.00419	0.000864684	0.000196767
Clec4a2	3.00281	9.44705e-05	1.16511e-05
Serpinb1a	3.002	0.000771902	0.000171753
Actg2	2.99509	0.00488073	0.001617
Zfp521	2.99371	0.0484185	0.0253637
Cenpk	2.98894	0.0487349	0.0255726
Ifi27	2.98853	6.74736e-08	5.18346e-10
Gstt3	2.98718	0.0038824	0.00122768
Mecom	2.98575	0.0200091	0.00887938
Hsd3b7	2.98506	0.000516975	0.000103782
Gatsl3	2.97916	0.00224931	0.00063343
She	2.97247	0.00611148	0.00211611
Toporsos	2.97092	1.64501e-06	5.74938e-08
Pbxip1	2.96729	4.75446e-07	1.01348e-08
Sat1	2.96643	1.61033e-08	6.23056e-11
Il10rb	2.96236	4.18012e-07	8.53439e-09
Myzap	2.96107	0.00637566	0.00222612
Sorbs3	2.96015	0.0002862	4.88653e-05
Cx3cr1	2.95521	6.09109e-06	3.17807e-07
4930522L14Rik	2.9552	0.00448185	0.00146097
Paqr5	2.95324	0.0240649	0.0110407
Ppap2c	2.95182	0.00192158	0.000524515
Lpcat2	2.95179	1.53064e-05	1.11447e-06
Slc22a8	2.9507	0.0144099	0.00597179
P2rx7	2.94971	1.06985e-05	6.79717e-07
Fgd2	2.94761	0.0237927	0.010896
Zfp429	2.94177	0.00250028	0.000716393
Arhgap4	2.93941	5.92412e-05	6.35503e-06
C1qtnf2	2.93743	0.0151997	0.00635067
Gm7536	2.93258	2.95183e-08	1.51918e-10
Arhgap11a	2.932	0.00348572	0.0010757
Cep85	2.93173	2.23529e-08	1.02103e-10
Rps20	2.92796	2.95183e-08	1.5047e-10
Hist1h2bc	2.92607	9.51795e-08	8.36583e-10
Gna13	2.91998	2.40364e-06	9.8294e-08
Fam89a	2.91985	0.00458881	0.00150092
Slc25a24	2.91884	0.000341695	6.10363e-05
Taf6l	2.91744	1.7516e-07	2.23057e-09
Il18	2.917	0.0404951	0.0205236
B3gnt3	2.91551	0.0197629	0.00873596
Shroom4	2.91543	0.047542	0.0247885
Cd9	2.91081	6.04296e-07	1.46798e-08
Fhod1	2.91059	0.0070955	0.00254277
Tcf7	2.90922	0.00264245	0.000765175
Stat5a	2.90741	0.000970785	0.0002281
Galm	2.90679	0.0689728	0.0390093
Gimap8	2.90637	5.04866e-05	5.25516e-06
Cav1	2.90273	0.000112775	1.46891e-05
Cmbl	2.90243	0.00762103	0.00276538
Tmem243	2.90195	1.57023e-06	5.30048e-08
Msrb1	2.90099	0.000113943	1.48964e-05
Robo4	2.89771	0.0907779	0.0540621
Cgnl1	2.89672	8.44511e-05	1.00998e-05
Hist1h2ae	2.89486	0.0697464	0.0395434
Adcy7	2.89408	3.83725e-07	7.55517e-09
Nde1	2.89205	2.22464e-05	1.81986e-06
Gm9844	2.88911	0.0170812	0.00729873
Clic4	2.88749	9.46852e-07	2.62123e-08
Tbx2	2.8867	0.0602547	0.0330735
Nr2f2	2.88506	0.00150074	0.00038596
Mrc2	2.88349	0.00600148	0.00206889
Ptpn14	2.8825	0.00511101	0.00171093
Prkd2	2.88021	0.00140941	0.000357985
Slc9a3r1	2.87951	5.46277e-07	1.2552e-08
Cdc45	2.87803	0.00175525	0.000469152
Stom	2.8778	1.78563e-05	1.36557e-06
Swap70	2.87654	0.00316061	0.00095328
Crlf2	2.87351	0.000333563	5.92836e-05
Eng	2.87266	5.07237e-05	5.28686e-06
Vtn	2.87104	3.03214e-05	2.69869e-06
Asap3	2.8705	6.3379e-05	6.9305e-06
Rpl22	2.86384	5.05463e-08	3.25338e-10
Unc13d	2.86257	1.10908e-05	7.13084e-07
2310039H08Rik	2.8592	3.14446e-05	2.82912e-06
Bcl2l11	2.85904	0.000162243	2.36138e-05
Cyp27a1	2.84897	0.000158082	2.27457e-05
Hmmr	2.84637	0.00179836	0.000484408
Steap3	2.84328	0.000678047	0.000146694
Tnfaip3	2.84179	3.03587e-05	2.70411e-06
Col18a1	2.84008	3.96501e-05	3.81161e-06
Rpl17-ps8	2.83695	0.00720667	0.00258959
Parp10	2.83469	1.60294e-06	5.54689e-08
Fzd1	2.83198	0.000221215	3.54428e-05
Noxo1	2.83023	0.00150607	0.000387445
Slc2a12	2.82711	0.00686086	0.00243732
Prdx1	2.82707	5.27176e-08	3.4661e-10
Nlrc3	2.82675	0.00564972	0.00192964
Smo	2.82371	0.0153257	0.00642133
Tspan4	2.82165	1.16771e-06	3.48242e-08
Tst	2.81929	7.33683e-05	8.43414e-06
Tyms	2.81674	1.14307e-05	7.40359e-07
Cfp	2.81439	1.7546e-05	1.33456e-06
Ezr	2.81316	1.60294e-06	5.53762e-08
Hist2h2aa2	2.81106	0.000299426	5.17574e-05
D16Ertd472e	2.81002	0.0025409	0.000729965
Hist2h3c2	2.80815	0.00292705	0.00086849
Tmem134	2.80738	2.21724e-07	3.31745e-09
Postn	2.80563	0.00554605	0.00188617
Itpr3	2.80523	0.00431395	0.0013937
Phactr4	2.80384	9.82103e-05	1.22075e-05
Cnih4	2.80377	1.15737e-07	1.13665e-09
Tmem119	2.79865	0.00565319	0.00193161
Cpt1a	2.79767	0.000101773	1.28053e-05
Hist2h2aa1	2.79702	5.62669e-07	1.30455e-08
Slc35d2	2.79688	0.000383763	7.07555e-05
Kif16b	2.79618	0.0978964	0.0590328
Zc3h12d	2.79335	0.0370429	0.0184714
Slc39a1	2.78775	4.27949e-05	4.21167e-06
Rnf130	2.78716	4.26814e-08	2.51084e-10
Kdr	2.78666	0.00401156	0.00127823
Cd302	2.78648	7.0654e-08	5.72117e-10
Eln	2.78365	0.00381708	0.00120157
Cnn3	2.78302	1.34155e-07	1.42585e-09
Apaf1	2.78224	0.000919052	0.000213273
Tmc8	2.78193	0.0311298	0.0149843
Gramd3	2.78138	1.14698e-05	7.47772e-07
Gm13251	2.77978	0.000225503	3.62799e-05
Crybb1	2.77838	0.000642165	0.000136353
S1pr3	2.77752	0.00347032	0.00106927
Ncapg2	2.77665	0.0113179	0.00446697
Tor3a	2.77663	0.000206023	3.21039e-05
Acvrl1	2.77648	0.00031594	5.55394e-05
Als2cl	2.77471	0.00166503	0.000439735
Il18rap	2.77416	0.000156019	2.22645e-05
Casp6	2.76781	0.0013929	0.000352154
Nnat	2.76245	0.00264245	0.000764767
Piezo2	2.75736	0.052318	0.0279314
Zic3	2.75598	0.0175045	0.00751353
Gpx1	2.75449	6.03949e-09	1.33756e-11
Rps6ka1	2.75377	2.00997e-05	1.6053e-06
Slc7a11	2.75128	2.12299e-07	2.96798e-09
Acads	2.74943	0.000399608	7.47002e-05
Higd1b	2.74799	0.00572847	0.00196486
Pramel4	2.74741	0.0150107	0.00625609
Rps19	2.74555	6.79192e-09	1.59821e-11
Ephb4	2.74544	0.0169513	0.00723854
Gm5617	2.7442	1.93171e-05	1.52152e-06
Rpl37a	2.74355	1.14197e-08	3.83281e-11
Agt	2.73471	0.0964533	0.0580663
Snrpg	2.73321	7.21275e-05	8.2246e-06
Ptrf	2.73116	0.000347431	6.23976e-05
Gpr4	2.73086	0.0132993	0.00544066
Chrna1	2.73008	0.000108281	1.3879e-05
Ptger4	2.72976	0.00361938	0.00112672
Skap2	2.72801	0.0340611	0.0167064
Clec14a	2.72696	0.00203335	0.000561073
Cped1	2.72592	0.000701291	0.000152645
Akip1	2.7248	2.07474e-05	1.67283e-06
Nod2	2.72087	0.0107187	0.00418793
Hopx	2.72061	7.6153e-07	2.00278e-08
Tns3	2.71775	0.000333556	5.92594e-05
Tinagl1	2.71723	8.50488e-05	1.01889e-05
Tmco4	2.71633	0.000777768	0.000173274
Dach2	2.71491	0.0542431	0.0291319
Cdk2ap2	2.71389	7.64334e-07	2.01544e-08
Rab27a	2.71325	0.000476758	9.33294e-05
Rps29	2.70866	1.14197e-08	3.95174e-11
Ccdc23	2.70426	6.11522e-07	1.48976e-08
Mthfs	2.70361	0.000117321	1.54924e-05
Plcb2	2.70171	8.81675e-05	1.06881e-05
Gins2	2.69438	4.40706e-05	4.37991e-06
Casp7	2.69347	0.00810062	0.00298819
1700017B05Rik	2.69267	3.20091e-05	2.90428e-06
Szrd1	2.69163	8.9436e-07	2.4202e-08
Ace	2.69125	0.00643443	0.00225733
Rpl39	2.69001	2.24207e-07	3.39825e-09
Antxr2	2.68708	0.0104713	0.00407018
Dock5	2.68668	0.0604342	0.0332066
Tnfsf12	2.68642	4.39779e-05	4.35853e-06
Pold4	2.684	2.91265e-05	2.57016e-06
Lsr	2.68196	0.00100745	0.000239298
Cpne2	2.6768	1.87846e-06	7.02034e-08
Cd6	2.67539	0.000100399	1.25763e-05
Vrk2	2.67487	0.000265869	4.45476e-05
Srebf1	2.67322	3.30945e-06	1.44985e-07
Zbtb7b	2.67215	0.00013192	1.80592e-05
Fblim1	2.67168	0.000183654	2.76326e-05
Rps23-ps	2.66926	5.59122e-09	8.92691e-12
Hbq1a	2.66357	0.0224412	0.0101699
Naaa	2.65753	0.000302879	5.25096e-05
Cdc42ep5	2.65728	0.0376088	0.0188173
Rpl15-ps3	2.65453	3.25422e-07	5.99923e-09
Perp	2.65416	0.00386649	0.00122104
Pygl	2.65321	0.00185161	0.000502339
Stra6l	2.65147	0.0574379	0.0312316
Rab3il1	2.64802	1.28905e-05	8.81431e-07
Tgfbr3	2.64334	0.000499517	9.94263e-05
Dse	2.64278	0.00316153	0.000954213
Pmf1	2.64273	1.48949e-05	1.06281e-06
Iqgap1	2.63776	4.24203e-07	8.77824e-09
Rplp0	2.63421	5.59122e-09	1.03609e-11
Limd2	2.63163	9.22809e-08	7.96899e-10
BC051019	2.62649	0.00796113	0.00292557
Pde3a	2.62077	0.00601648	0.00207573
Nt5dc1	2.61884	0.00218041	0.000610344
Col20a1	2.61606	0.0264039	0.0123075
Cenpa	2.61605	0.00359827	0.00111865
Stra13	2.61547	1.89153e-06	7.11278e-08
Gm15280	2.6128	0.000296344	5.11305e-05
Jak3	2.61031	2.79289e-05	2.43743e-06
Grb7	2.60995	0.0641498	0.0356644
Mical1	2.60467	0.000186651	2.8234e-05
Serpinf1	2.60415	0.000839581	0.000189834
Syce2	2.60333	0.000899856	0.000207137
Sepp1	2.60109	4.14567e-07	8.35188e-09
Rps16	2.60065	8.20665e-08	6.75888e-10
Foxm1	2.59767	0.0111588	0.00439431
Sft2d2	2.59595	1.04688e-05	6.615e-07
Il15ra	2.59091	5.96082e-06	3.07034e-07
Nedd9	2.59009	0.000156692	2.24589e-05
Lhfpl2	2.59005	4.55767e-05	4.57692e-06
Tenc1	2.58968	0.0118934	0.00474371
Rpl18	2.58719	4.34626e-08	2.64704e-10
Relb	2.58391	1.505e-05	1.08222e-06
Prkd3	2.58191	0.000178487	2.65932e-05
Pdlim5	2.57798	0.000124516	1.67095e-05
S100a16	2.57725	7.02138e-07	1.7912e-08
Trip6	2.57611	0.00525218	0.00176624
Nampt	2.57524	1.32069e-06	4.1863e-08
Cdkn1a	2.5745	1.43999e-06	4.73386e-08
Ctso	2.57388	9.79864e-06	5.98131e-07
Tmsb4x	2.57246	5.59122e-09	9.07955e-12
Tmsb10	2.57089	1.57146e-06	5.31833e-08
Rpl34	2.56903	1.15737e-07	1.12622e-09
Cotl1	2.56733	0.00164618	0.00043282
Ccdc109b	2.56607	0.000101295	1.27241e-05
Ier3	2.56578	5.0745e-07	1.11146e-08
Rps23	2.5651	1.1863e-06	3.56459e-08
Rps18	2.56061	4.53427e-09	5.96243e-12
Mr1	2.55994	0.00091431	0.000211799
Thbs2	2.55836	0.0208988	0.00934363
Bicc1	2.55804	1.41938e-05	9.95106e-07
Cd151	2.55461	0.000320228	5.64482e-05
Limd1	2.55417	0.000186194	2.80896e-05
Lsm5	2.55376	3.79415e-06	1.75409e-07
Tmem220	2.5515	0.00813085	0.00300159
Sap25	2.55143	0.00113947	0.000277514
Slco2b1	2.54981	0.000442803	8.50559e-05
Heatr5a	2.54893	0.000316418	5.56452e-05
BC026585	2.54786	6.39607e-05	7.01732e-06
Angpt2	2.54617	0.00975528	0.00373832
Mertk	2.54491	2.89221e-05	2.54812e-06
Sgms2	2.54368	0.00176516	0.000473023
Cdc42ep4	2.54347	2.00997e-05	1.60406e-06
Pald1	2.54281	0.024227	0.0111318
Tnfrsf11b	2.53945	0.00992992	0.0038238
Elovl1	2.53921	6.73527e-06	3.60793e-07
Edem1	2.53588	3.19569e-05	2.89512e-06
Lime1	2.53331	4.73051e-07	1.00182e-08
Arrdc4	2.53254	0.00085354	0.000193876
Hist1h4d	2.53111	1.77738e-06	6.45806e-08
Nanog	2.52934	0.0105101	0.0040894
Lmod1	2.52683	0.048944	0.0257405
Rasa4	2.52625	1.91592e-06	7.25315e-08
Kynu	2.52109	0.0312878	0.0150841
Psmb10	2.51813	1.26773e-08	4.47464e-11
D830044I16Rik	2.51794	0.0152329	0.00636944
Soat1	2.51375	8.89033e-05	1.07922e-05
Serpinb1b	2.51277	0.0311348	0.0149895
Filip1l	2.50963	7.18507e-05	8.17016e-06
Psmg4	2.50846	3.25522e-07	6.0784e-09
Eif2ak2	2.50828	0.000178981	2.67425e-05
Rrbp1	2.50497	4.69279e-07	9.90589e-09
Lamc1	2.50486	0.000159876	2.3077e-05
Gm10288	2.50384	5.78098e-08	3.92094e-10
Spib	2.50189	0.0341018	0.0167311
Podxl	2.4982	6.73488e-07	1.70598e-08
Zfp503	2.49392	0.0470661	0.0244956
Rpl23a	2.4938	1.85402e-08	8.08384e-11
Tmed10	2.49343	2.18869e-07	3.12043e-09
Creb3l1	2.4907	0.0112078	0.0044175
Ly6e	2.48636	7.09998e-10	3.43968e-13
Zfp568	2.48512	0.0147705	0.0061386
Art3	2.48405	0.00127475	0.000316814
Des	2.48305	0.0137065	0.00564237
Adhfe1	2.48143	0.000410233	7.70837e-05
Fkbp7	2.47857	0.000112984	1.47319e-05
Aldh1a1	2.47725	3.29667e-05	3.01627e-06
Rpl35	2.47621	4.53591e-08	2.79394e-10
Rps14	2.47618	1.86342e-07	2.46324e-09
Tceanc	2.47585	0.0180631	0.00780456
Dennd1b	2.46899	0.0078777	0.00288633
Gm2000	2.46803	1.31724e-07	1.34486e-09
Carhsp1	2.46203	2.89504e-05	2.55262e-06
1810058I24Rik	2.46162	9.86479e-07	2.78555e-08
Ggh	2.46117	6.72474e-07	1.69875e-08
Itih5	2.46072	0.000271187	4.5664e-05
Rasd1	2.45944	0.00273889	0.000800494
Trpm6	2.45793	0.0132973	0.00543628
Mob3a	2.45694	7.50754e-05	8.7196e-06
Ctgf	2.45672	1.87187e-05	1.45485e-06
Nmb	2.45624	0.00185161	0.000502201
Batf3	2.4557	8.7319e-05	1.05544e-05
Slc1a3	2.45472	2.31596e-07	3.57437e-09
Nfkb1	2.45314	8.62459e-06	4.97814e-07
Ccdc163	2.45062	0.00462124	0.0015144
Scamp2	2.44824	5.19989e-07	1.15741e-08
Rbl1	2.44799	0.000160215	2.31801e-05
Prdx6	2.44717	2.40364e-06	9.8079e-08
Plekhf2	2.44237	0.000501727	9.99009e-05
Gm9894	2.43929	0.000416392	7.85581e-05
Mob1a	2.43866	1.35909e-05	9.42496e-07
Il4i1	2.43843	0.0052594	0.00176984
Mettl7a3	2.4357	0.0131526	0.00536792
Sparc	2.4348	0.000229814	3.71703e-05
Stap2	2.43351	0.0126212	0.00509774
Txn1	2.43096	2.21724e-07	3.2701e-09
Maml2	2.43082	0.000107184	1.36938e-05
Dlgap5	2.42658	0.00981444	0.00376642
Lcat	2.42579	9.46374e-06	5.70483e-07
Rpl37	2.42523	1.55781e-06	5.22598e-08
Lbh	2.42504	1.15799e-05	7.58152e-07
Hn1l	2.41964	0.0216999	0.00977089
Tpm4	2.41788	5.51166e-06	2.76556e-07
Tnfrsf26	2.41648	0.00145117	0.0003707
Acadl	2.41402	1.75874e-06	6.29304e-08
Fam86	2.41264	4.72783e-05	4.79359e-06
Ppp1r14b	2.40792	2.69994e-05	2.31519e-06
Tmc6	2.40773	0.000209766	3.28535e-05
Idnk	2.40682	2.03552e-07	2.83161e-09
Ddr2	2.40425	0.00116016	0.000284079
Edn1	2.40399	0.00252042	0.000723036
Inpp4b	2.40195	0.00126522	0.000314094
Abcb1a	2.39959	0.00012962	1.76636e-05
Lrp10	2.39846	5.30942e-07	1.19757e-08
Npepl1	2.39722	3.96799e-06	1.86193e-07
Glra3	2.39615	0.00820169	0.00303431
Plcb3	2.39595	0.0226552	0.0102794
Pltp	2.39576	1.65459e-06	5.79432e-08
Pm20d1	2.39398	0.0142653	0.00590001
Kank2	2.3914	0.00328593	0.00100154
Loxl2	2.38979	0.00017055	2.51825e-05
Sash1	2.38467	2.38756e-05	1.98454e-06
Cracr2b	2.38399	0.00597758	0.00206024
Tmem86a	2.38211	5.81969e-07	1.37346e-08
Rdm1	2.38198	8.79519e-05	1.06513e-05
Rpl13	2.38176	6.15073e-08	4.29942e-10
Ost4	2.37798	1.01831e-07	9.23238e-10
Eif2s3y	2.37686	0.0733256	0.0419939
Cdc42bpg	2.37684	0.04547	0.0235422
Atox1	2.36904	1.89514e-07	2.54025e-09
Ndufa4l2	2.36873	0.00186914	0.00050836
Lrrc17	2.36848	0.000383407	7.05791e-05
Chd7	2.36721	1.50813e-05	1.08968e-06
Aspn	2.36621	0.0127208	0.00515028
Shc1	2.36595	1.24721e-06	3.82218e-08
Gm13225	2.36367	0.0212506	0.00951585
Stk10	2.35951	0.00131249	0.000327918
Stap1	2.35899	0.0453085	0.0234303
Mavs	2.35868	0.00262357	0.00075771
5730508B09Rik	2.3586	0.000388982	7.18523e-05
9930111J21Rik2	2.35822	1.06563e-06	3.07542e-08
Itgb4	2.35695	0.0597605	0.032761
Rps11	2.35507	5.59122e-09	1.10066e-11
Nme2	2.35401	1.68884e-06	5.97842e-08
Eif4ebp1	2.34858	7.96554e-06	4.43789e-07
Myh11	2.3475	0.0142137	0.0058767
Ccr9	2.34657	0.0193603	0.00852849
Evi2a	2.3461	1.72346e-05	1.30372e-06
Rps28	2.34328	1.09635e-07	1.03952e-09
Phyhd1	2.34304	6.27035e-05	6.82192e-06
Rpl30	2.34169	1.06606e-07	9.97632e-10
Ap1g2	2.34066	0.00343916	0.00105776
Pnpla2	2.33938	7.62812e-06	4.22875e-07
Gcnt1	2.33633	0.0030983	0.000931271
Fmnl3	2.33585	0.00105085	0.000252513
Smim1	2.33352	0.000455476	8.8422e-05
Gm6472	2.33178	5.88329e-07	1.39954e-08
Lacc1	2.32993	0.00222599	0.000625015
Plxnb2	2.32977	7.9983e-06	4.46718e-07
Rbms2	2.32768	0.000205801	3.19904e-05
Lrch4	2.32691	5.80267e-05	6.20364e-06
Adamts9	2.3265	0.0515678	0.0274424
Erbb2	2.32646	0.032222	0.0156394
Ebf1	2.32499	0.00131917	0.00033
Atp10a	2.32472	0.0028093	0.000826712
Gm10177	2.32401	1.34155e-07	1.41839e-09
Lama4	2.32029	0.00224684	0.000632424
Tshz2	2.31937	0.0031251	0.000940846
Rps16-ps2	2.31717	1.38191e-07	1.48243e-09
Gpr146	2.31331	9.34499e-05	1.15058e-05
Tmem150b	2.31253	0.0248904	0.0114797
Plekhg1	2.31205	0.0039492	0.00125454
Stat2	2.30804	1.69786e-07	2.11528e-09
Gstt1	2.30731	2.23317e-05	1.8295e-06
Apool	2.30633	1.26059e-05	8.56739e-07
Rpl36	2.30608	1.01831e-07	9.21077e-10
Ehd2	2.30607	0.00300751	0.000897735
Cald1	2.30414	8.13442e-05	9.65318e-06
Cobll1	2.30233	0.00424464	0.00136661
Gnb2l1	2.30184	1.31272e-07	1.32644e-09
Tfcp2l1	2.30169	0.0431929	0.022154
Tbx18	2.29689	0.0165037	0.00700627
Nrp2	2.29583	0.000113496	1.48222e-05
Stat3	2.29538	2.67406e-07	4.51568e-09
Smpdl3a	2.29215	1.25971e-05	8.55265e-07
Map3k1	2.29167	0.000123051	1.64314e-05
Gm10443	2.28971	2.07474e-05	1.6721e-06
Tmcc3	2.28884	0.000270242	4.54675e-05
Tmem98	2.28743	0.00217547	0.000608723
Tpm2	2.28468	0.00100466	0.000238493
Pml	2.28309	2.2442e-06	9.01386e-08
Gm12918	2.28028	3.91207e-08	2.19308e-10
Frmd4b	2.27741	0.000138732	1.92414e-05
Cldn5	2.27712	6.05886e-06	3.15334e-07
Tmod3	2.27697	1.00862e-05	6.26512e-07
Ppp1r14a	2.27624	0.000130055	1.77409e-05
Rpl37rt	2.27359	5.44676e-07	1.24021e-08
Rpl35a	2.27356	7.30689e-08	5.96729e-10
Reep4	2.27165	0.000311658	5.4463e-05
Med11	2.26932	2.23341e-06	8.8939e-08
F2r	2.26839	0.000273702	4.622e-05
Sox18	2.26515	0.00115372	0.000281784
Rps5	2.26471	9.07113e-09	2.76234e-11
Sec61b	2.26446	2.63609e-07	4.28737e-09
Igf1	2.26318	0.0463629	0.0240655
Mif4gd	2.26152	0.000132885	1.82465e-05
Gm13157	2.26099	0.00790752	0.00290108
Vstm4	2.26062	0.0567168	0.0307391
Maf	2.25749	2.52461e-06	1.03787e-07
Hexb	2.2562	8.28196e-06	4.70012e-07
Fadd	2.2561	0.0162627	0.00689048
Asb2	2.25488	0.00164069	0.00043093
Gm2a	2.25438	1.62549e-08	6.41243e-11
Rps9	2.25399	3.37237e-08	1.79717e-10
Gm9797	2.2538	0.0268741	0.0125713
Herc6	2.2532	9.0801e-06	5.33532e-07
Lamp2	2.25268	4.6493e-08	2.89596e-10
Shisa5	2.2504	9.12342e-08	7.72975e-10
Derl2	2.24878	1.75725e-06	6.2633e-08
Metrn	2.24845	0.000375888	6.8471e-05
Fgd6	2.24815	0.00580583	0.00199487
Itgb1	2.24766	1.15818e-06	3.40725e-08
Lmf2	2.24721	0.0107456	0.00419964
Rpl41	2.24107	1.05099e-07	9.6014e-10
Tmem219	2.24018	4.20498e-06	1.98637e-07
Rps10	2.23815	9.75765e-08	8.71159e-10
Stat6	2.23552	2.83547e-05	2.4854e-06
Scpep1	2.2348	6.36889e-07	1.57801e-08
Smad6	2.23066	0.0846821	0.0497285
Tmem154	2.23002	0.0081884	0.00302587
Pabpc1	2.22748	2.66857e-08	1.27436e-10
Alpk2	2.2262	0.000469975	9.18221e-05
Rpsa	2.22576	4.21011e-05	4.11219e-06
Lrrc71	2.22572	0.0855188	0.0503205
Prr13	2.22343	3.15179e-07	5.71507e-09
Gm8430	2.22012	8.99864e-05	1.09984e-05
Gm4540	2.21968	0.035548	0.017576
Sfrp1	2.21654	0.000106097	1.35089e-05
Accs	2.21523	0.00850231	0.00316461
Csk	2.2151	0.00142809	0.000363423
Trib3	2.21284	0.0379378	0.0190148
Itpkb	2.21185	0.000174722	2.58654e-05
Mc5r	2.2089	0.0843366	0.0494964
Lamb2	2.20666	0.00100819	0.000239609
Ocln	2.20632	0.058892	0.0321666
Adamts1	2.20514	0.000820632	0.000184994
Gm8186	2.20405	5.44485e-06	2.72073e-07
Dhrs3	2.19847	2.78715e-06	1.16509e-07
Spic	2.19769	0.0696357	0.0394517
Ass1	2.19662	2.47931e-05	2.0803e-06
Cdk6	2.1962	0.00110397	0.000267186
Mrpl52	2.19559	7.95151e-07	2.11321e-08
Bag3	2.19438	0.000537918	0.00010908
Fbxl22	2.19392	7.48748e-05	8.67986e-06
Zhx2	2.19181	0.0311884	0.0150233
Cbfb	2.19015	6.83828e-06	3.66784e-07
Stard5	2.18827	0.000102599	1.2944e-05
Cpne3	2.1871	0.000629474	0.000133005
Cd200	2.18615	4.35334e-07	9.06883e-09
Slc31a1	2.18543	3.25422e-07	6.03592e-09
Nqo1	2.18497	0.00197767	0.000543321
Rb1	2.18465	9.66544e-06	5.8696e-07
2810474O19Rik	2.18072	6.03558e-06	3.13287e-07
Ccr5	2.18024	1.48268e-05	1.05386e-06
Ikzf2	2.17868	0.0119532	0.00477335
Mmp11	2.17521	0.00620364	0.00215447
Glis3	2.17478	0.0189046	0.00826495
Gpr183	2.17383	0.0644792	0.0358743
Gm7332	2.173	0.00831432	0.00308428
Ptpn13	2.17267	0.00506866	0.00169224
Malt1	2.17045	0.00153129	0.000396362
Tec	2.16888	0.0198143	0.0087669
Spdl1	2.16839	0.0805632	0.0469083
Sri	2.1675	6.83197e-08	5.35001e-10
Vmn2r11	2.16525	0.00291622	0.000864835
Itga4	2.16187	0.000177331	2.63253e-05
Lima1	2.16173	0.000152739	2.1702e-05
Plce1	2.16076	0.00278493	0.000817418
Ctsd	2.15945	6.36889e-07	1.57393e-08
Iqgap3	2.15898	0.00945573	0.00359932
Gm10260	2.15716	0.0113179	0.00446668
Bloc1s1	2.15092	5.19989e-07	1.15881e-08
Itgb5	2.14815	0.00378536	0.00118992
Tsc22d4	2.14556	7.02138e-07	1.79313e-08
Cish	2.14501	3.81584e-06	1.76676e-07
S100a10	2.14434	1.40349e-07	1.5633e-09
Parvb	2.14412	0.0132668	0.00542188
Olfml1	2.14267	0.00284371	0.0008391
Sox13	2.14265	0.0271347	0.0127269
Pola1	2.14182	0.000176541	2.61714e-05
Sptssa	2.14113	5.19989e-07	1.15235e-08
Ccdc73	2.13985	0.000990967	0.000233992
Nbeal2	2.1379	0.00835066	0.00310007
Stxbp3a	2.13782	8.79519e-05	1.06524e-05
Lap3	2.13733	6.61673e-05	7.34988e-06
Rps2	2.13578	2.67218e-08	1.29457e-10
Entpd2	2.13532	0.000305888	5.31412e-05
Bak1	2.13329	0.0314588	0.0151905
Dpm3	2.13321	1.011e-06	2.88278e-08
Sowahc	2.13266	0.000720049	0.000157926
Cyp4f16	2.13165	0.000211349	3.316e-05
Selenbp1	2.13157	0.0223806	0.0101378
Rp2h	2.12949	0.000144215	2.01615e-05
Gabarap	2.12874	2.18869e-07	3.11523e-09
Uxt	2.1274	6.56341e-05	7.2747e-06
Kif22	2.12599	0.00989305	0.00380549
Epas1	2.1247	5.30875e-06	2.63563e-07
Gm13139	2.12433	0.000749297	0.000165375
Cmtm6	2.11963	7.26503e-05	8.32142e-06
Spc24	2.11697	0.000326073	5.76401e-05
Dnase2a	2.11646	0.000216717	3.42699e-05
Lama5	2.11621	0.000820632	0.000184991
Rcbtb2	2.11308	1.57783e-06	5.36171e-08
Mylk	2.11264	0.00064281	0.000136534
Dock1	2.10654	0.00210186	0.000584633
Trabd2b	2.10353	0.00251396	0.000721008
Lix1l	2.10331	0.000678312	0.000146798
Slc25a43	2.10261	0.0261001	0.0121243
UBC	2.09787	0.00196911	0.000540338
Gm15950	2.09617	0.01768	0.00759741
Abracl	2.09601	1.60294e-06	5.50631e-08
Myc	2.0957	0.000119806	1.59034e-05
Rmi2	2.09531	0.000489507	9.6824e-05
Chil1	2.09344	0.00053257	0.000107701
Tie1	2.09234	0.00278099	0.000815809
Hmga1	2.0912	0.000142064	1.9792e-05
Cenpf	2.08949	0.00348725	0.00107666
Cmtm8	2.08904	0.00230909	0.00065362
Rpl9-ps6	2.088	0.00241419	0.000687549
Igfbp5	2.08745	1.416e-05	9.90781e-07
Gm12481	2.08209	2.5922e-07	4.19805e-09
Rps3	2.08176	1.41105e-07	1.59181e-09
Trp53i13	2.07934	8.95868e-05	1.09e-05
Krtcap2	2.07817	6.00207e-07	1.44973e-08
Lats2	2.0758	0.000110971	1.43312e-05
Zic5	2.07475	0.0238639	0.0109385
Esr1	2.07364	0.00932854	0.00353992
Ptbp1	2.07163	1.79727e-06	6.59252e-08
Ptgr1	2.06928	0.0781303	0.0452322
Rpl15	2.06884	4.35828e-07	9.10929e-09
Col4a1	2.06878	0.00049624	9.83619e-05
Trappc6a	2.06566	5.90336e-06	3.03564e-07
Fbxo36	2.06518	0.0040287	0.00128398
Bach1	2.06436	0.00447014	0.00145623
Prim1	2.06424	0.00101495	0.000241859
Lpp	2.06168	2.28189e-06	9.22296e-08
Atf5	2.06008	0.00154109	0.000399539
Lama2	2.05972	0.077352	0.0446416
Mpp4	2.05785	0.0325996	0.0158497
Ccdc36	2.05749	0.0805592	0.0469004
Crtap	2.05719	3.55433e-05	3.31596e-06
Notch1	2.05702	2.09719e-05	1.69819e-06
Ddx58	2.05695	3.69221e-05	3.4758e-06
Gnat1	2.05197	0.0068949	0.00245275
Tor1aip1	2.05179	9.13623e-06	5.38727e-07
Gnai2	2.05123	8.46713e-09	2.5198e-11
Igf2bp3	2.04988	0.0547278	0.0294379
Trf	2.0476	0.000286826	4.90715e-05
Egfr	2.04709	0.0162226	0.00687123
Rgs5	2.04509	5.33187e-06	2.65961e-07
Sgsh	2.0402	0.00047693	9.34121e-05
Efemp2	2.03878	0.000111833	1.44658e-05
Zfhx3	2.03869	0.00927521	0.00351455
Pon2	2.03747	2.71678e-05	2.33339e-06
Ccdc122	2.03613	0.00131071	0.000327291
Rpl10	2.03554	3.37579e-06	1.48592e-07
Itm2a	2.03426	8.95086e-05	1.08843e-05
Reep3	2.03401	2.06117e-06	8.00274e-08
Rplp1	2.02951	9.51382e-08	8.29636e-10
Decr1	2.02572	0.000218099	3.4702e-05
Ppfia4	2.02323	8.32994e-05	9.91014e-06
1810037I17Rik	2.01929	8.95683e-07	2.43566e-08
Rpl31	2.01916	2.90616e-06	1.23495e-07
Plp2	2.01885	1.78079e-05	1.36064e-06
Wwtr1	2.01809	8.98989e-05	1.0969e-05
Homer3	2.01718	0.0153773	0.00644933
Tep1	2.01656	6.92352e-05	7.76255e-06
Rpl31-ps8	2.01655	1.26742e-06	3.94724e-08
Gm11518	2.0133	2.55998e-07	4.09271e-09
Rpl27-ps3	2.0133	2.55998e-07	4.09271e-09
Gm11627	2.01313	0.0273603	0.0128573
Tmem258	2.0124	9.78605e-07	2.74344e-08
Rps13	2.00964	4.04355e-07	8.03486e-09
Hsd17b11	2.00596	0.00015605	2.22913e-05
Npr1	2.00569	0.0412649	0.0209823
Cd59a	2.00514	0.000312675	5.47245e-05
Ttc32	2.00463	0.00165376	0.000435615
Phldb2	2.00385	0.00752066	0.00272168
Ikbkb	1.99894	5.72154e-06	2.91443e-07
Efna1	1.99825	0.00535408	0.00180912
Slc10a3	1.9963	4.57484e-05	4.60048e-06
Furin	1.99595	1.56515e-05	1.15364e-06
Itga10	1.99111	0.0505017	0.026745
Syde1	1.99018	0.00430249	0.0013894
Magt1	1.98764	0.0161758	0.00684691
Gm4604	1.98758	0.00667576	0.00235631
Mov10	1.98335	0.000230094	3.72476e-05
Foxo4	1.98089	0.0272964	0.0128217
Notch3	1.98088	6.16687e-05	6.67946e-06
Cln5	1.97907	1.15504e-05	7.54624e-07
Gm10499	1.97763	0.00434339	0.00140501
Slc30a7	1.97588	6.94147e-05	7.79228e-06
Fgfrl1	1.97582	0.000755101	0.000167226
Cpxm1	1.97531	0.0062733	0.002183
Gmip	1.97321	0.000629936	0.000133146
Nfatc3	1.96759	0.000497395	9.86253e-05
Mcm6	1.96527	0.0646168	0.0359688
Rreb1	1.96516	0.0017408	0.000464568
Trbc2	1.96321	2.74139e-07	4.74321e-09
Cdh19	1.96198	0.0707433	0.0402408
Csrp1	1.96164	1.33414e-06	4.28431e-08
Vwa1	1.95905	9.35226e-06	5.60366e-07
Ddah2	1.9579	0.000425687	8.08861e-05
Rps2-ps10	1.95787	0.000655816	0.000139978
Dynlt1c	1.9578	0.000549145	0.000112193
Cdc42se1	1.95755	1.53849e-06	5.12155e-08
E130114P18Rik	1.95511	0.00283473	0.000835699
Ankrd44	1.95298	1.29355e-05	8.86299e-07
Ptprb	1.95233	6.52579e-05	7.20822e-06
Rpl36a	1.95177	6.40359e-07	1.59547e-08
Rps27a	1.95043	1.75874e-06	6.2929e-08
4930579G24Rik	1.9488	0.00915277	0.00346119
Mob3c	1.94858	0.000744518	0.000164115
Cela1	1.94802	0.00641877	0.00224885
Mcm10	1.94713	0.00633266	0.00220935
Slc39a8	1.94614	0.0181569	0.00786014
Ssfa2	1.94001	1.07594e-05	6.85818e-07
Ptbp3	1.93776	1.00268e-05	6.17849e-07
Pdlim2	1.93619	0.000179712	2.69151e-05
Pnpla7	1.93425	0.00014777	2.07711e-05
Esyt1	1.93066	0.00145117	0.000370701
Afap1l2	1.93001	0.00174445	0.000465662
Paox	1.92975	0.000677377	0.000146326
Rps17	1.92969	1.57743e-07	1.93235e-09
Oaf	1.92927	0.00063495	0.000134601
Trim6	1.92856	0.0161719	0.00684414
Ninj2	1.92842	0.0149336	0.00621776
Gpr124	1.9266	0.00152519	0.000394572
Nes	1.9248	0.00674989	0.00239018
Prrg2	1.9242	0.00607308	0.00209903
Rpl9-ps7	1.92384	0.0357705	0.0176959
Rpl7	1.9232	6.23167e-08	4.44226e-10
Cldn11	1.92303	4.17971e-05	4.07297e-06
Tmem100	1.923	0.000139522	1.93896e-05
Mrpl33	1.92132	2.06117e-06	7.99437e-08
Rps21	1.91923	1.51115e-06	4.98871e-08
Map3k14	1.91904	0.0131667	0.00537459
Gm11808	1.91855	2.81261e-07	4.92485e-09
Tsacc	1.91813	0.00565219	0.00193088
Foxq1	1.91803	0.00373157	0.00117093
Pdgfrb	1.91648	0.000669803	0.000143959
Znrf2	1.91548	0.00270553	0.000786985
Pcbd2	1.91412	7.25252e-05	8.29705e-06
Pbld1	1.91337	0.0106584	0.00416113
Prr5l	1.91238	0.000899856	0.000207132
Fam96a	1.91034	1.16771e-06	3.46019e-08
Ybx3	1.90976	4.04355e-07	8.05968e-09
Lgals4	1.90917	0.0318297	0.0154159
Nudt14	1.90872	0.0199869	0.0088654
Gja1	1.90794	9.24535e-06	5.4779e-07
Cd24a	1.90752	0.000432929	8.26966e-05
Cst3	1.90752	4.34626e-08	2.63177e-10
Igflr1	1.90264	0.00344441	0.00105962
Rgs16	1.90073	0.00663437	0.00233665
Sardh	1.89795	0.0284214	0.0134406
Rab5c	1.89723	7.8335e-05	9.19483e-06
Ptma	1.89632	1.14197e-08	3.92703e-11
Gpr35	1.8951	0.00386965	0.0012223
Rab13	1.89427	0.00569551	0.00194922
C920009B18Rik	1.88882	0.0257395	0.0119336
Uba52	1.88838	1.64446e-07	2.03722e-09
Lipa	1.88471	0.000186651	2.82385e-05
Ppp4c	1.88368	9.50476e-07	2.65099e-08
Rassf2	1.88243	3.84392e-06	1.78669e-07
Magohb	1.87989	0.000216855	3.43841e-05
Tmbim4	1.87775	6.22984e-07	1.53062e-08
F3	1.87731	0.00145141	0.000370964
Synpo2	1.87651	0.0666546	0.0374491
Trpc2	1.87614	0.0972209	0.0585922
Necap2	1.87122	7.10776e-06	3.85174e-07
Zfp456	1.87037	0.078532	0.045481
Fam89b	1.86797	9.44878e-06	5.68928e-07
Tead3	1.86667	0.0471562	0.0245458
Slc41a1	1.86561	6.85202e-06	3.67995e-07
Aldh1a3	1.86487	0.00560478	0.00191041
[truncated: 3,478 more rows]

## Sheet: Up
Upregulated DEGs
geneID	logFC	adj.P.Val	P.Value
Ifi47	14.876	4.17165e-07	8.48824e-09
Nkg7	13.3429	5.58446e-06	2.82451e-07
Ly6i	12.6236	0.00801096	0.0029479
Sirpb1c	12.4823	0.00193599	0.000529387
Gimap4	12.476	3.25422e-07	6.02137e-09
Gimap7	12.2764	1.18556e-06	3.55283e-08
Ubd	12.0766	2.46558e-05	2.06131e-06
Saa3	12.0728	0.0177138	0.00761316
Gzmb	11.983	8.95683e-07	2.43618e-08
Ccl19-ps1	11.9613	1.14307e-05	7.40476e-07
Ccl5	11.8791	3.07545e-05	2.75213e-06
Lilrb4	11.8534	8.94102e-06	5.22885e-07
Plac8	11.8487	9.96454e-05	1.24479e-05
Ifng	11.8253	4.84095e-05	4.97194e-06
Slfn1	11.8246	8.7319e-05	1.05576e-05
Ly6c2	11.79	0.000198582	3.05659e-05
Gbp8	11.7648	9.15518e-07	2.52181e-08
Gzma	11.7393	1.971e-06	7.55716e-08
Cxcl10	11.731	1.011e-06	2.87672e-08
Lcn2	11.7214	0.0531905	0.0284745
Cxcl9	11.6788	8.01445e-07	2.13548e-08
Sct	11.5998	1.54975e-05	1.1337e-06
Tnf	11.5816	2.3057e-06	9.35111e-08
Trbc1	11.5782	1.16771e-06	3.46405e-08
Clec4d	11.4311	0.00143736	0.000366476
Ifi205	11.3605	8.72994e-06	5.08124e-07
Ccl8	11.287	0.000310451	5.41665e-05
Epsti1	11.2442	2.86553e-06	1.21174e-07
Ccl7	11.2336	0.000597566	0.000124867
Gimap1	11.2205	9.78605e-07	2.74977e-08
Gbp6	11.1779	6.71422e-06	3.59201e-07
Ms4a4d	11.0531	1.77971e-05	1.35858e-06
Cxcr3	11.0491	1.2876e-05	8.79549e-07
Serpina3f	11.035	8.03719e-06	4.51115e-07
Cxcr6	11.0153	4.13637e-05	4.01642e-06
Lyz2	10.9962	1.43152e-06	4.69611e-08
Klrc1	10.9923	3.60357e-06	1.62608e-07
Cd3e	10.9836	5.88782e-06	3.01542e-07
S100a8	10.9743	0.00698844	0.00249183
Cxcl13	10.9503	0.00391602	0.00124237
Il18bp	10.9424	0.000186194	2.80921e-05
Ccl4	10.9359	1.50804e-05	1.08754e-06
Ccl2	10.9062	1.21008e-05	8.03983e-07
Serpina3g	10.8803	0.000220782	3.53123e-05
Ctsw	10.8574	9.85873e-05	1.22816e-05
Lat	10.8552	0.000310451	5.41877e-05
Irg1	10.8352	0.000107016	1.36649e-05
Gbp2	10.799	3.16014e-06	1.36257e-07
Cd2	10.7847	6.05059e-06	3.14485e-07
Pkp3	10.7606	5.5108e-05	5.85443e-06
Mnda	10.7396	5.28704e-05	5.56184e-06
Tspan32	10.7123	7.10244e-05	8.04671e-06
Apoc2	10.6079	0.0536397	0.0287533
Apol7c	10.5751	1.14343e-05	7.43084e-07
Cd3g	10.4984	3.07563e-05	2.75442e-06
Cd96	10.4941	0.000466436	9.09694e-05
Tgtp1	10.4573	1.43182e-07	1.63678e-09
H2-Aa	10.4505	1.83859e-07	2.40496e-09
Fas	10.4298	1.64096e-05	1.22881e-06
Acap1	10.3855	8.54411e-05	1.02521e-05
Klrd1	10.3669	0.000128609	1.74635e-05
Slc28a2	10.3578	3.29461e-05	3.01209e-06
Gpr65	10.3373	0.000101478	1.27612e-05
Klrk1	10.3279	0.00285951	0.000844456
Pilrb1	10.2802	2.14175e-05	1.74168e-06
Lgals3	10.2679	0.00129658	0.000322957
Arl11	10.2017	0.000557313	0.000114286
H2-Eb1	10.194	0.00356932	0.00110745
Fpr2	10.1884	0.000447795	8.63112e-05
Cd8b1	10.1733	1.42801e-05	1.00412e-06
Iigp1	10.1469	1.84085e-06	6.78893e-08
Gm15056	10.1228	0.000142267	1.98301e-05
Trbv16	10.1192	7.40551e-05	8.54098e-06
Plbd1	10.1191	0.000558521	0.000114572
Bcl2a1d	10.1039	3.41954e-06	1.51937e-07
Cd74	10.1017	3.61052e-09	3.24844e-12
Msr1	10.0918	6.96964e-05	7.83355e-06
Fgr	10.0912	0.000212704	3.34608e-05
Bcl2a1a	10.0743	3.04395e-05	2.71341e-06
H2-Ab1	10.0578	5.78585e-07	1.35747e-08
Fcgr4	10.0552	0.000213121	3.35696e-05
Csf2ra	10.0429	0.00048185	9.47426e-05
Rgs1	10.0072	0.000145982	2.04491e-05
Ifi27l2a	9.96789	8.34767e-06	4.75474e-07
Cd48	9.96629	1.09958e-05	7.05457e-07
Gm15931	9.90421	0.000110182	1.41836e-05
Il27	9.88242	0.000307569	5.35569e-05
Sit1	9.86088	3.9027e-05	3.73011e-06
Gpr132	9.83471	2.62722e-06	1.08733e-07
Cd69	9.8287	0.00158282	0.000412876
Icos	9.82084	7.86015e-05	9.23155e-06
Zbp1	9.81628	1.17111e-06	3.50141e-08
Cd52	9.78157	5.72071e-07	1.33031e-08
H2-DMb2	9.77151	0.000142267	1.98399e-05
Spink2	9.75737	0.000953716	0.000222901
Ccl19-ps3	9.7448	2.48747e-05	2.09273e-06
Tgtp2	9.7375	1.84047e-07	2.42016e-09
H2-Oa	9.73246	0.000165262	2.41562e-05
Ms4a4b	9.72653	4.26814e-08	2.46927e-10
Gm4955	9.68175	5.20193e-05	5.45791e-06
A530040E14RIK	9.65325	2.5259e-05	2.13798e-06
Fam26f	9.63459	7.48179e-05	8.65772e-06
Phf11a	9.62965	0.00197767	0.000543663
Marco	9.62561	9.74765e-05	1.21028e-05
Mefv	9.62049	3.99996e-05	3.86458e-06
Batf2	9.61785	1.51622e-05	1.10281e-06
AI607873	9.61429	8.79519e-05	1.06461e-05
Il12rb1	9.60874	0.00145186	0.00037128
Sectm1a	9.59579	4.74798e-05	4.82718e-06
Gpr114	9.58811	0.000190577	2.90172e-05
Xcl1	9.57303	0.00441698	0.00143554
Clec4e	9.55922	0.00956153	0.00364803
Gimap5	9.55888	0.00333194	0.00101879
Tlr1	9.53956	0.000442803	8.50731e-05
Phf11b	9.52492	8.37581e-06	4.80555e-07
Rab19	9.51465	5.21815e-06	2.57134e-07
H2-Q7	9.45238	6.74736e-08	5.14074e-10
Lyz1	9.44908	0.000113803	1.48702e-05
Slamf8	9.43869	0.000305888	5.31584e-05
C3	9.43714	1.62934e-05	1.21899e-06
Oas1g	9.41934	0.000404031	7.56667e-05
Il2rg	9.3869	1.87004e-06	6.97292e-08
Ccr8	9.38289	6.54167e-05	7.24307e-06
BC021614	9.30803	1.04058e-05	6.54403e-07
Ly9	9.30464	3.23496e-05	2.94189e-06
Mcemp1	9.30233	0.022915	0.0104275
I830127L07Rik	9.28947	3.32695e-05	3.05548e-06
Cd40lg	9.22749	0.000142969	1.99775e-05
Hk3	9.22558	0.000499262	9.93064e-05
Gm4951	9.17714	1.61566e-06	5.63563e-08
Slamf7	9.17321	2.75486e-05	2.37944e-06
Slamf9	9.16271	0.000487622	9.63371e-05
Clec7a	9.16206	7.37392e-05	8.48187e-06
Cytip	9.15766	0.000106097	1.35231e-05
Sh2d2a	9.14051	0.000112091	1.45146e-05
Gpr18	9.13903	0.000106097	1.35255e-05
Fpr1	9.12848	0.00205436	0.000567869
Apof	9.12464	0.00102367	0.000244353
Wfdc17	9.09757	0.00335343	0.00102582
Trbv3	9.06012	3.93235e-05	3.76661e-06
Nlrc5	9.05983	6.67859e-05	7.45096e-06
Tmem71	9.0242	6.33478e-05	6.92271e-06
Gm12250	9.01465	0.00027281	4.60127e-05
Colec12	8.96207	0.000846699	0.000191912
Bcl2a1b	8.95704	4.02473e-06	1.89511e-07
Ms4a4c	8.95647	0.000459898	8.94715e-05
Hp	8.95521	0.00842781	0.00313221
Rnase6	8.94469	0.000229932	3.72054e-05
Sirpb1a	8.9429	0.000263565	4.40886e-05
Gp49a	8.94075	2.71942e-05	2.33755e-06
Acp5	8.87893	0.00229274	0.00064836
Scimp	8.87869	7.86829e-05	9.24656e-06
Gm18853	8.87517	1.93171e-05	1.52415e-06
Nfam1	8.86439	3.13267e-05	2.81635e-06
Chil3	8.86243	7.56482e-05	8.82187e-06
Timd4	8.85974	0.000103796	1.3146e-05
Klrb1b	8.85577	1.33172e-05	9.17178e-07
P2ry10	8.85245	0.000320449	5.65315e-05
Ccl3	8.84664	0.000124722	1.6761e-05
Arhgap9	8.84407	0.000111678	1.4438e-05
Ptprcap	8.83395	5.58446e-06	2.82527e-07
Vdr	8.81141	0.00280001	0.000822815
Gstt2	8.81064	7.18507e-05	8.16551e-06
A530032D15Rik	8.80454	0.000205735	3.19517e-05
Wisp2	8.79243	0.000571689	0.000117986
Lpxn	8.78722	0.000669799	0.000143889
Itgb7	8.77228	0.000341973	6.11097e-05
Gm9733	8.77048	1.59493e-05	1.18441e-06
Ctla2b	8.76007	0.00441418	0.00143432
Tbc1d10c	8.75867	0.00193406	0.00052859
Tlr2	8.73805	0.000523377	0.000105475
Art2a-ps	8.72341	7.08382e-05	8.00601e-06
Gm12185	8.71525	0.00014666	2.05744e-05
Rtp4	8.70325	0.00982122	0.00377227
Fgl2	8.70106	5.57405e-05	5.92934e-06
Il4ra	8.68696	0.00209039	0.000580574
Psmb8	8.68246	3.25522e-07	6.08284e-09
Trbv13-2	8.67596	2.98509e-05	2.6433e-06
Pilra	8.6601	0.000619953	0.00013065
Ms4a6c	8.64109	3.19661e-05	2.89817e-06
Tff1	8.63156	0.000688241	0.000149279
Clec4a1	8.62227	0.000266568	4.472e-05
Csf2rb2	8.59194	0.000812266	0.00018259
Rab20	8.55515	0.000342916	6.13968e-05
Psmb9	8.54927	1.77981e-06	6.49152e-08
Pirb	8.51345	0.000148367	2.0896e-05
Gm1966	8.50612	0.00101162	0.000240636
Irf7	8.47053	2.06117e-06	7.97454e-08
Gm10721	8.46981	0.000309175	5.39222e-05
Gm4759	8.46282	0.000246228	4.04217e-05
Ccr7	8.44566	0.00943213	0.00358642
Ccr1	8.44172	0.000209462	3.27634e-05
Batf	8.43246	0.000267	4.48295e-05
Tbx21	8.39667	0.000965752	0.000226383
Pyhin1	8.38262	0.000178487	2.65962e-05
Ear2	8.36032	4.25249e-05	4.16744e-06
H2-DMb1	8.35279	1.14722e-06	3.35853e-08
Cst7	8.34635	5.7294e-07	1.33629e-08
Irgm2	8.34095	0.000203744	3.16001e-05
Cxcl16	8.32096	9.94048e-06	6.08165e-07
AB124611	8.27912	0.00054929	0.000112261
Tgm1	8.24355	0.00071833	0.000157348
Hcst	8.23953	0.000124226	1.66363e-05
Slpi	8.23729	0.0122961	0.00494224
BC023105	8.23091	0.00122815	0.000303362
Ms4a7	8.22629	0.000809518	0.000181741
Klk6	8.22479	0.000206023	3.20985e-05
Trbv19	8.21538	2.23722e-05	1.83635e-06
Cyba	8.20422	1.34053e-06	4.33267e-08
Gm4070	8.19065	0.00168503	0.000446419
Klra7	8.17495	0.000142586	1.98943e-05
Sell	8.17304	0.000387054	7.14157e-05
Ltb	8.16729	4.01779e-07	7.95272e-09
Clec4n	8.16449	0.000991979	0.000234315
Gbp9	8.1515	0.000252813	4.18876e-05
Tgfbi	8.13497	0.00345849	0.00106515
Il2rb	8.13445	1.17607e-05	7.74877e-07
Ccl1	8.12257	0.00036765	6.67254e-05
Cxcl11	8.11816	0.00018407	2.77207e-05
Gpr141	8.11729	0.00039606	7.38156e-05
Cxcl1	8.11081	0.000100618	1.26112e-05
Pla1a	8.10243	0.00164925	0.000434085
Bst1	8.0845	0.00225288	0.000634747
Dennd1c	8.08281	0.000715066	0.000156187
C5ar1	8.06688	0.000561945	0.000115549
Gm12407	8.06217	0.000115313	1.51234e-05
Ccl19	8.04905	6.74736e-08	5.04031e-10
A2m	8.04823	0.000383763	7.07381e-05
Ccl22	8.04464	0.0108553	0.00425855
Ripk3	8.03266	0.00015075	2.13306e-05
Serpina3i	8.03148	0.000421355	7.98152e-05
Slc39a4	8.0296	2.15307e-05	1.75387e-06
Rac2	7.99891	1.7906e-08	7.68338e-11
Rhbdf2	7.98911	0.000809518	0.000181728
Ccl12	7.98473	0.000118366	1.56549e-05
Clec4a3	7.94839	7.1122e-05	8.06269e-06
H2-Ob	7.94354	0.000164737	2.40567e-05
Themis2	7.93621	0.000307535	5.35297e-05
Clec5a	7.92343	0.00150927	0.000388991
Emr1	7.90607	0.000137942	1.90746e-05
Ifitm1	7.90504	2.41352e-07	3.77504e-09
Hcar2	7.90345	0.00679053	0.00240622
Smagp	7.90306	0.000318174	5.59982e-05
Ifitm3	7.8998	8.44225e-09	2.39554e-11
Igsf6	7.89192	9.23069e-05	1.13459e-05
Gm10718	7.87409	0.0359455	0.0177924
Tap1	7.85931	3.2851e-07	6.25235e-09
Cd101	7.85226	0.000887944	0.00020378
Cd5	7.84315	0.000897118	0.000206265
Arg1	7.84195	0.0572018	0.0310772
Ptger2	7.83904	0.00665433	0.00234599
Gm15922	7.83507	0.000121206	1.61334e-05
Ms4a4a	7.83438	0.0051097	0.00170946
Ptprc	7.82635	1.32316e-05	9.1025e-07
Pira2	7.82333	0.000291687	5.01454e-05
Itgb2	7.81351	3.32749e-05	3.05828e-06
Dnase1l3	7.8093	4.78689e-05	4.8833e-06
Itgal	7.79537	2.34203e-05	1.93697e-06
C130026I21Rik	7.76743	4.66337e-05	4.70888e-06
Cd8a	7.75795	0.000508752	0.000101617
Vav1	7.74597	0.000603208	0.000126286
Procr	7.74418	0.000643931	0.000136861
Klrc2	7.7372	0.00014777	2.07647e-05
Klrg1	7.73274	0.00134728	0.000338567
Gmfg	7.73217	1.74568e-05	1.32604e-06
Oas2	7.71287	0.0339365	0.0166359
Ikzf1	7.70418	0.000617571	0.000129891
Cd33	7.69615	0.00204392	0.000564417
Cybb	7.69527	3.23242e-06	1.40715e-07
Gsg2	7.69425	0.000872589	0.000199351
Dok1	7.67409	0.00174005	0.000464125
Sirpb1b	7.66622	0.000198582	3.05657e-05
Gm13212	7.66212	0.000393347	7.29177e-05
Spint1	7.65521	0.000859969	0.000195634
Klra2	7.65298	0.00101552	0.000242194
Fcer1g	7.64621	1.06049e-07	9.835e-10
Zmynd15	7.64438	0.0010401	0.000249192
H2-K1	7.64303	3.6819e-11	7.64461e-15
Ncf4	7.6353	0.000206023	3.21104e-05
Evi2b	7.59042	0.000381883	7.01709e-05
Oasl2	7.57762	2.50279e-05	2.11401e-06
Traf1	7.57253	5.00868e-05	5.19968e-06
Gm10800	7.56581	1.34675e-05	9.29278e-07
Art2b	7.55428	4.84095e-05	4.96981e-06
Ikzf3	7.54997	0.00136004	0.000342622
Mlkl	7.53228	0.000275555	4.66092e-05
Trbv5	7.52335	0.00117645	0.000288637
Atf3	7.51848	0.000645497	0.000137284
Itgax	7.50149	0.000893497	0.000205178
Gzmk	7.50047	0.000211212	3.31238e-05
Nos2	7.49987	0.00561048	0.00191274
Oas1a	7.48881	2.2442e-06	9.02401e-08
Gbp7	7.48326	1.66564e-06	5.85608e-08
Gm10722	7.47711	0.00242196	0.000690264
Il1a	7.47238	0.0284674	0.0134722
Ccl6	7.45428	9.06447e-05	1.1104e-05
Gm19684	7.45184	0.000101249	1.27114e-05
Fcgr2b	7.45141	1.9764e-05	1.57029e-06
Tnip3	7.45135	4.79323e-05	4.89308e-06
Guca1a	7.41849	0.000379347	6.93879e-05
Cmtm7	7.41569	3.91663e-06	1.8324e-07
H2-Q6	7.40339	2.69769e-07	4.63326e-09
Srgn	7.40161	1.80627e-07	2.31821e-09
Icam1	7.39956	3.8725e-05	3.6932e-06
Tspo	7.39148	9.59628e-06	5.80466e-07
Csf2rb	7.38181	0.000233695	3.79922e-05
Lst1	7.3633	7.56731e-07	1.97968e-08
Runx3	7.35928	2.202e-05	1.7983e-06
Tlr12	7.35293	0.000379347	6.93834e-05
C1s1	7.34383	0.00045466	8.81692e-05
Sp110	7.33809	2.63958e-07	4.31375e-09
Lat2	7.32327	0.00474195	0.00156299
Aqp4	7.31682	0.000663588	0.000142004
Bik	7.30294	0.000965999	0.000226507
Ly6a	7.29264	5.2232e-09	7.22984e-12
Gvin1	7.28184	0.00363633	0.00113477
Xlr4b	7.27379	0.000259614	4.32839e-05
Apol9a	7.26805	0.000847696	0.000192255
Gm10801	7.26774	0.000284996	4.86204e-05
Aoah	7.2672	0.000413793	7.79244e-05
Ctsc	7.24904	2.20186e-07	3.17263e-09
Anpep	7.24531	0.00234775	0.000666027
Nlrp3	7.23547	0.00155137	0.000402525
Haao	7.23001	0.00039877	7.45158e-05
Bst2	7.21868	4.26814e-08	2.50756e-10
Lax1	7.20976	0.00854593	0.00318676
Isg15	7.20969	2.59162e-07	4.17079e-09
Cdk1	7.19334	0.000756648	0.000167626
Casp12	7.19002	0.000369718	6.72447e-05
Apol9b	7.18747	0.00225362	0.000635113
Gm9574	7.1824	0.000326073	5.76818e-05
Igtp	7.17366	1.44879e-09	8.02154e-13
Klhl6	7.17349	0.00268717	0.000780171
Nlrp1b	7.17321	0.000569366	0.000117349
Spi1	7.15442	1.93171e-05	1.52542e-06
Dpep2	7.14125	0.00574772	0.00197345
Serping1	7.13018	2.21496e-07	3.24931e-09
Tmem106a	7.12711	9.59628e-06	5.79956e-07
S100a4	7.1219	1.46885e-05	1.03995e-06
Isg20	7.12143	0.000421384	7.98499e-05
Ptpn18	7.10939	1.76726e-05	1.34541e-06
Oasl1	7.10828	0.000256855	4.27081e-05
Akr1c13	7.10197	0.00171782	0.000457482
Runx1	7.09399	0.000347657	6.24623e-05
Fxyd1	7.0915	6.25019e-05	6.78701e-06
Mpeg1	7.07735	1.5093e-05	1.09157e-06
Ifit1	7.04844	9.93521e-07	2.8123e-08
Trbv12-2	7.04119	0.00198301	0.000545738
Samsn1	7.0119	0.000415533	7.83384e-05
Capg	7.00615	1.2658e-05	8.61157e-07
Il1rn	6.98935	0.000791053	0.000176836
Osgin1	6.97955	0.00705465	0.00252032
Ctss	6.97948	5.67324e-08	3.76934e-10
Il12b	6.97568	0.000760989	0.000168904
Tmem140	6.97346	1.81588e-05	1.39499e-06
Steap4	6.96736	0.00097259	0.000228591
Cfb	6.96297	0.00157142	0.000409266
H2-Q5	6.93121	9.24535e-06	5.50862e-07
Clec9a	6.92538	0.000809518	0.000181748
C4b	6.92367	1.89514e-07	2.56513e-09
Myo1f	6.92309	2.78841e-05	2.42733e-06
Zc3hav1	6.91533	9.85212e-05	1.22666e-05
Tyrobp	6.90865	1.95148e-06	7.42446e-08
Kcnk5	6.90505	0.00129399	0.000322131
Cd14	6.89875	0.00021923	3.49895e-05
F13a1	6.89801	0.0118704	0.00473287
Smpdl3b	6.89394	0.00042952	8.18824e-05
Hck	6.89084	2.73248e-05	2.35067e-06
Stra6	6.87486	0.000543117	0.000110533
Phf11d	6.87189	1.77747e-05	1.35565e-06
AA467197	6.86426	0.00253782	0.000728729
Lsp1	6.86005	1.06049e-07	9.80609e-10
Gpsm3	6.85095	7.49629e-06	4.1453e-07
Irf8	6.83222	6.74736e-08	5.11405e-10
Slc15a3	6.82374	3.572e-05	3.33492e-06
Traf3ip3	6.81461	0.000116217	1.53063e-05
Apol7e	6.80962	0.000647389	0.000137865
Gimap9	6.80632	0.000127347	1.72305e-05
Ifi203	6.80478	5.21815e-06	2.56975e-07
Glipr2	6.79179	5.26383e-05	5.53014e-06
Calca	6.78538	3.93919e-05	3.77861e-06
Mndal	6.78425	6.36813e-06	3.36956e-07
Sp140	6.77896	0.000209453	3.27465e-05
Myo1g	6.77119	0.000211797	3.32595e-05
Crtam	6.76722	0.00563157	0.00192227
Mgst1	6.75795	0.000166676	2.44436e-05
Gbp3	6.75665	2.20974e-06	8.71721e-08
Car13	6.73572	0.00455341	0.00148808
1700123I01Rik	6.73137	0.000705911	0.000153846
S100a11	6.73056	1.5237e-07	1.83344e-09
Timp1	6.71278	0.00155627	0.000404011
B3gnt5	6.71251	0.00278884	0.000818758
Ifi44	6.70888	3.30281e-05	3.02874e-06
Cd28	6.70388	0.018091	0.00782412
Cd53	6.70197	2.68003e-06	1.11475e-07
Sh3glb1	6.6827	0.000345284	6.18925e-05
Kdelr3	6.67948	0.0014444	0.000368572
Tnfaip8l2	6.66971	0.000346306	6.21236e-05
Insl6	6.66811	0.000599094	0.0001253
Fgfbp1	6.66719	0.0492882	0.0259693
Tnfaip2	6.66405	1.86846e-05	1.44961e-06
Chek2	6.65909	0.00419843	0.00134767
Il1b	6.65736	0.000790979	0.000176765
AI467606	6.65538	0.00147331	0.000377683
Slamf6	6.65366	0.000591227	0.000123164
Usp18	6.63749	0.000311658	5.44502e-05
Fyb	6.63604	5.74029e-07	1.3428e-08
Aif1	6.62235	6.15073e-08	4.29359e-10
Slfn2	6.59529	1.81405e-07	2.36032e-09
B2m	6.59123	2.16707e-12	1.49981e-16
Trem3	6.58709	0.000589865	0.000122758
Gpr84	6.58701	6.98065e-05	7.85075e-06
Emp3	6.58369	3.35372e-06	1.47156e-07
C1qb	6.58362	2.22516e-08	1.00101e-10
Rsad2	6.57907	0.0070955	0.00254201
C1qa	6.56343	7.30739e-09	1.91474e-11
5430435G22Rik	6.55761	0.00331227	0.00101117
Spc25	6.54405	0.000947635	0.000221021
C1qc	6.54266	4.41669e-09	4.58511e-12
Fcgr1	6.5197	7.25626e-06	3.98243e-07
Ptafr	6.51657	0.00324792	0.00098748
Tspan8	6.51602	0.0222393	0.010063
Trim30a	6.50161	2.62975e-06	1.09019e-07
Fasl	6.50155	0.000678047	0.000146612
Fcgr3	6.4991	3.25422e-07	6.03056e-09
Bcl3	6.49367	0.000177952	2.64545e-05
Gngt2	6.49112	5.67159e-05	6.0488e-06
Rab32	6.48331	8.21788e-06	4.6467e-07
Sash3	6.47599	0.000366557	6.64414e-05
AF251705	6.4682	3.73137e-05	3.52504e-06
Lck	6.46758	6.36889e-07	1.57681e-08
Trim30d	6.4664	0.000114221	1.49486e-05
Il1r2	6.45436	0.00246995	0.000706164
Podnl1	6.45259	0.00339285	0.00104094
Gbp5	6.44916	2.77085e-05	2.40157e-06
Myof	6.42877	0.00240122	0.000682858
Milr1	6.42548	0.000294329	5.07014e-05
Gm8369	6.41668	0.0013364	0.000335007
Dock2	6.41287	9.89203e-05	1.23368e-05
Apobec1	6.40802	0.00131497	0.000328811
Psme2b	6.40068	0.00069252	0.000150544
Gstm2	6.39565	0.0028093	0.000826684
Cd247	6.39465	0.00149935	0.000385499
Irak3	6.38985	0.00109622	0.000264856
Atp8b4	6.38638	0.000642165	0.000136324
Rinl	6.38196	0.00120105	0.00029579
Cryba4	6.37928	0.00118847	0.000291915
Ms4a6b	6.37549	3.39417e-07	6.50693e-09
Ggta1	6.35664	0.00147987	0.000379876
Plscr1	6.35141	6.39777e-05	7.02697e-06
Ptpn22	6.34842	0.000334309	5.94857e-05
Ly86	6.32771	1.50693e-08	5.52752e-11
Hist1h4h	6.32192	6.53974e-05	7.23268e-06
H2-M2	6.31927	0.00113197	0.000275374
Arhgdib	6.30773	4.41865e-09	5.08603e-12
Irgm1	6.30752	5.59122e-09	9.34167e-12
Serpinb6b	6.30214	0.000155441	2.21506e-05
Tgif1	6.29455	0.000138139	1.91114e-05
Pydc4	6.29374	1.32787e-06	4.22743e-08
Socs1	6.2903	1.4186e-06	4.63409e-08
Gbp11	6.28968	0.00223393	0.000627862
Cd44	6.28351	3.86252e-05	3.67834e-06
Ccr2	6.2825	0.000192655	2.94537e-05
Trim34a	6.27042	0.000909652	0.000209959
Spn	6.26609	2.23317e-05	1.83148e-06
Ifitm2	6.25003	4.26653e-08	2.42131e-10
Cd70	6.24728	0.000246348	4.05791e-05
Clec2d	6.23165	0.00509453	0.0017037
Cd40	6.21906	5.49292e-05	5.83105e-06
Emr4	6.21763	0.0026656	0.000773171
Upp1	6.20438	9.24535e-06	5.50346e-07
Pld4	6.19728	6.53356e-08	4.7479e-10
Clic1	6.19064	1.38416e-07	1.49523e-09
Cd86	6.18818	1.21067e-05	8.07728e-07
Gm21975	6.18679	0.000439006	8.41006e-05
Cxcr4	6.17727	0.00444076	0.00144481
Il27ra	6.16639	0.0284301	0.0134486
Tor4a	6.16148	0.000353513	6.36613e-05
Gsdmd	6.15956	5.32862e-05	5.60926e-06
Ikbke	6.15505	0.00011886	1.57531e-05
Rnf213	6.15045	9.28531e-09	2.89182e-11
Trim21	6.14251	0.00021923	3.50185e-05
Ptpn7	6.13466	4.84095e-05	4.96686e-06
Ucp2	6.11947	8.36644e-09	2.27852e-11
Cd300lf	6.11821	0.000302928	5.25391e-05
Lgals3bp	6.10768	7.30739e-09	1.82703e-11
Casp4	6.10078	6.95352e-05	7.81062e-06
Sh3bp2	6.09831	2.51209e-05	2.12456e-06
Cdk2	6.08762	0.00802161	0.00295315
Aqp1	6.06794	0.00305122	0.000913319
Ctsh	6.05595	1.23934e-06	3.76545e-08
Alox5ap	6.05204	3.98982e-05	3.84375e-06
Gm15710	6.05041	0.00200292	0.000551846
Cd3d	6.04916	3.08696e-07	5.53196e-09
Il13ra1	6.04652	0.000288262	4.93571e-05
Gypc	6.03942	0.00171202	0.000455582
Uba7	6.03601	6.40359e-07	1.59522e-08
Parp14	6.03404	4.22323e-07	8.65164e-09
Vamp8	6.02842	1.48879e-07	1.77225e-09
Syngr2	6.01801	2.61186e-08	1.22919e-10
Irf5	6.01483	3.75887e-07	7.35955e-09
Clspn	6.01213	0.0134102	0.00549531
Adgb	6.00028	0.00345035	0.00106192
Pik3cg	5.99591	0.00966856	0.00369906
Ncf1	5.99074	2.59848e-05	2.2156e-06
Frrs1	5.96892	0.0103368	0.00401091
Pik3ap1	5.94509	0.000954878	0.000223239
Ptpn6	5.93378	4.82915e-07	1.03522e-08
Susd3	5.93282	0.000183504	2.75846e-05
Cd274	5.93162	8.1683e-07	2.18213e-08
Clec12a	5.92499	4.87671e-05	5.0188e-06
Hist1h4n	5.92483	0.00147767	0.000379006
Mmp25	5.91949	0.00332277	0.0010153
Bbox1	5.90267	0.00980589	0.00376246
Mmp2	5.8945	0.00777293	0.00283461
Hcls1	5.8881	7.26609e-05	8.32767e-06
Tlr6	5.88417	0.0013889	0.00035095
Mapk13	5.88365	0.00425937	0.00137194
Serpinh1	5.86958	0.00312435	0.000940181
Foxl2	5.86942	0.00116016	0.000284027
Gm10719	5.86852	0.0207734	0.00928325
Gm8995	5.83832	0.00769181	0.00279746
Slc11a1	5.82969	2.1173e-06	8.29396e-08
1700112E06Rik	5.82379	0.000284702	4.85362e-05
Xlr4a	5.82095	0.00507719	0.00169615
Ifi204	5.8085	3.09496e-06	1.33232e-07
Il3ra	5.80656	0.00669186	0.00236397
Cd200r4	5.80146	0.0216124	0.00971804
Apoc1	5.80074	0.000910531	0.00021027
Rad51b	5.79402	0.00429484	0.00138604
Fam180a	5.79039	0.00249526	0.000714609
H2-D1	5.78826	8.4913e-12	1.17535e-15
Trim14	5.78378	0.000548916	0.000112108
Samd9l	5.77636	1.88825e-05	1.4715e-06
Hmgb2	5.77606	2.22516e-08	9.9476e-11
Ddx60	5.77564	0.000186586	2.81963e-05
Vim	5.77561	2.22008e-07	3.34956e-09
Lrrc25	5.77321	0.000246945	4.07615e-05
Naip2	5.77245	0.00194176	0.000531099
Stat1	5.77188	6.66672e-11	2.01415e-14
Lgals9	5.7694	1.15737e-07	1.13742e-09
Dok3	5.7688	0.0132177	0.00539906
Fxyd5	5.76183	5.59122e-09	1.12782e-11
Thbs1	5.7569	0.000739713	0.000162902
Tagln2	5.74497	8.46713e-09	2.51441e-11
Arhgap30	5.74277	1.29258e-05	8.84743e-07
Ciita	5.71927	4.79696e-06	2.33722e-07
Snai3	5.6994	0.007658	0.00278251
Ube2c	5.69368	0.000251222	4.15545e-05
Sytl3	5.6921	0.000504551	0.000100533
Slc12a7	5.69111	0.00132553	0.000332094
Nfe2	5.69037	0.00178986	0.00048141
Kcnj13	5.68659	0.0145147	0.00602124
Hbb-bs	5.68045	0.000279261	4.73713e-05
Rasal3	5.6754	0.00197767	0.000543185
Hbb-bt	5.6719	0.00272441	0.000795129
Ifi35	5.66972	3.4258e-07	6.61498e-09
Ctla4	5.6686	0.00112046	0.000272107
Tnfrsf4	5.66446	0.000114112	1.49265e-05
Nuak2	5.65931	0.0184373	0.00801218
Cytl1	5.65735	0.00797398	0.00293098
Cebpd	5.65482	7.24423e-06	3.97082e-07
Fam167b	5.64962	0.00442828	0.00144044
Psd4	5.64263	0.0100882	0.00389661
Dcn	5.6343	7.83737e-07	2.07745e-08
Gm13597	5.63138	0.00315674	0.000951237
Tnfsf13	5.63046	3.7384e-05	3.53427e-06
H2-Q4	5.62665	1.95148e-06	7.45532e-08
Cd68	5.61552	1.5294e-06	5.08071e-08
Anxa1	5.61514	0.0237227	0.0108623
Tmem252	5.61503	1.26751e-05	8.63192e-07
Gfap	5.61246	7.16703e-07	1.85094e-08
Smpd5	5.61073	0.000917971	0.000212959
Aurkb	5.60832	0.00496389	0.00164924
Hvcn1	5.60764	1.4455e-05	1.01843e-06
M1ap	5.59508	0.00141896	0.000360607
Mdfic	5.59385	7.21275e-05	8.23708e-06
Dapl1	5.58958	0.0217566	0.00980244
Tnfrsf1b	5.58817	1.4069e-06	4.58614e-08
Tuba1c	5.58366	1.0518e-05	6.65339e-07
Ubash3a	5.56967	0.00215188	0.000601227
Ch25h	5.5626	8.60961e-05	1.03382e-05
Hba-a2	5.55642	0.000407594	7.65031e-05
Havcr2	5.55528	0.00493003	0.00163535
Hba-a1	5.55043	0.000467896	9.12864e-05
2200002D01Rik	5.55019	0.00135114	0.000339726
F10	5.5501	0.00206068	0.0005699
Ptx3	5.54815	0.0354203	0.017503
Cd37	5.5358	3.38428e-06	1.49883e-07
Cd300ld	5.53327	0.0177462	0.00763448
Fes	5.53031	0.00164925	0.000434199
Ifit3	5.52937	2.21724e-07	3.32993e-09
Ly75	5.51665	0.000976387	0.000229889
Sh3tc1	5.50754	0.00234871	0.000666625
Itk	5.50027	0.00166592	0.000440237
Insl3	5.49667	0.00316602	0.000956161
Mki67	5.48958	0.00449143	0.0014644
Espl1	5.48242	0.00775407	0.00282654
Fermt3	5.47311	3.17871e-05	2.87094e-06
Cd1d1	5.46955	0.00320557	0.000971055
Hic1	5.46897	0.0179174	0.00772425
Nckap1l	5.46559	0.00312427	0.00093994
Slc37a2	5.45555	0.000537759	0.000109011
Spidr	5.45479	0.00213088	0.000593147
Kcne1l	5.45165	0.0153286	0.00642466
Samhd1	5.43043	2.29949e-09	1.7506e-12
Tgm2	5.42784	1.55781e-06	5.229e-08
Crip1	5.42544	7.15029e-06	3.89458e-07
Sgol1	5.41826	0.00232833	0.000659712
Abcc3	5.41332	0.0135032	0.00554558
Cnn2	5.41123	6.53356e-08	4.71188e-10
Unc93b1	5.40866	6.83197e-08	5.3903e-10
Casp8	5.39705	4.24774e-05	4.15984e-06
Irf1	5.38543	2.52294e-09	2.09532e-12
Apobr	5.37986	0.0131201	0.00535283
Gstp2	5.372	0.00903191	0.00340361
Lrrk1	5.35212	3.38428e-06	1.49902e-07
Plcg2	5.34689	0.000150264	2.12256e-05
Grap2	5.34662	0.025241	0.0116676
Oas3	5.34558	0.00114559	0.000279163
Adap2	5.34345	0.00154184	0.00039984
Cd160	5.34025	0.00034872	6.26775e-05
Trim12a	5.32269	1.59337e-05	1.18125e-06
Flnc	5.31492	0.0277346	0.013064
Gimap6	5.3097	1.12048e-07	1.07016e-09
Hmha1	5.30594	6.1927e-06	3.26157e-07
Ahnak	5.30411	1.1863e-06	3.57145e-08
Tnfsf10	5.29831	2.85194e-06	1.20007e-07
Abi3	5.29564	8.38016e-06	4.81385e-07
Apobec3	5.28865	1.61033e-08	6.24117e-11
Cacna1s	5.28627	0.00373681	0.0011731
S1pr4	5.28175	0.000688241	0.000149375
Gm694	5.28155	0.00347459	0.00107106
Dynlt1f	5.27967	6.67567e-07	1.68174e-08
Cdh23	5.26939	0.00661679	0.00232909
Laptm5	5.26799	5.59122e-09	1.19958e-11
Clic5	5.26027	0.000572778	0.000118369
Gpr174	5.24202	0.0207474	0.00927021
Fcgrt	5.23815	0.00410646	0.00131331
Tnfrsf1a	5.23545	4.96847e-07	1.07285e-08
Hist1h2ap	5.2284	6.83197e-08	5.31408e-10
2024-09-01	5.2157	1.60492e-05	1.19516e-06
Rarres2	5.19963	0.00010754	1.37542e-05
Dennd2d	5.18294	0.000130855	1.78914e-05
Lcp2	5.18046	0.000475293	9.29928e-05
Napsa	5.17954	1.19703e-05	7.93654e-07
Pdpn	5.16533	1.23631e-05	8.34246e-07
Rps27rt	5.16365	2.79243e-07	4.85086e-09
Eva1b	5.14089	1.90876e-05	1.49541e-06
Nmi	5.14023	1.56417e-06	5.26118e-08
Sla	5.13605	6.36256e-06	3.35984e-07
Ppp1r18	5.13563	9.01704e-07	2.46504e-08
Pycard	5.13549	5.20146e-07	1.16636e-08
Gna15	5.13261	0.000413003	7.769e-05
Gm12216	5.13093	4.34963e-06	2.07412e-07
Cd38	5.12182	0.000139187	1.93141e-05
Tlr13	5.12101	0.000228396	3.68147e-05
Vamp5	5.11697	2.36953e-05	1.96562e-06
Xlr4c	5.11542	0.00103165	0.000246614
Tes	5.10502	0.000381315	6.99873e-05
Anxa2	5.09407	1.03647e-06	2.96259e-08
Xaf1	5.09151	8.36644e-09	2.31613e-11
Cmtm3	5.08733	2.81261e-07	4.91519e-09
Emilin1	5.08508	0.000327409	5.79633e-05
C3ar1	5.08106	0.000151208	2.14113e-05
Agtrap	5.07692	5.33187e-06	2.65729e-07
Akna	5.06954	5.85657e-06	2.99131e-07
Tlr7	5.06058	0.00391602	0.00124237
Cklf	5.05149	3.77765e-05	3.5766e-06
Bcl2l12	5.04802	0.00843066	0.00313386
Csf3r	5.04025	5.1458e-05	5.37765e-06
Itpripl2	5.03597	7.67212e-05	8.97886e-06
Btk	5.03054	0.000833366	0.000188313
Vcam1	5.02923	2.66923e-07	4.48905e-09
Cp	5.02879	5.53179e-07	1.27872e-08
Dapp1	5.0272	0.000246348	4.06137e-05
C1rb	5.02633	0.00918503	0.00347538
Prdm6	5.02323	0.0246814	0.0113747
Il16	5.01745	0.000160881	2.33043e-05
Osmr	5.00451	0.000514341	0.000103018
Lypd2	5.00283	0.0126668	0.00512053
Zap70	5.00258	4.85462e-05	4.98935e-06
Ltc4s	4.99506	0.00426799	0.0013753
Fzd7	4.99191	0.000887468	0.000203548
Casp1	4.98789	6.52671e-06	3.4691e-07
Apod	4.98146	1.16471e-07	1.1527e-09
Foxd2	4.98013	0.00365051	0.00113944
Crabp2	4.94963	0.0485661	0.0254607
Ly6c1	4.9466	6.1249e-09	1.39886e-11
Slc43a3	4.94017	0.00522171	0.00175491
Dok2	4.93277	3.43003e-05	3.17863e-06
Nfe2l2	4.92708	6.22984e-07	1.53023e-08
Tmem37	4.92414	9.70745e-05	1.20394e-05
Tgfb1	4.92262	1.60088e-05	1.18994e-06
Gdf15	4.92066	0.0236421	0.0108123
Tnni3	4.91578	0.0117663	0.00467753
Hmcn2	4.91123	0.0106381	0.00415099
Gpr160	4.90045	0.0109217	0.00428888
Nupr1	4.90041	1.586e-07	1.95383e-09
Misp	4.89729	0.0166673	0.00709419
Pla2g4a	4.89559	0.000727643	0.000159841
Hist1h2bj	4.89215	0.0028671	0.00084729
Lyn	4.88333	1.25963e-06	3.88813e-08
Pglyrp1	4.87756	1.44051e-05	1.01391e-06
Sp100	4.8721	4.28596e-06	2.03496e-07
Tap2	4.86618	1.78046e-08	7.51666e-11
Gm13394	4.85061	0.0228325	0.0103797
Ido1	4.84516	9.08605e-05	1.11367e-05
Nr1h3	4.83711	0.000103126	1.30326e-05
Pla2g16	4.83152	1.69954e-08	6.82217e-11
Ccl9	4.82753	4.40613e-05	4.37427e-06
Cd180	4.82343	0.00229824	0.000650174
Gpnmb	4.81502	8.96911e-05	1.09251e-05
Snx20	4.80917	1.13212e-05	7.31033e-07
Prrx2	4.8059	0.00813445	0.00300348
BC064078	4.79556	0.00075334	0.000166645
Cdh1	4.79171	0.0243164	0.0111796
Rps12l1	4.79024	0.000256962	4.27706e-05
Gng5	4.78734	5.59122e-09	1.09123e-11
Aim1	4.7856	0.0180302	0.00778411
Pdzk1ip1	4.78519	0.0161985	0.00685766
Tnfrsf13b	4.76136	0.00160052	0.000418379
Fam64a	4.75778	0.017139	0.007327
Glipr1	4.75732	2.65646e-05	2.26872e-06
BC028528	4.75539	9.69933e-06	5.90727e-07
Rnaset2a	4.75443	6.55882e-08	4.81165e-10
Txnip	4.75286	1.31724e-07	1.34924e-09
Lcp1	4.75105	7.30739e-09	1.85336e-11
Lyl1	4.74766	0.023706	0.010851
Cyp4f18	4.7424	2.84633e-05	2.49785e-06
Bgn	4.74096	6.76088e-05	7.56148e-06
Gch1	4.73974	0.000818364	0.000184224
Slamf1	4.73131	0.00675827	0.00239433
Gm6548	4.72262	0.00779988	0.00284642
P2ry6	4.70932	2.2952e-05	1.88553e-06
Hk2	4.70802	1.9195e-05	1.50895e-06
Ang	4.70534	0.00508642	0.00169981
Socs3	4.69766	7.39932e-05	8.51666e-06
H2-T23	4.69052	6.66672e-11	2.30698e-14
2810417H13Rik	4.67659	8.26875e-07	2.21469e-08
Sla2	4.67315	0.00441217	0.00143276
Cdca3	4.67025	0.000445674	8.5787e-05
Ltb4r1	4.669	0.0109451	0.00430034
Parvg	4.65874	0.000312824	5.4775e-05
Aldh1a2	4.65142	0.000157285	2.26093e-05
Adcy4	4.64983	0.0029516	0.000878187
Ptges	4.64781	7.53393e-05	8.78064e-06
Mmp19	4.64556	0.0169236	0.00722083
Lair1	4.64551	7.00306e-08	5.62222e-10
Ftl1	4.64531	1.1033e-08	3.58885e-11
Pim1	4.63963	0.000568071	0.000117043
Il2ra	4.62413	0.00882309	0.00331026
Plscr2	4.62374	0.00021918	3.49651e-05
Msx1	4.61546	0.00796113	0.00292571
BC094916	4.61539	3.4063e-05	3.15193e-06
C1ra	4.61265	4.48895e-07	9.41347e-09
Pon3	4.61094	0.00288881	0.000855306
Il21r	4.60757	2.74398e-05	2.36401e-06
F11r	4.59689	0.000342154	6.11657e-05
Vwf	4.59546	2.76207e-05	2.38759e-06
Prkcd	4.58829	2.68476e-07	4.57091e-09
Cyth4	4.58374	3.62917e-06	1.65229e-07
I830012O16Rik	4.5791	1.82467e-05	1.40425e-06
Hpse	4.57383	0.000104931	1.33261e-05
Naip5	4.57262	0.00134563	0.000338061
Fli1	4.57075	3.33746e-05	3.07437e-06
Rbp1	4.56898	3.7465e-06	1.72169e-07
Nid1	4.56384	2.09028e-05	1.6897e-06
4930523C07Rik	4.56324	0.000102968	1.30055e-05
Vasp	4.56119	1.06606e-07	1.00342e-09
Acta2	4.55541	0.00366609	0.00114481
Mcm3	4.55234	0.00116774	0.000286177
F830016B08Rik	4.55039	1.24721e-06	3.81755e-08
Tm4sf5	4.55028	0.00637532	0.00222556
Ecscr	4.54466	3.39645e-05	3.13811e-06
Tmem45a	4.54103	0.00453595	0.00148143
Ms4a6d	4.53916	7.15159e-06	3.90218e-07
Col3a1	4.53258	0.000190722	2.90524e-05
Itgam	4.52639	8.89205e-05	1.08004e-05
Xlr	4.51713	7.3179e-05	8.40731e-06
Stab1	4.51602	1.22067e-05	8.17776e-07
Lrmp	4.51513	0.000508037	0.000101403
Arpc1b	4.51007	4.8373e-08	3.04654e-10
Emp1	4.49521	4.31531e-05	4.26554e-06
Il1rl2	4.49013	0.0185095	0.00805634
Msn	4.48655	9.49969e-07	2.643e-08
1110007C09Rik	4.48585	1.31307e-06	4.14484e-08
Mmp14	4.4838	2.07049e-06	8.06759e-08
Cfh	4.48112	1.91332e-06	7.23008e-08
Ube2l6	4.48005	3.08868e-08	1.62461e-10
Crispld2	4.47656	0.000205955	3.20285e-05
Cd109	4.47596	0.00943357	0.00358762
Ifitm6	4.46342	0.00496681	0.00165137
Foxd1	4.45352	0.00131212	0.000327735
Cdh5	4.44843	1.88236e-05	1.46561e-06
Pnp	4.44821	1.84085e-06	6.82882e-08
Mgp	4.43961	1.2166e-05	8.1337e-07
Il10ra	4.42981	1.75725e-06	6.25982e-08
Nod1	4.42731	9.63478e-06	5.84128e-07
Trim56	4.42277	0.000379347	6.94304e-05
Dcxr	4.41968	1.37704e-05	9.56846e-07
Foxc2	4.41848	0.0250209	0.0115554
Apol7b	4.41734	0.0292994	0.0139369
Trem2	4.40304	3.85231e-05	3.6646e-06
Cd72	4.39992	0.000280998	4.77827e-05
Gsap	4.39586	7.42228e-05	8.57345e-06
Ptplad2	4.39271	7.16703e-07	1.85873e-08
Slc47a1	4.38394	0.0542177	0.0291145
Cox6b2	4.36848	7.48116e-05	8.65183e-06
Wdr62	4.36213	0.0112832	0.00444801
Pyroxd2	4.35335	0.00907282	0.00342279
Smim24	4.35245	0.000186586	2.82029e-05
C920025E04Rik	4.35221	0.00384121	0.00121119
Tmem123	4.35055	9.22809e-08	7.98333e-10
I830077J02Rik	4.34994	0.00093001	0.000216138
Helz2	4.34745	0.000159876	2.30813e-05
Pgm5	4.34398	0.00247137	0.000706911
Prkch	4.34183	0.000190794	2.90766e-05
Psme2	4.34036	7.09998e-10	3.24399e-13
Ltbr	4.3392	5.85635e-05	6.27017e-06
Trex1	4.33215	1.00768e-08	3.20806e-11
Amica1	4.32285	0.0245989	0.0113298
Tifab	4.32219	0.00669186	0.00236431
Aox3	4.32216	0.0124803	0.00503221
Hspg2	4.31832	0.0311348	0.0149921
Apol6	4.315	0.00027368	4.61974e-05
Gpx8	4.31462	0.00134474	0.00033755
Parp3	4.30861	1.75874e-06	6.32946e-08
Loxl1	4.30829	0.00643963	0.00226029
Id3	4.30701	2.95183e-08	1.5322e-10
Hmox1	4.30516	0.000260456	4.34604e-05
Tagln	4.30235	0.0010368	0.000247989
Renbp	4.30205	5.38996e-05	5.69249e-06
Birc3	4.29449	6.15561e-05	6.663e-06
Cysltr1	4.29414	0.0519552	0.0277054
Agpat2	4.29336	4.68554e-05	4.74099e-06
Mustn1	4.2892	1.24844e-06	3.83631e-08
Bin2	4.28861	0.000280548	4.76746e-05
Rapsn	4.28573	0.00204149	0.000563602
Asf1b	4.28355	6.0416e-05	6.50861e-06
Ninj1	4.27854	2.59162e-07	4.17917e-09
Selplg	4.27747	1.43182e-07	1.65488e-09
Cd79a	4.27268	0.00294819	0.000876562
Clcf1	4.27102	0.0517634	0.027578
Slc14a1	4.26277	0.000246279	4.04696e-05
Tnfaip8	4.25704	1.77992e-06	6.50422e-08
1500015O10Rik	4.23377	0.0742384	0.0425937
Apol10b	4.2276	0.000451384	8.72839e-05
Tnfrsf18	4.22738	0.000325925	5.75726e-05
Pf4	4.21938	0.00781797	0.00285903
Rnf125	4.21885	0.00137592	0.000347288
Fabp7	4.21484	1.40349e-07	1.54578e-09
Tnfsf9	4.20784	0.000208489	3.25524e-05
Vwa5a	4.20724	0.000130605	1.7843e-05
Rbpms2	4.20375	0.00871402	0.00326029
Pstpip1	4.19723	1.73132e-05	1.31206e-06
Tm4sf1	4.19534	2.2442e-06	9.00365e-08
Anxa3	4.19223	4.68441e-05	4.73478e-06
B3gnt8	4.18931	0.0115016	0.00455718
Top2a	4.18922	0.000485795	9.57873e-05
Arhgap28	4.18842	0.0169513	0.0072382
Lrg1	4.18046	2.06074e-06	7.94402e-08
Col4a5	4.18003	0.00462899	0.00151822
Hhex	4.17962	0.000448221	8.64553e-05
Dusp2	4.17587	4.82883e-05	4.9433e-06
Slfn5	4.15725	2.92503e-06	1.24702e-07
Ebi3	4.15341	2.06231e-05	1.65855e-06
Slc6a13	4.15038	4.69102e-06	2.28236e-07
Cfap43	4.14048	0.00422685	0.00135883
Cyp4v3	4.13742	2.35024e-05	1.94701e-06
Rhog	4.13571	2.20186e-07	3.18491e-09
A230065H16Rik	4.13516	0.0325418	0.0158148
Rps27l	4.13258	1.74526e-08	7.24726e-11
Prg4	4.12072	0.000444038	8.54025e-05
Cd84	4.12055	4.27598e-05	4.20525e-06
Asgr1	4.12017	0.0418893	0.0213462
Elf1	4.1113	3.95262e-06	1.85198e-07
Lgals1	4.10881	5.59122e-09	1.19291e-11
Serpina3n	4.10831	6.34846e-05	6.94644e-06
Erap1	4.10005	2.01183e-06	7.72764e-08
Tcea3	4.08966	0.000687117	0.000148894
H2-T10	4.08904	0.000420689	7.96598e-05
Trim12c	4.08781	1.70012e-05	1.27786e-06
Tmem176a	4.08614	1.89153e-06	7.12155e-08
Serpinb9	4.08605	3.18459e-05	2.87846e-06
Ncf2	4.08406	1.14464e-05	7.45457e-07
Ly6g5b	4.08147	0.00631494	0.00220098
Aim2	4.08084	4.68441e-05	4.7366e-06
Zfp36l1	4.08022	5.17171e-08	3.36453e-10
Rab11fip1	4.077	5.41505e-05	5.72648e-06
S100a6	4.07385	1.08277e-05	6.92418e-07
Calcrl	4.07306	0.000267118	4.48722e-05
A4galt	4.07286	0.000213472	3.36768e-05
Ets1	4.05853	7.02138e-07	1.79032e-08
Cd82	4.05355	1.69786e-07	2.13863e-09
Pdlim4	4.04994	7.24343e-07	1.88493e-08
Tbxa2r	4.04901	0.0210832	0.00943482
Mxd3	4.04899	0.00502769	0.00167562
Ptgdr	4.04735	0.0126818	0.00512854
Cd200r1	4.04541	0.00665494	0.00234666
Wnt6	4.04489	0.00195415	0.000535299
Lum	4.04341	0.000223855	3.58968e-05
Rbpms	4.04229	8.98372e-06	5.26004e-07
Cmklr1	4.03968	0.00070918	0.000154656
Dhx58	4.03459	1.04398e-05	6.58947e-07
Ifit2	4.03385	5.92688e-07	1.42337e-08
Slc6a20a	4.02946	0.000559727	0.000114859
Vmn1r65	4.01647	0.000180326	2.7032e-05
Fam111a	4.01598	1.00862e-05	6.27549e-07
Ldlrap1	4.01562	0.00305058	0.000912884
Dtx3l	4.01221	3.2851e-07	6.24716e-09
Dnaaf3	4.01192	0.00132443	0.000331727
C1qtnf6	4.00892	0.00120228	0.000296457
Cpq	4.00473	8.99871e-05	1.10047e-05
Ly96	4.00349	0.000113383	1.47996e-05
Knstrn	3.99549	0.000897118	0.00020632
Rin3	3.9946	9.47517e-05	1.16923e-05
Cd27	3.98677	0.000283555	4.82959e-05
Ppm1j	3.9841	0.016025	0.00677124
Chaf1b	3.98145	0.00207027	0.000573126
Dram1	3.98007	0.000100722	1.26312e-05
Itpripl1	3.9765	0.00180783	0.00048771
S100a13	3.96598	2.40364e-06	9.8315e-08
Atp6v0e	3.95961	1.61033e-08	6.01879e-11
Ormdl2	3.95585	0.0173179	0.00742264
Zfp36	3.95317	1.34893e-05	9.32648e-07
Mgst2	3.95243	0.000393857	7.30798e-05
Birc5	3.95063	0.000208955	3.26542e-05
Wipf1	3.9495	6.65828e-06	3.54826e-07
Baz1a	3.94697	0.000697615	0.000151796
Neurl3	3.94557	1.71323e-05	1.29046e-06
Apbb1ip	3.94038	0.000169297	2.49336e-05
Rai14	3.93969	0.0182416	0.00791681
C1rl	3.93609	0.00192354	0.000525316
4632428N05Rik	3.93553	8.03998e-05	9.50638e-06
Atp2a3	3.93338	0.000186244	2.81125e-05
Pla2g2d	3.9308	0.00908711	0.00342882
Lfng	3.92818	1.3962e-05	9.74029e-07
Mx1	3.9267	9.17434e-06	5.41609e-07
Uhrf1	3.92637	0.000430309	8.21058e-05
Syk	3.92237	0.000870802	0.000198279
Col1a2	3.91531	4.89455e-05	5.04732e-06
Tax1bp3	3.91478	4.20498e-06	1.99059e-07
Csf1r	3.91438	1.40349e-07	1.56386e-09
Cd63	3.91397	1.39392e-08	5.01652e-11
Gm4841	3.91311	1.48234e-05	1.05258e-06
Cks1b	3.91021	3.08736e-06	1.32263e-07
Psme1	3.90893	1.6403e-09	1.13523e-12
Spsb2	3.89576	0.000299426	5.1729e-05
Parp9	3.89536	1.24721e-06	3.81693e-08
Icam2	3.89149	0.000179104	2.67825e-05
Hlx	3.89128	0.02408	0.0110526
Spata13	3.88277	0.000365297	6.61794e-05
Nts	3.87772	0.0859022	0.0505996
Klf4	3.87668	0.000155414	2.21252e-05
Rps27	3.87565	4.41669e-09	4.31999e-12
Irf9	3.87448	1.71961e-08	7.02173e-11
Zfp217	3.87296	0.00416527	0.00133528
Themis	3.87111	0.000492741	9.7532e-05
Fam117a	3.86807	0.000182137	2.73413e-05
Pcolce	3.866	0.000305888	5.3137e-05
Cdkn2c	3.86293	0.000940492	0.000218964
Foxs1	3.85956	0.00178616	0.000479763
Stat4	3.85692	1.46124e-05	1.03154e-06
Btla	3.85296	0.0371131	0.0185142
Maff	3.85251	0.00365847	0.00114218
Dnajb13	3.85016	0.00436453	0.00141445
Parp4	3.84368	0.000109961	1.41399e-05
Kif11	3.83679	0.00213107	0.000593349
Abca1	3.83665	6.421e-05	7.06137e-06
Fbln1	3.83411	0.000871205	0.000198552
Gm9581	3.83385	0.0319973	0.0155015
Serpina10	3.83091	0.00634505	0.00221412
Phf11c	3.82416	0.000205994	3.2049e-05
H2-T22	3.81952	7.30739e-09	1.9218e-11
Sqrdl	3.81804	0.000100399	1.25768e-05
Hrct1	3.8165	0.000128869	1.75346e-05
Cdc14a	3.81572	0.00137432	0.000346695
Map4k1	3.81365	0.0201366	0.0089499
Id1	3.8135	2.21496e-07	3.24757e-09
Slc1a5	3.81001	1.21544e-05	8.11749e-07
Arl5c	3.80652	1.00862e-05	6.26589e-07
Tlr3	3.80597	0.00475698	0.00156909
Mapkapk3	3.80286	1.22503e-05	8.23244e-07
Map3k8	3.80213	0.00101299	0.000241242
Mt2	3.80099	1.60852e-06	5.57732e-08
Itga5	3.79951	1.49677e-05	1.0727e-06
Hpgds	3.79723	0.000234656	3.81809e-05
Tnfrsf9	3.79606	0.000128896	1.75471e-05
Cflar	3.79573	2.71241e-08	1.33283e-10
Nxn	3.79515	0.000475293	9.29728e-05
Ttc12	3.78878	0.0292994	0.0139363
Prdm1	3.78823	0.00995206	0.00383439
Triobp	3.78641	4.88496e-05	5.03068e-06
Cks2	3.78502	1.54572e-06	5.15632e-08
Tmem176b	3.7811	1.1354e-07	1.09226e-09
Mfng	3.77911	0.000200207	3.08715e-05
Axl	3.77091	5.38866e-07	1.21953e-08
Rras	3.77015	6.0319e-07	1.46111e-08
H2-Q1	3.76563	0.0051097	0.00170948
Cd300a	3.7508	9.05212e-06	5.31262e-07
Rbm38	3.74952	0.00269264	0.000781944
Mmp23	3.74819	0.00412478	0.00132059
Sema3g	3.74655	0.0254637	0.0117899
Rdh5	3.74355	0.00665019	0.00234361
Cd7	3.73691	4.89027e-06	2.39285e-07
Mgmt	3.73577	0.000413793	7.78968e-05
Olfml3	3.73403	1.7772e-06	6.44509e-08
G430095P16Rik	3.72811	0.0143964	0.00596484
Gpr182	3.72804	0.000748239	0.00016509
Fam46c	3.72317	0.00163111	0.000427618
Ctsz	3.71723	5.59122e-09	9.75842e-12
Lbp	3.71485	0.00115431	0.000282007
Cd97	3.71453	0.000224652	3.60711e-05
Bdh2	3.71104	0.00343517	0.0010563
Rcsd1	3.70372	0.000308145	5.36785e-05
Angptl4	3.7018	0.000785574	0.000175448
Gm13285	3.69766	0.0152756	0.00639188
Rrm2	3.69722	0.000396877	7.40248e-05
Tk1	3.6941	0.00234104	0.000663638
Elf4	3.6889	0.00125392	0.000310682
Plekhf1	3.68876	0.0081884	0.00302623
Rab29	3.68858	2.21724e-07	3.32517e-09
Slc22a6	3.68812	0.0018611	0.000505302
Btg1	3.68694	5.59122e-09	9.17683e-12
Sncg	3.68604	0.00363633	0.0011345
Rhoj	3.67788	0.00035571	6.40815e-05
Dock8	3.6728	0.0113682	0.00449252
Ifih1	3.66858	3.57697e-06	1.59675e-07
Zic4	3.66826	0.00730936	0.00263307
Gpr171	3.6663	8.62666e-06	4.9853e-07
Slc13a4	3.66469	0.00259095	0.000747033
Igf2	3.66437	0.000498189	9.89551e-05
Ctdsp1	3.66078	1.21067e-05	8.05914e-07
Kl	3.65291	0.0813545	0.047431
Dab2	3.64245	1.19652e-05	7.91657e-07
Plekhg2	3.63602	0.000485037	9.55371e-05
Prph	3.63473	0.0100551	0.00387828
Parp12	3.63353	6.61824e-05	7.35615e-06
Rrad	3.63148	0.00389922	0.00123488
C1ql2	3.629	0.0448787	0.0231677
Gm13248	3.62574	4.74536e-05	4.81712e-06
Was	3.62329	8.42451e-05	1.00576e-05
Plek	3.62118	1.15818e-06	3.41467e-08
Rhoc	3.6195	1.95148e-06	7.43006e-08
C2	3.61897	0.000229473	3.70677e-05
Spp1	3.61854	0.002244	0.000631469
Myd88	3.6177	3.25741e-07	6.13202e-09
Oas1b	3.61514	0.000101929	1.2839e-05
Tnfsf12Tnfsf13	3.61349	0.000173048	2.55937e-05
Bmx	3.61049	0.0169513	0.00723844
Tlr4	3.60822	0.00506679	0.00169126
Tifa	3.60739	8.63361e-05	1.0385e-05
Trim25	3.60729	9.24535e-06	5.49728e-07
H2-Q10	3.6068	0.000326073	5.76786e-05
Tcn2	3.60527	1.78459e-06	6.53366e-08
5430427O19Rik	3.60418	0.0175952	0.00755731
Rest	3.60417	4.88947e-06	2.38568e-07
Zbtb42	3.60343	0.00569654	0.00194997
Fn1	3.58975	2.23705e-06	8.93336e-08
Cyyr1	3.5853	0.00797764	0.00293288
Alas2	3.58417	0.0179294	0.0077319
Cd93	3.57994	1.85712e-06	6.90201e-08
Grap	3.56976	8.97538e-05	1.09451e-05
Nfkbia	3.56901	6.86808e-08	5.46632e-10
Ccdc69	3.56686	0.0582355	0.0317718
Skap1	3.56529	1.59883e-06	5.47094e-08
2024-09-10	3.56503	0.0780308	0.045153
Npc2	3.56412	2.34475e-08	1.08726e-10
Nfatc1	3.56313	0.00754637	0.00273359
Ly6g6e	3.55988	0.00858141	0.00320298
Gm20257	3.55591	0.000397808	7.42737e-05
Pik3r5	3.5529	0.00163691	0.00042949
E2f2	3.54756	0.00175472	0.000468647
Emcn	3.54694	0.000962356	0.000225453
Sdc1	3.5335	0.0075128	0.00271671
Ppic	3.5315	6.33478e-05	6.92139e-06
Tubb6	3.52655	0.000109126	1.40099e-05
Uaca	3.51811	0.040623	0.0206163
Mdk	3.51524	6.67717e-06	3.56294e-07
Itih2	3.51475	0.0131829	0.00538302
Gjb2	3.51452	0.000135214	1.86038e-05
Slc7a2	3.51415	6.2508e-05	6.79632e-06
AU021092	3.51283	0.00167136	0.000442169
P2ry13	3.50929	0.00496681	0.00165205
Prorsd1	3.50754	1.99124e-05	1.58345e-06
Prelp	3.50687	7.17065e-05	8.13888e-06
Cebpb	3.50677	3.08841e-07	5.57876e-09
Zfp677	3.50462	0.0116903	0.00464003
Alx4	3.50225	0.000637516	0.000135277
Myo1h	3.50128	0.0841064	0.0492973
Mocos	3.49867	0.00161661	0.000423144
Ogn	3.49697	0.00827464	0.00306612
Hist1h4i	3.49694	0.00164952	0.000434386
Pydc3	3.4954	0.0139795	0.00576636
Igfbp2	3.494	5.05964e-07	1.10304e-08
Gng11	3.49225	3.59432e-06	1.61693e-07
Chst14	3.48734	0.00162733	0.000426513
Tagap	3.48467	0.00102508	0.000244829
Sema3d	3.48368	0.00103786	0.000248516
Tcf7l2	3.48102	0.00100921	0.000239993
Orai1	3.47803	5.2848e-06	2.61149e-07
Tram2	3.47775	0.0154233	0.00647304
Sod3	3.47666	4.98092e-07	1.07899e-08
Nxph4	3.4739	0.016131	0.00682461
B4galt1	3.47317	9.35226e-06	5.60527e-07
Twist1	3.46656	0.0178738	0.00770298
Klk8	3.46497	0.0693087	0.0392233
Cstb	3.4621	6.67567e-07	1.6788e-08
Plin3	3.46111	2.06231e-05	1.65847e-06
Col23a1	3.45745	0.00143241	0.000364877
Prrx1	3.45307	0.000586177	0.000121868
Slc13a3	3.44981	8.7319e-05	1.05426e-05
Nusap1	3.44812	0.00176342	0.00047207
Gem	3.44537	0.00100373	0.000238132
Ccnb1	3.44386	0.00332221	0.0010149
Wasf2	3.44207	1.42093e-06	4.65152e-08
Zfp36l2	3.43737	2.39353e-06	9.72388e-08
Stx11	3.43662	0.000181331	2.72078e-05
Hoxb4	3.4363	0.00633107	0.00220798
Rnase4	3.43489	2.77611e-05	2.40933e-06
Smim3	3.43462	1.88725e-06	7.07724e-08
Bmp6	3.42975	0.0136904	0.00563383
Plin2	3.42828	1.25857e-06	3.87615e-08
Hsh2d	3.42518	0.000770661	0.000171317
Ptgds	3.42203	0.000394379	7.32039e-05
Ifngr1	3.41951	2.00523e-07	2.77559e-09
Tcirg1	3.41791	7.33818e-06	4.03755e-07
Klre1	3.41234	0.00255786	0.000735191
Ccnb2	3.40998	0.0644135	0.03582
S100a1	3.40933	4.24203e-07	8.72124e-09
Adora2a	3.4078	0.020494	0.00913288
Acsf2	3.40544	0.0011096	0.000269086
Rbm47	3.40421	0.000118739	1.57206e-05
Copz2	3.40155	3.58745e-06	1.60691e-07
Svil	3.40009	2.78841e-05	2.4267e-06
Ecm1	3.39501	5.96082e-06	3.07344e-07
Bmp4	3.39001	0.00178733	0.000480448
Plekho2	3.3899	5.6329e-06	2.86148e-07
Fxyd3	3.38944	0.015943	0.00673183
Cox4i2	3.3846	0.00245332	0.000700221
Hdc	3.3759	0.00674989	0.00238978
Blvrb	3.37445	3.16948e-06	1.36879e-07
Arap1	3.37367	3.33445e-05	3.06929e-06
Dynlt1b	3.36669	4.82915e-07	1.03608e-08
Aebp1	3.36655	0.000829927	0.000187364
Sned1	3.35946	0.00981505	0.00376762
Aldh3b1	3.35702	0.000132633	1.82027e-05
Lama1	3.35281	0.0323883	0.0157328
Litaf	3.34363	7.71694e-07	2.04019e-08
Dbi	3.34255	4.34626e-08	2.61786e-10
Entpd1	3.34132	6.22984e-07	1.52433e-08
Zic1	3.33886	0.00415151	0.0013303
Nfkbie	3.33762	0.000157076	2.25496e-05
Tgfbr2	3.33427	4.60487e-05	4.63706e-06
Rftn1	3.32593	0.0003338	5.9349e-05
Tfap2b	3.32591	0.0221634	0.010018
Sdcbp2	3.32577	0.00928496	0.00351953
Notch2	3.32099	0.000485766	9.57479e-05
Wdfy4	3.31889	0.000444241	8.54724e-05
Tapbpl	3.31687	2.343e-07	3.63231e-09
Ifnar2	3.31649	2.3028e-07	3.50624e-09
Snx33	3.31622	0.00350841	0.00108468
S1pr2	3.31155	0.00622529	0.00216371
Gm8624	3.31064	0.00134474	0.000337678
Tmem51	3.30841	0.000101997	1.28547e-05
Plac9a	3.30708	3.23427e-05	2.93902e-06
Slc16a3	3.30522	0.000483595	9.51861e-05
Slc31a2	3.29931	1.26722e-06	3.92031e-08
Gng12	3.29501	1.46335e-07	1.72436e-09
Def6	3.29255	0.000361069	6.51218e-05
Epb4.1l5	3.29128	0.000365297	6.61834e-05
Ptgs2	3.28722	0.00014448	2.02086e-05
Klf2	3.28357	8.36229e-07	2.24553e-08
Wfdc1	3.2787	0.000135474	1.86582e-05
Dap	3.27272	1.68018e-06	5.93045e-08
Apoe	3.27039	7.16703e-07	1.84438e-08
Fam107b	3.2681	7.1767e-05	8.15072e-06
Nostrin	3.26795	0.000349648	6.28685e-05
Cnn1	3.26725	0.0122141	0.00490034
Rarres1	3.26712	0.00258966	0.000746303
Hfe	3.26342	3.8064e-05	3.60645e-06
2610318N02Rik	3.26019	0.01719	0.00735429
Smco4	3.25909	0.0156199	0.00657161
Urah	3.2581	0.0271296	0.0127208
Fth1	3.25795	1.69786e-07	2.13388e-09
Foxc1	3.25722	0.000342916	6.13939e-05
Anxa9	3.2567	0.0448278	0.0231352
Ms4a8a	3.25201	0.017999	0.00776566
Bmp7	3.25042	0.000106264	1.35542e-05
Trim47	3.24739	0.00157598	0.000410765
Ramp2	3.24612	1.57783e-06	5.3515e-08
Hpgd	3.2453	0.00205684	0.000568694
Trim5	3.24491	0.00283234	0.000834666
Nradd	3.24405	0.0233668	0.0106751
Sh2d1a	3.24333	1.58435e-06	5.39484e-08
Sulf1	3.24135	0.000636065	0.000134881
Elk3	3.24122	0.00011277	1.4665e-05
Efemp1	3.23816	1.54757e-05	1.1308e-06
Nnmt	3.23748	0.00237506	0.000674431
Cdt1	3.23533	0.0313689	0.0151362
Ccnd3	3.23477	1.3333e-07	1.37492e-09
Gja4	3.23202	8.95982e-05	1.09075e-05
Cd4	3.22952	0.000379515	6.9502e-05
Osr1	3.2263	0.00525376	0.0017675
Trim30b	3.22274	0.0075407	0.00273102
Smc4	3.21363	7.48748e-05	8.66975e-06
Siglec1	3.21357	0.000156692	2.24549e-05
2610034M16Rik	3.21259	0.0424516	0.0216973
Dera	3.21165	0.000224499	3.6031e-05
Npm3	3.21103	0.00539852	0.00182651
Adora3	3.20829	0.00781033	0.00285516
Soat2	3.20585	0.0094303	0.00358416
T2	3.20378	0.0337102	0.0165016
Col1a1	3.20293	0.0130562	0.00532486
Krcc1	3.19049	0.000711557	0.000155282
Creg1	3.18968	2.3841e-07	3.71253e-09
Fam129a	3.18788	0.00377881	0.00118707
Lepr	3.1828	0.000684377	0.000148252
Pros1	3.17986	7.48748e-05	8.6778e-06
Tfpi	3.17381	0.000104665	1.32777e-05
Il12rb2	3.16714	0.00185226	0.000502644
Myl9	3.16352	0.000547916	0.00011179
Arid5a	3.16239	1.04058e-05	6.5486e-07
Slc8b1	3.16164	7.58614e-05	8.86248e-06
Itga1	3.1607	2.30549e-05	1.89558e-06
Hspb8	3.15602	1.90892e-05	1.49686e-06
Pqlc3	3.15408	0.000211973	3.33018e-05
Abhd11os	3.15364	0.00452252	0.0014761
Sipa1	3.15255	0.000280062	4.7546e-05
Scarf1	3.15238	0.00104948	0.000251965
Sult1a1	3.15152	0.000613941	0.000129085
Jag1	3.1486	0.000224973	3.61495e-05
Lpar4	3.14756	0.00486293	0.00161009
Ccna2	3.145	0.0095842	0.00366281
Slc38a5	3.14372	0.0017385	0.000463592
Naprt	3.1413	0.00355299	0.00110138
Mvp	3.1405	2.74876e-05	2.37037e-06
Atp10d	3.13935	0.000103767	1.31351e-05
Rpl10-ps3	3.1385	2.55998e-07	4.08407e-09
Fmod	3.13678	0.0186889	0.00815512
Olfml2a	3.13668	0.0423674	0.0216426
8430408G22Rik	3.13551	0.0306436	0.0147311
Gltp	3.13358	3.08701e-07	5.55486e-09
Rnaset2b	3.1329	8.3138e-06	4.72395e-07
Igfbp7	3.13068	1.31272e-07	1.3245e-09
Il1r1	3.1301	0.000433569	8.28489e-05
Eya2	3.12716	0.0174452	0.00747985
Rassf4	3.12274	0.000107782	1.38e-05
Ncapg	3.11692	0.0109864	0.00431883
Plaur	3.11578	0.000395007	7.35028e-05
Dnase1l1	3.11336	0.00422685	0.00135879
A630001G21Rik	3.11059	0.000818364	0.000184244
Rpl32	3.11047	1.63187e-09	1.01646e-12
Eltd1	3.10853	0.000366796	6.65103e-05
Tapbp	3.10433	2.69769e-07	4.64893e-09
Lef1	3.10407	1.49922e-05	1.07702e-06
Foxf2	3.10354	0.00145446	0.000372046
Gm15590	3.10298	0.00318426	0.000962618
Adam8	3.10297	0.0012697	0.000315295
Islr	3.10027	0.000586177	0.000121846
Cib1	3.09802	2.1737e-07	3.05392e-09
Tigit	3.09698	0.00301381	0.000900242
Liph	3.09662	0.0338248	0.0165687
Atp13a5	3.09543	0.0391004	0.0197004
Slfn10-ps	3.0943	0.00100253	0.000237639
Kmo	3.09117	0.00947057	0.00360586
Pmp22	3.08893	8.99762e-05	1.09847e-05
Hist1h1c	3.08808	1.43182e-07	1.6271e-09
Aox1	3.08558	0.00355299	0.00110138
Tirap	3.08321	0.00107181	0.000258068
Fam46a	3.08302	1.01973e-05	6.36583e-07
Inpp5d	3.0763	2.7219e-06	1.13405e-07
Hspb1	3.0738	1.21067e-05	8.07584e-07
Xcr1	3.07323	0.0276494	0.0130143
Irak4	3.07238	0.0888975	0.0527665
Stk17b	3.0707	3.2683e-06	1.42955e-07
Fkbp10	3.07022	0.0166203	0.00706845
Pdlim3	3.06745	0.0404566	0.0204985
Sdc4	3.06736	4.75446e-07	1.01271e-08
Bmf	3.06679	0.0165381	0.00702559
Mxra8	3.06179	0.000667455	0.000143201
H2-M3	3.05943	3.84392e-06	1.79041e-07
Cdc20	3.05726	0.0100464	0.00387423
Baiap3	3.05711	0.0171355	0.00732428
Rps15a	3.05544	4.42899e-09	5.51747e-12
Mmrn2	3.05192	0.00149652	0.000384669
Csf1	3.04995	1.57023e-06	5.30328e-08
Mt1	3.04644	2.69769e-07	4.63061e-09
Pear1	3.04425	0.0153516	0.00643535
Lpar6	3.04339	5.9412e-05	6.37747e-06
Gata2	3.0403	0.000772208	0.000171875
Anxa4	3.03931	1.07096e-05	6.81902e-07
Fam212a	3.03411	0.00781033	0.00285423
Rasgrp4	3.02526	0.000154715	2.20149e-05
Il18r1	3.02292	0.00041936	7.92922e-05
Zfp366	3.02246	0.0327417	0.0159342
Pfn1	3.02001	4.41865e-09	5.19877e-12
Myoc	3.0181	0.0249354	0.0115056
P2ry14	3.01316	0.00506675	0.00169055
Hint3	3.00717	1.04058e-05	6.55356e-07
Pla2g7	3.00505	1.26742e-06	3.94016e-08
Piezo1	3.00419	0.000864684	0.000196767
Clec4a2	3.00281	9.44705e-05	1.16511e-05
Serpinb1a	3.002	0.000771902	0.000171753
Actg2	2.99509	0.00488073	0.001617
Zfp521	2.99371	0.0484185	0.0253637
Cenpk	2.98894	0.0487349	0.0255726
Ifi27	2.98853	6.74736e-08	5.18346e-10
Gstt3	2.98718	0.0038824	0.00122768
Mecom	2.98575	0.0200091	0.00887938
Hsd3b7	2.98506	0.000516975	0.000103782
Gatsl3	2.97916	0.00224931	0.00063343
She	2.97247	0.00611148	0.00211611
Toporsos	2.97092	1.64501e-06	5.74938e-08
Pbxip1	2.96729	4.75446e-07	1.01348e-08
Sat1	2.96643	1.61033e-08	6.23056e-11
Il10rb	2.96236	4.18012e-07	8.53439e-09
Myzap	2.96107	0.00637566	0.00222612
Sorbs3	2.96015	0.0002862	4.88653e-05
Cx3cr1	2.95521	6.09109e-06	3.17807e-07
4930522L14Rik	2.9552	0.00448185	0.00146097
Paqr5	2.95324	0.0240649	0.0110407
Ppap2c	2.95182	0.00192158	0.000524515
Lpcat2	2.95179	1.53064e-05	1.11447e-06
Slc22a8	2.9507	0.0144099	0.00597179
P2rx7	2.94971	1.06985e-05	6.79717e-07
Fgd2	2.94761	0.0237927	0.010896
Zfp429	2.94177	0.00250028	0.000716393
Arhgap4	2.93941	5.92412e-05	6.35503e-06
C1qtnf2	2.93743	0.0151997	0.00635067
Gm7536	2.93258	2.95183e-08	1.51918e-10
Arhgap11a	2.932	0.00348572	0.0010757
Cep85	2.93173	2.23529e-08	1.02103e-10
Rps20	2.92796	2.95183e-08	1.5047e-10
Hist1h2bc	2.92607	9.51795e-08	8.36583e-10
Gna13	2.91998	2.40364e-06	9.8294e-08
Fam89a	2.91985	0.00458881	0.00150092
Slc25a24	2.91884	0.000341695	6.10363e-05
Taf6l	2.91744	1.7516e-07	2.23057e-09
Il18	2.917	0.0404951	0.0205236
B3gnt3	2.91551	0.0197629	0.00873596
Shroom4	2.91543	0.047542	0.0247885
Cd9	2.91081	6.04296e-07	1.46798e-08
Fhod1	2.91059	0.0070955	0.00254277
Tcf7	2.90922	0.00264245	0.000765175
Stat5a	2.90741	0.000970785	0.0002281
Galm	2.90679	0.0689728	0.0390093
Gimap8	2.90637	5.04866e-05	5.25516e-06
Cav1	2.90273	0.000112775	1.46891e-05
Cmbl	2.90243	0.00762103	0.00276538
Tmem243	2.90195	1.57023e-06	5.30048e-08
Msrb1	2.90099	0.000113943	1.48964e-05
Robo4	2.89771	0.0907779	0.0540621
Cgnl1	2.89672	8.44511e-05	1.00998e-05
Hist1h2ae	2.89486	0.0697464	0.0395434
Adcy7	2.89408	3.83725e-07	7.55517e-09
Nde1	2.89205	2.22464e-05	1.81986e-06
Gm9844	2.88911	0.0170812	0.00729873
Clic4	2.88749	9.46852e-07	2.62123e-08
Tbx2	2.8867	0.0602547	0.0330735
Nr2f2	2.88506	0.00150074	0.00038596
Mrc2	2.88349	0.00600148	0.00206889
Ptpn14	2.8825	0.00511101	0.00171093
Prkd2	2.88021	0.00140941	0.000357985
Slc9a3r1	2.87951	5.46277e-07	1.2552e-08
Cdc45	2.87803	0.00175525	0.000469152
Stom	2.8778	1.78563e-05	1.36557e-06
Swap70	2.87654	0.00316061	0.00095328
Crlf2	2.87351	0.000333563	5.92836e-05
Eng	2.87266	5.07237e-05	5.28686e-06
Vtn	2.87104	3.03214e-05	2.69869e-06
Asap3	2.8705	6.3379e-05	6.9305e-06
Rpl22	2.86384	5.05463e-08	3.25338e-10
Unc13d	2.86257	1.10908e-05	7.13084e-07
2310039H08Rik	2.8592	3.14446e-05	2.82912e-06
Bcl2l11	2.85904	0.000162243	2.36138e-05
Cyp27a1	2.84897	0.000158082	2.27457e-05
Hmmr	2.84637	0.00179836	0.000484408
Steap3	2.84328	0.000678047	0.000146694
Tnfaip3	2.84179	3.03587e-05	2.70411e-06
Col18a1	2.84008	3.96501e-05	3.81161e-06
Rpl17-ps8	2.83695	0.00720667	0.00258959
Parp10	2.83469	1.60294e-06	5.54689e-08
Fzd1	2.83198	0.000221215	3.54428e-05
Noxo1	2.83023	0.00150607	0.000387445
Slc2a12	2.82711	0.00686086	0.00243732
Prdx1	2.82707	5.27176e-08	3.4661e-10
Nlrc3	2.82675	0.00564972	0.00192964
Smo	2.82371	0.0153257	0.00642133
Tspan4	2.82165	1.16771e-06	3.48242e-08
Tst	2.81929	7.33683e-05	8.43414e-06
Tyms	2.81674	1.14307e-05	7.40359e-07
Cfp	2.81439	1.7546e-05	1.33456e-06
Ezr	2.81316	1.60294e-06	5.53762e-08
Hist2h2aa2	2.81106	0.000299426	5.17574e-05
D16Ertd472e	2.81002	0.0025409	0.000729965
Hist2h3c2	2.80815	0.00292705	0.00086849
Tmem134	2.80738	2.21724e-07	3.31745e-09
Postn	2.80563	0.00554605	0.00188617
Itpr3	2.80523	0.00431395	0.0013937
Phactr4	2.80384	9.82103e-05	1.22075e-05
Cnih4	2.80377	1.15737e-07	1.13665e-09
Tmem119	2.79865	0.00565319	0.00193161
Cpt1a	2.79767	0.000101773	1.28053e-05
Hist2h2aa1	2.79702	5.62669e-07	1.30455e-08
Slc35d2	2.79688	0.000383763	7.07555e-05
Kif16b	2.79618	0.0978964	0.0590328
Zc3h12d	2.79335	0.0370429	0.0184714
Slc39a1	2.78775	4.27949e-05	4.21167e-06
Rnf130	2.78716	4.26814e-08	2.51084e-10
Kdr	2.78666	0.00401156	0.00127823
Cd302	2.78648	7.0654e-08	5.72117e-10
Eln	2.78365	0.00381708	0.00120157
Cnn3	2.78302	1.34155e-07	1.42585e-09
Apaf1	2.78224	0.000919052	0.000213273
Tmc8	2.78193	0.0311298	0.0149843
Gramd3	2.78138	1.14698e-05	7.47772e-07
Gm13251	2.77978	0.000225503	3.62799e-05
Crybb1	2.77838	0.000642165	0.000136353
S1pr3	2.77752	0.00347032	0.00106927
Ncapg2	2.77665	0.0113179	0.00446697
Tor3a	2.77663	0.000206023	3.21039e-05
Acvrl1	2.77648	0.00031594	5.55394e-05
Als2cl	2.77471	0.00166503	0.000439735
Il18rap	2.77416	0.000156019	2.22645e-05
Casp6	2.76781	0.0013929	0.000352154
Nnat	2.76245	0.00264245	0.000764767
Piezo2	2.75736	0.052318	0.0279314
Zic3	2.75598	0.0175045	0.00751353
Gpx1	2.75449	6.03949e-09	1.33756e-11
Rps6ka1	2.75377	2.00997e-05	1.6053e-06
Slc7a11	2.75128	2.12299e-07	2.96798e-09
Acads	2.74943	0.000399608	7.47002e-05
Higd1b	2.74799	0.00572847	0.00196486
Pramel4	2.74741	0.0150107	0.00625609
Rps19	2.74555	6.79192e-09	1.59821e-11
Ephb4	2.74544	0.0169513	0.00723854
Gm5617	2.7442	1.93171e-05	1.52152e-06
Rpl37a	2.74355	1.14197e-08	3.83281e-11
Agt	2.73471	0.0964533	0.0580663
Snrpg	2.73321	7.21275e-05	8.2246e-06
Ptrf	2.73116	0.000347431	6.23976e-05
Gpr4	2.73086	0.0132993	0.00544066
Chrna1	2.73008	0.000108281	1.3879e-05
Ptger4	2.72976	0.00361938	0.00112672
Skap2	2.72801	0.0340611	0.0167064
Clec14a	2.72696	0.00203335	0.000561073
Cped1	2.72592	0.000701291	0.000152645
Akip1	2.7248	2.07474e-05	1.67283e-06
Nod2	2.72087	0.0107187	0.00418793
Hopx	2.72061	7.6153e-07	2.00278e-08
Tns3	2.71775	0.000333556	5.92594e-05
Tinagl1	2.71723	8.50488e-05	1.01889e-05
Tmco4	2.71633	0.000777768	0.000173274
Dach2	2.71491	0.0542431	0.0291319
Cdk2ap2	2.71389	7.64334e-07	2.01544e-08
Rab27a	2.71325	0.000476758	9.33294e-05
Rps29	2.70866	1.14197e-08	3.95174e-11
Ccdc23	2.70426	6.11522e-07	1.48976e-08
Mthfs	2.70361	0.000117321	1.54924e-05
Plcb2	2.70171	8.81675e-05	1.06881e-05
Gins2	2.69438	4.40706e-05	4.37991e-06
Casp7	2.69347	0.00810062	0.00298819
1700017B05Rik	2.69267	3.20091e-05	2.90428e-06
Szrd1	2.69163	8.9436e-07	2.4202e-08
Ace	2.69125	0.00643443	0.00225733
Rpl39	2.69001	2.24207e-07	3.39825e-09
Antxr2	2.68708	0.0104713	0.00407018
Dock5	2.68668	0.0604342	0.0332066
Tnfsf12	2.68642	4.39779e-05	4.35853e-06
Pold4	2.684	2.91265e-05	2.57016e-06
Lsr	2.68196	0.00100745	0.000239298
Cpne2	2.6768	1.87846e-06	7.02034e-08
Cd6	2.67539	0.000100399	1.25763e-05
Vrk2	2.67487	0.000265869	4.45476e-05
Srebf1	2.67322	3.30945e-06	1.44985e-07
Zbtb7b	2.67215	0.00013192	1.80592e-05
Fblim1	2.67168	0.000183654	2.76326e-05
Rps23-ps	2.66926	5.59122e-09	8.92691e-12
Hbq1a	2.66357	0.0224412	0.0101699
Naaa	2.65753	0.000302879	5.25096e-05
Cdc42ep5	2.65728	0.0376088	0.0188173
Rpl15-ps3	2.65453	3.25422e-07	5.99923e-09
Perp	2.65416	0.00386649	0.00122104
Pygl	2.65321	0.00185161	0.000502339
Stra6l	2.65147	0.0574379	0.0312316
Rab3il1	2.64802	1.28905e-05	8.81431e-07
Tgfbr3	2.64334	0.000499517	9.94263e-05
Dse	2.64278	0.00316153	0.000954213
Pmf1	2.64273	1.48949e-05	1.06281e-06
Iqgap1	2.63776	4.24203e-07	8.77824e-09
Rplp0	2.63421	5.59122e-09	1.03609e-11
Limd2	2.63163	9.22809e-08	7.96899e-10
BC051019	2.62649	0.00796113	0.00292557
Pde3a	2.62077	0.00601648	0.00207573
Nt5dc1	2.61884	0.00218041	0.000610344
Col20a1	2.61606	0.0264039	0.0123075
Cenpa	2.61605	0.00359827	0.00111865
Stra13	2.61547	1.89153e-06	7.11278e-08
Gm15280	2.6128	0.000296344	5.11305e-05
Jak3	2.61031	2.79289e-05	2.43743e-06
Grb7	2.60995	0.0641498	0.0356644
Mical1	2.60467	0.000186651	2.8234e-05
Serpinf1	2.60415	0.000839581	0.000189834
Syce2	2.60333	0.000899856	0.000207137
Sepp1	2.60109	4.14567e-07	8.35188e-09
Rps16	2.60065	8.20665e-08	6.75888e-10
Foxm1	2.59767	0.0111588	0.00439431
Sft2d2	2.59595	1.04688e-05	6.615e-07
Il15ra	2.59091	5.96082e-06	3.07034e-07
Nedd9	2.59009	0.000156692	2.24589e-05
Lhfpl2	2.59005	4.55767e-05	4.57692e-06
Tenc1	2.58968	0.0118934	0.00474371
Rpl18	2.58719	4.34626e-08	2.64704e-10
Relb	2.58391	1.505e-05	1.08222e-06
Prkd3	2.58191	0.000178487	2.65932e-05
Pdlim5	2.57798	0.000124516	1.67095e-05
S100a16	2.57725	7.02138e-07	1.7912e-08
Trip6	2.57611	0.00525218	0.00176624
Nampt	2.57524	1.32069e-06	4.1863e-08
Cdkn1a	2.5745	1.43999e-06	4.73386e-08
Ctso	2.57388	9.79864e-06	5.98131e-07
Tmsb4x	2.57246	5.59122e-09	9.07955e-12
Tmsb10	2.57089	1.57146e-06	5.31833e-08
Rpl34	2.56903	1.15737e-07	1.12622e-09
Cotl1	2.56733	0.00164618	0.00043282
Ccdc109b	2.56607	0.000101295	1.27241e-05
Ier3	2.56578	5.0745e-07	1.11146e-08
Rps23	2.5651	1.1863e-06	3.56459e-08
Rps18	2.56061	4.53427e-09	5.96243e-12
Mr1	2.55994	0.00091431	0.000211799
Thbs2	2.55836	0.0208988	0.00934363
Bicc1	2.55804	1.41938e-05	9.95106e-07
Cd151	2.55461	0.000320228	5.64482e-05
Limd1	2.55417	0.000186194	2.80896e-05
Lsm5	2.55376	3.79415e-06	1.75409e-07
Tmem220	2.5515	0.00813085	0.00300159
Sap25	2.55143	0.00113947	0.000277514
Slco2b1	2.54981	0.000442803	8.50559e-05
Heatr5a	2.54893	0.000316418	5.56452e-05
BC026585	2.54786	6.39607e-05	7.01732e-06
Angpt2	2.54617	0.00975528	0.00373832
Mertk	2.54491	2.89221e-05	2.54812e-06
Sgms2	2.54368	0.00176516	0.000473023
Cdc42ep4	2.54347	2.00997e-05	1.60406e-06
Pald1	2.54281	0.024227	0.0111318
Tnfrsf11b	2.53945	0.00992992	0.0038238
Elovl1	2.53921	6.73527e-06	3.60793e-07
Edem1	2.53588	3.19569e-05	2.89512e-06
Lime1	2.53331	4.73051e-07	1.00182e-08
Arrdc4	2.53254	0.00085354	0.000193876
Hist1h4d	2.53111	1.77738e-06	6.45806e-08
Nanog	2.52934	0.0105101	0.0040894
Lmod1	2.52683	0.048944	0.0257405
Rasa4	2.52625	1.91592e-06	7.25315e-08
Kynu	2.52109	0.0312878	0.0150841
Psmb10	2.51813	1.26773e-08	4.47464e-11
D830044I16Rik	2.51794	0.0152329	0.00636944
Soat1	2.51375	8.89033e-05	1.07922e-05
Serpinb1b	2.51277	0.0311348	0.0149895
Filip1l	2.50963	7.18507e-05	8.17016e-06
Psmg4	2.50846	3.25522e-07	6.0784e-09
Eif2ak2	2.50828	0.000178981	2.67425e-05
Rrbp1	2.50497	4.69279e-07	9.90589e-09
Lamc1	2.50486	0.000159876	2.3077e-05
Gm10288	2.50384	5.78098e-08	3.92094e-10
Spib	2.50189	0.0341018	0.0167311
Podxl	2.4982	6.73488e-07	1.70598e-08
Zfp503	2.49392	0.0470661	0.0244956
Rpl23a	2.4938	1.85402e-08	8.08384e-11
Tmed10	2.49343	2.18869e-07	3.12043e-09
Creb3l1	2.4907	0.0112078	0.0044175
Ly6e	2.48636	7.09998e-10	3.43968e-13
Zfp568	2.48512	0.0147705	0.0061386
Art3	2.48405	0.00127475	0.000316814
Des	2.48305	0.0137065	0.00564237
Adhfe1	2.48143	0.000410233	7.70837e-05
Fkbp7	2.47857	0.000112984	1.47319e-05
Aldh1a1	2.47725	3.29667e-05	3.01627e-06
Rpl35	2.47621	4.53591e-08	2.79394e-10
Rps14	2.47618	1.86342e-07	2.46324e-09
Tceanc	2.47585	0.0180631	0.00780456
Dennd1b	2.46899	0.0078777	0.00288633
Gm2000	2.46803	1.31724e-07	1.34486e-09
Carhsp1	2.46203	2.89504e-05	2.55262e-06
1810058I24Rik	2.46162	9.86479e-07	2.78555e-08
Ggh	2.46117	6.72474e-07	1.69875e-08
Itih5	2.46072	0.000271187	4.5664e-05
Rasd1	2.45944	0.00273889	0.000800494
Trpm6	2.45793	0.0132973	0.00543628
Mob3a	2.45694	7.50754e-05	8.7196e-06
Ctgf	2.45672	1.87187e-05	1.45485e-06
Nmb	2.45624	0.00185161	0.000502201
Batf3	2.4557	8.7319e-05	1.05544e-05
Slc1a3	2.45472	2.31596e-07	3.57437e-09
Nfkb1	2.45314	8.62459e-06	4.97814e-07
Ccdc163	2.45062	0.00462124	0.0015144
Scamp2	2.44824	5.19989e-07	1.15741e-08
Rbl1	2.44799	0.000160215	2.31801e-05
Prdx6	2.44717	2.40364e-06	9.8079e-08
Plekhf2	2.44237	0.000501727	9.99009e-05
Gm9894	2.43929	0.000416392	7.85581e-05
Mob1a	2.43866	1.35909e-05	9.42496e-07
Il4i1	2.43843	0.0052594	0.00176984
Mettl7a3	2.4357	0.0131526	0.00536792
Sparc	2.4348	0.000229814	3.71703e-05
Stap2	2.43351	0.0126212	0.00509774
Txn1	2.43096	2.21724e-07	3.2701e-09
Maml2	2.43082	0.000107184	1.36938e-05
Dlgap5	2.42658	0.00981444	0.00376642
Lcat	2.42579	9.46374e-06	5.70483e-07
Rpl37	2.42523	1.55781e-06	5.22598e-08
Lbh	2.42504	1.15799e-05	7.58152e-07
Hn1l	2.41964	0.0216999	0.00977089
Tpm4	2.41788	5.51166e-06	2.76556e-07
Tnfrsf26	2.41648	0.00145117	0.0003707
Acadl	2.41402	1.75874e-06	6.29304e-08
Fam86	2.41264	4.72783e-05	4.79359e-06
Ppp1r14b	2.40792	2.69994e-05	2.31519e-06
Tmc6	2.40773	0.000209766	3.28535e-05
Idnk	2.40682	2.03552e-07	2.83161e-09
Ddr2	2.40425	0.00116016	0.000284079
Edn1	2.40399	0.00252042	0.000723036
Inpp4b	2.40195	0.00126522	0.000314094
Abcb1a	2.39959	0.00012962	1.76636e-05
Lrp10	2.39846	5.30942e-07	1.19757e-08
Npepl1	2.39722	3.96799e-06	1.86193e-07
Glra3	2.39615	0.00820169	0.00303431
Plcb3	2.39595	0.0226552	0.0102794
Pltp	2.39576	1.65459e-06	5.79432e-08
Pm20d1	2.39398	0.0142653	0.00590001
Kank2	2.3914	0.00328593	0.00100154
Loxl2	2.38979	0.00017055	2.51825e-05
Sash1	2.38467	2.38756e-05	1.98454e-06
Cracr2b	2.38399	0.00597758	0.00206024
Tmem86a	2.38211	5.81969e-07	1.37346e-08
Rdm1	2.38198	8.79519e-05	1.06513e-05
Rpl13	2.38176	6.15073e-08	4.29942e-10
Ost4	2.37798	1.01831e-07	9.23238e-10
Eif2s3y	2.37686	0.0733256	0.0419939
Cdc42bpg	2.37684	0.04547	0.0235422
Atox1	2.36904	1.89514e-07	2.54025e-09
Ndufa4l2	2.36873	0.00186914	0.00050836
Lrrc17	2.36848	0.000383407	7.05791e-05
Chd7	2.36721	1.50813e-05	1.08968e-06
Aspn	2.36621	0.0127208	0.00515028
Shc1	2.36595	1.24721e-06	3.82218e-08
Gm13225	2.36367	0.0212506	0.00951585
Stk10	2.35951	0.00131249	0.000327918
Stap1	2.35899	0.0453085	0.0234303
Mavs	2.35868	0.00262357	0.00075771
5730508B09Rik	2.3586	0.000388982	7.18523e-05
9930111J21Rik2	2.35822	1.06563e-06	3.07542e-08
Itgb4	2.35695	0.0597605	0.032761
Rps11	2.35507	5.59122e-09	1.10066e-11
Nme2	2.35401	1.68884e-06	5.97842e-08
Eif4ebp1	2.34858	7.96554e-06	4.43789e-07
Myh11	2.3475	0.0142137	0.0058767
Ccr9	2.34657	0.0193603	0.00852849
Evi2a	2.3461	1.72346e-05	1.30372e-06
Rps28	2.34328	1.09635e-07	1.03952e-09
Phyhd1	2.34304	6.27035e-05	6.82192e-06
Rpl30	2.34169	1.06606e-07	9.97632e-10
Ap1g2	2.34066	0.00343916	0.00105776
Pnpla2	2.33938	7.62812e-06	4.22875e-07
Gcnt1	2.33633	0.0030983	0.000931271
Fmnl3	2.33585	0.00105085	0.000252513
Smim1	2.33352	0.000455476	8.8422e-05
Gm6472	2.33178	5.88329e-07	1.39954e-08
Lacc1	2.32993	0.00222599	0.000625015
Plxnb2	2.32977	7.9983e-06	4.46718e-07
Rbms2	2.32768	0.000205801	3.19904e-05
Lrch4	2.32691	5.80267e-05	6.20364e-06
Adamts9	2.3265	0.0515678	0.0274424
Erbb2	2.32646	0.032222	0.0156394
Ebf1	2.32499	0.00131917	0.00033
Atp10a	2.32472	0.0028093	0.000826712
Gm10177	2.32401	1.34155e-07	1.41839e-09
Lama4	2.32029	0.00224684	0.000632424
Tshz2	2.31937	0.0031251	0.000940846
Rps16-ps2	2.31717	1.38191e-07	1.48243e-09
Gpr146	2.31331	9.34499e-05	1.15058e-05
Tmem150b	2.31253	0.0248904	0.0114797
Plekhg1	2.31205	0.0039492	0.00125454
Stat2	2.30804	1.69786e-07	2.11528e-09
Gstt1	2.30731	2.23317e-05	1.8295e-06
Apool	2.30633	1.26059e-05	8.56739e-07
Rpl36	2.30608	1.01831e-07	9.21077e-10
Ehd2	2.30607	0.00300751	0.000897735
Cald1	2.30414	8.13442e-05	9.65318e-06
Cobll1	2.30233	0.00424464	0.00136661
Gnb2l1	2.30184	1.31272e-07	1.32644e-09
Tfcp2l1	2.30169	0.0431929	0.022154
Tbx18	2.29689	0.0165037	0.00700627
Nrp2	2.29583	0.000113496	1.48222e-05
Stat3	2.29538	2.67406e-07	4.51568e-09
Smpdl3a	2.29215	1.25971e-05	8.55265e-07
Map3k1	2.29167	0.000123051	1.64314e-05
Gm10443	2.28971	2.07474e-05	1.6721e-06
Tmcc3	2.28884	0.000270242	4.54675e-05
Tmem98	2.28743	0.00217547	0.000608723
Tpm2	2.28468	0.00100466	0.000238493
Pml	2.28309	2.2442e-06	9.01386e-08
Gm12918	2.28028	3.91207e-08	2.19308e-10
Frmd4b	2.27741	0.000138732	1.92414e-05
Cldn5	2.27712	6.05886e-06	3.15334e-07
Tmod3	2.27697	1.00862e-05	6.26512e-07
Ppp1r14a	2.27624	0.000130055	1.77409e-05
Rpl37rt	2.27359	5.44676e-07	1.24021e-08
Rpl35a	2.27356	7.30689e-08	5.96729e-10
Reep4	2.27165	0.000311658	5.4463e-05
Med11	2.26932	2.23341e-06	8.8939e-08
F2r	2.26839	0.000273702	4.622e-05
Sox18	2.26515	0.00115372	0.000281784
Rps5	2.26471	9.07113e-09	2.76234e-11
Sec61b	2.26446	2.63609e-07	4.28737e-09
Igf1	2.26318	0.0463629	0.0240655
Mif4gd	2.26152	0.000132885	1.82465e-05
Gm13157	2.26099	0.00790752	0.00290108
Vstm4	2.26062	0.0567168	0.0307391
Maf	2.25749	2.52461e-06	1.03787e-07
Hexb	2.2562	8.28196e-06	4.70012e-07
Fadd	2.2561	0.0162627	0.00689048
Asb2	2.25488	0.00164069	0.00043093
Gm2a	2.25438	1.62549e-08	6.41243e-11
Rps9	2.25399	3.37237e-08	1.79717e-10
Gm9797	2.2538	0.0268741	0.0125713
Herc6	2.2532	9.0801e-06	5.33532e-07
Lamp2	2.25268	4.6493e-08	2.89596e-10
Shisa5	2.2504	9.12342e-08	7.72975e-10
Derl2	2.24878	1.75725e-06	6.2633e-08
Metrn	2.24845	0.000375888	6.8471e-05
Fgd6	2.24815	0.00580583	0.00199487
Itgb1	2.24766	1.15818e-06	3.40725e-08
Lmf2	2.24721	0.0107456	0.00419964
Rpl41	2.24107	1.05099e-07	9.6014e-10
Tmem219	2.24018	4.20498e-06	1.98637e-07
Rps10	2.23815	9.75765e-08	8.71159e-10
Stat6	2.23552	2.83547e-05	2.4854e-06
Scpep1	2.2348	6.36889e-07	1.57801e-08
Smad6	2.23066	0.0846821	0.0497285
Tmem154	2.23002	0.0081884	0.00302587
Pabpc1	2.22748	2.66857e-08	1.27436e-10
Alpk2	2.2262	0.000469975	9.18221e-05
Rpsa	2.22576	4.21011e-05	4.11219e-06
Lrrc71	2.22572	0.0855188	0.0503205
Prr13	2.22343	3.15179e-07	5.71507e-09
Gm8430	2.22012	8.99864e-05	1.09984e-05
Gm4540	2.21968	0.035548	0.017576
Sfrp1	2.21654	0.000106097	1.35089e-05
Accs	2.21523	0.00850231	0.00316461
Csk	2.2151	0.00142809	0.000363423
Trib3	2.21284	0.0379378	0.0190148
Itpkb	2.21185	0.000174722	2.58654e-05
Mc5r	2.2089	0.0843366	0.0494964
Lamb2	2.20666	0.00100819	0.000239609
Ocln	2.20632	0.058892	0.0321666
Adamts1	2.20514	0.000820632	0.000184994
Gm8186	2.20405	5.44485e-06	2.72073e-07
Dhrs3	2.19847	2.78715e-06	1.16509e-07
Spic	2.19769	0.0696357	0.0394517
Ass1	2.19662	2.47931e-05	2.0803e-06
Cdk6	2.1962	0.00110397	0.000267186
Mrpl52	2.19559	7.95151e-07	2.11321e-08
Bag3	2.19438	0.000537918	0.00010908
Fbxl22	2.19392	7.48748e-05	8.67986e-06
Zhx2	2.19181	0.0311884	0.0150233
Cbfb	2.19015	6.83828e-06	3.66784e-07
Stard5	2.18827	0.000102599	1.2944e-05
Cpne3	2.1871	0.000629474	0.000133005
Cd200	2.18615	4.35334e-07	9.06883e-09
Slc31a1	2.18543	3.25422e-07	6.03592e-09
Nqo1	2.18497	0.00197767	0.000543321
Rb1	2.18465	9.66544e-06	5.8696e-07
2810474O19Rik	2.18072	6.03558e-06	3.13287e-07
Ccr5	2.18024	1.48268e-05	1.05386e-06
Ikzf2	2.17868	0.0119532	0.00477335
Mmp11	2.17521	0.00620364	0.00215447
Glis3	2.17478	0.0189046	0.00826495
Gpr183	2.17383	0.0644792	0.0358743
Gm7332	2.173	0.00831432	0.00308428
Ptpn13	2.17267	0.00506866	0.00169224
Malt1	2.17045	0.00153129	0.000396362
Tec	2.16888	0.0198143	0.0087669
Spdl1	2.16839	0.0805632	0.0469083
Sri	2.1675	6.83197e-08	5.35001e-10
Vmn2r11	2.16525	0.00291622	0.000864835
Itga4	2.16187	0.000177331	2.63253e-05
Lima1	2.16173	0.000152739	2.1702e-05
Plce1	2.16076	0.00278493	0.000817418
Ctsd	2.15945	6.36889e-07	1.57393e-08
Iqgap3	2.15898	0.00945573	0.00359932
Gm10260	2.15716	0.0113179	0.00446668
Bloc1s1	2.15092	5.19989e-07	1.15881e-08
Itgb5	2.14815	0.00378536	0.00118992
Tsc22d4	2.14556	7.02138e-07	1.79313e-08
Cish	2.14501	3.81584e-06	1.76676e-07
S100a10	2.14434	1.40349e-07	1.5633e-09
Parvb	2.14412	0.0132668	0.00542188
Olfml1	2.14267	0.00284371	0.0008391
Sox13	2.14265	0.0271347	0.0127269
Pola1	2.14182	0.000176541	2.61714e-05
Sptssa	2.14113	5.19989e-07	1.15235e-08
Ccdc73	2.13985	0.000990967	0.000233992
Nbeal2	2.1379	0.00835066	0.00310007
Stxbp3a	2.13782	8.79519e-05	1.06524e-05
Lap3	2.13733	6.61673e-05	7.34988e-06
Rps2	2.13578	2.67218e-08	1.29457e-10
Entpd2	2.13532	0.000305888	5.31412e-05
Bak1	2.13329	0.0314588	0.0151905
Dpm3	2.13321	1.011e-06	2.88278e-08
Sowahc	2.13266	0.000720049	0.000157926
Cyp4f16	2.13165	0.000211349	3.316e-05
Selenbp1	2.13157	0.0223806	0.0101378
Rp2h	2.12949	0.000144215	2.01615e-05
Gabarap	2.12874	2.18869e-07	3.11523e-09
Uxt	2.1274	6.56341e-05	7.2747e-06
Kif22	2.12599	0.00989305	0.00380549
Epas1	2.1247	5.30875e-06	2.63563e-07
Gm13139	2.12433	0.000749297	0.000165375
Cmtm6	2.11963	7.26503e-05	8.32142e-06
Spc24	2.11697	0.000326073	5.76401e-05
Dnase2a	2.11646	0.000216717	3.42699e-05
Lama5	2.11621	0.000820632	0.000184991
Rcbtb2	2.11308	1.57783e-06	5.36171e-08
Mylk	2.11264	0.00064281	0.000136534
Dock1	2.10654	0.00210186	0.000584633
Trabd2b	2.10353	0.00251396	0.000721008
Lix1l	2.10331	0.000678312	0.000146798
Slc25a43	2.10261	0.0261001	0.0121243
UBC	2.09787	0.00196911	0.000540338
Gm15950	2.09617	0.01768	0.00759741
Abracl	2.09601	1.60294e-06	5.50631e-08
Myc	2.0957	0.000119806	1.59034e-05
Rmi2	2.09531	0.000489507	9.6824e-05
Chil1	2.09344	0.00053257	0.000107701
Tie1	2.09234	0.00278099	0.000815809
Hmga1	2.0912	0.000142064	1.9792e-05
Cenpf	2.08949	0.00348725	0.00107666
Cmtm8	2.08904	0.00230909	0.00065362
Rpl9-ps6	2.088	0.00241419	0.000687549
Igfbp5	2.08745	1.416e-05	9.90781e-07
Gm12481	2.08209	2.5922e-07	4.19805e-09
Rps3	2.08176	1.41105e-07	1.59181e-09
Trp53i13	2.07934	8.95868e-05	1.09e-05
Krtcap2	2.07817	6.00207e-07	1.44973e-08
Lats2	2.0758	0.000110971	1.43312e-05
Zic5	2.07475	0.0238639	0.0109385
Esr1	2.07364	0.00932854	0.00353992
Ptbp1	2.07163	1.79727e-06	6.59252e-08
Ptgr1	2.06928	0.0781303	0.0452322
Rpl15	2.06884	4.35828e-07	9.10929e-09
Col4a1	2.06878	0.00049624	9.83619e-05
Trappc6a	2.06566	5.90336e-06	3.03564e-07
Fbxo36	2.06518	0.0040287	0.00128398
Bach1	2.06436	0.00447014	0.00145623
Prim1	2.06424	0.00101495	0.000241859
Lpp	2.06168	2.28189e-06	9.22296e-08
Atf5	2.06008	0.00154109	0.000399539
Lama2	2.05972	0.077352	0.0446416
Mpp4	2.05785	0.0325996	0.0158497
Ccdc36	2.05749	0.0805592	0.0469004
Crtap	2.05719	3.55433e-05	3.31596e-06
Notch1	2.05702	2.09719e-05	1.69819e-06
Ddx58	2.05695	3.69221e-05	3.4758e-06
Gnat1	2.05197	0.0068949	0.00245275
Tor1aip1	2.05179	9.13623e-06	5.38727e-07
Gnai2	2.05123	8.46713e-09	2.5198e-11
Igf2bp3	2.04988	0.0547278	0.0294379
Trf	2.0476	0.000286826	4.90715e-05
Egfr	2.04709	0.0162226	0.00687123
Rgs5	2.04509	5.33187e-06	2.65961e-07
Sgsh	2.0402	0.00047693	9.34121e-05
Efemp2	2.03878	0.000111833	1.44658e-05
Zfhx3	2.03869	0.00927521	0.00351455
Pon2	2.03747	2.71678e-05	2.33339e-06
Ccdc122	2.03613	0.00131071	0.000327291
Rpl10	2.03554	3.37579e-06	1.48592e-07
Itm2a	2.03426	8.95086e-05	1.08843e-05
Reep3	2.03401	2.06117e-06	8.00274e-08
Rplp1	2.02951	9.51382e-08	8.29636e-10
Decr1	2.02572	0.000218099	3.4702e-05
Ppfia4	2.02323	8.32994e-05	9.91014e-06
1810037I17Rik	2.01929	8.95683e-07	2.43566e-08
Rpl31	2.01916	2.90616e-06	1.23495e-07
Plp2	2.01885	1.78079e-05	1.36064e-06
Wwtr1	2.01809	8.98989e-05	1.0969e-05
Homer3	2.01718	0.0153773	0.00644933
Tep1	2.01656	6.92352e-05	7.76255e-06
Rpl31-ps8	2.01655	1.26742e-06	3.94724e-08
Gm11518	2.0133	2.55998e-07	4.09271e-09
Rpl27-ps3	2.0133	2.55998e-07	4.09271e-09
Gm11627	2.01313	0.0273603	0.0128573
Tmem258	2.0124	9.78605e-07	2.74344e-08
Rps13	2.00964	4.04355e-07	8.03486e-09
Hsd17b11	2.00596	0.00015605	2.22913e-05
Npr1	2.00569	0.0412649	0.0209823
Cd59a	2.00514	0.000312675	5.47245e-05
Ttc32	2.00463	0.00165376	0.000435615
Phldb2	2.00385	0.00752066	0.00272168
Ikbkb	1.99894	5.72154e-06	2.91443e-07
Efna1	1.99825	0.00535408	0.00180912
Slc10a3	1.9963	4.57484e-05	4.60048e-06
Furin	1.99595	1.56515e-05	1.15364e-06
Itga10	1.99111	0.0505017	0.026745
Syde1	1.99018	0.00430249	0.0013894
Magt1	1.98764	0.0161758	0.00684691
Gm4604	1.98758	0.00667576	0.00235631
Mov10	1.98335	0.000230094	3.72476e-05
Foxo4	1.98089	0.0272964	0.0128217
Notch3	1.98088	6.16687e-05	6.67946e-06
Cln5	1.97907	1.15504e-05	7.54624e-07
Gm10499	1.97763	0.00434339	0.00140501
Slc30a7	1.97588	6.94147e-05	7.79228e-06
Fgfrl1	1.97582	0.000755101	0.000167226
Cpxm1	1.97531	0.0062733	0.002183
Gmip	1.97321	0.000629936	0.000133146
Nfatc3	1.96759	0.000497395	9.86253e-05
Mcm6	1.96527	0.0646168	0.0359688
Rreb1	1.96516	0.0017408	0.000464568
Trbc2	1.96321	2.74139e-07	4.74321e-09
Cdh19	1.96198	0.0707433	0.0402408
Csrp1	1.96164	1.33414e-06	4.28431e-08
Vwa1	1.95905	9.35226e-06	5.60366e-07
Ddah2	1.9579	0.000425687	8.08861e-05
Rps2-ps10	1.95787	0.000655816	0.000139978
Dynlt1c	1.9578	0.000549145	0.000112193
Cdc42se1	1.95755	1.53849e-06	5.12155e-08
E130114P18Rik	1.95511	0.00283473	0.000835699
Ankrd44	1.95298	1.29355e-05	8.86299e-07
Ptprb	1.95233	6.52579e-05	7.20822e-06
Rpl36a	1.95177	6.40359e-07	1.59547e-08
Rps27a	1.95043	1.75874e-06	6.2929e-08
4930579G24Rik	1.9488	0.00915277	0.00346119
Mob3c	1.94858	0.000744518	0.000164115
Cela1	1.94802	0.00641877	0.00224885
Mcm10	1.94713	0.00633266	0.00220935
Slc39a8	1.94614	0.0181569	0.00786014
Ssfa2	1.94001	1.07594e-05	6.85818e-07
Ptbp3	1.93776	1.00268e-05	6.17849e-07
Pdlim2	1.93619	0.000179712	2.69151e-05
Pnpla7	1.93425	0.00014777	2.07711e-05
Esyt1	1.93066	0.00145117	0.000370701
Afap1l2	1.93001	0.00174445	0.000465662
Paox	1.92975	0.000677377	0.000146326
Rps17	1.92969	1.57743e-07	1.93235e-09
Oaf	1.92927	0.00063495	0.000134601
Trim6	1.92856	0.0161719	0.00684414
Ninj2	1.92842	0.0149336	0.00621776
Gpr124	1.9266	0.00152519	0.000394572
Nes	1.9248	0.00674989	0.00239018
Prrg2	1.9242	0.00607308	0.00209903
Rpl9-ps7	1.92384	0.0357705	0.0176959
Rpl7	1.9232	6.23167e-08	4.44226e-10
Cldn11	1.92303	4.17971e-05	4.07297e-06
Tmem100	1.923	0.000139522	1.93896e-05
Mrpl33	1.92132	2.06117e-06	7.99437e-08
Rps21	1.91923	1.51115e-06	4.98871e-08
Map3k14	1.91904	0.0131667	0.00537459
Gm11808	1.91855	2.81261e-07	4.92485e-09
Tsacc	1.91813	0.00565219	0.00193088
Foxq1	1.91803	0.00373157	0.00117093
Pdgfrb	1.91648	0.000669803	0.000143959
Znrf2	1.91548	0.00270553	0.000786985
Pcbd2	1.91412	7.25252e-05	8.29705e-06
Pbld1	1.91337	0.0106584	0.00416113
Prr5l	1.91238	0.000899856	0.000207132
Fam96a	1.91034	1.16771e-06	3.46019e-08
Ybx3	1.90976	4.04355e-07	8.05968e-09
Lgals4	1.90917	0.0318297	0.0154159
Nudt14	1.90872	0.0199869	0.0088654
Gja1	1.90794	9.24535e-06	5.4779e-07
Cd24a	1.90752	0.000432929	8.26966e-05
Cst3	1.90752	4.34626e-08	2.63177e-10
Igflr1	1.90264	0.00344441	0.00105962
Rgs16	1.90073	0.00663437	0.00233665
Sardh	1.89795	0.0284214	0.0134406
Rab5c	1.89723	7.8335e-05	9.19483e-06
Ptma	1.89632	1.14197e-08	3.92703e-11
Gpr35	1.8951	0.00386965	0.0012223
Rab13	1.89427	0.00569551	0.00194922
C920009B18Rik	1.88882	0.0257395	0.0119336
Uba52	1.88838	1.64446e-07	2.03722e-09
Lipa	1.88471	0.000186651	2.82385e-05
Ppp4c	1.88368	9.50476e-07	2.65099e-08
Rassf2	1.88243	3.84392e-06	1.78669e-07
Magohb	1.87989	0.000216855	3.43841e-05
Tmbim4	1.87775	6.22984e-07	1.53062e-08
F3	1.87731	0.00145141	0.000370964
Synpo2	1.87651	0.0666546	0.0374491
Trpc2	1.87614	0.0972209	0.0585922
Necap2	1.87122	7.10776e-06	3.85174e-07
Zfp456	1.87037	0.078532	0.045481
Fam89b	1.86797	9.44878e-06	5.68928e-07
Tead3	1.86667	0.0471562	0.0245458
Slc41a1	1.86561	6.85202e-06	3.67995e-07
Aldh1a3	1.86487	0.00560478	0.00191041
[truncated: 1,039 more rows]

## Sheet: Down
Down-regulated DEGs
geneID	logFC	adj.P.Val	P.Value
Nacad	-1.00011	0.0076276	0.0027683
Zfp180	-1.00015	0.0130513	0.00532024
Tspan6	-1.00043	0.00610671	0.00211277
Mfsd6	-1.00145	0.00370295	0.00115991
Abcg4	-1.00172	0.00483615	0.00159955
Ank	-1.00204	1.83817e-05	1.41904e-06
Slc7a3	-1.00205	0.0274014	0.0128805
Pcsk4	-1.0024	0.0689665	0.039001
Wdr53	-1.00242	0.0683277	0.0385688
Wdr3	-1.00246	0.00525376	0.00176745
Lpl	-1.00263	0.0088299	0.00331404
Fam134a	-1.00291	5.23512e-06	2.58332e-07
Uhmk1	-1.00306	0.000381474	7.0043e-05
Hnmt	-1.00311	0.0261128	0.0121338
Smyd5	-1.00342	0.0082422	0.00305125
Uchl1	-1.00371	2.1794e-05	1.77833e-06
Scrn3	-1.00436	0.00207918	0.000576168
Trmt61a	-1.00439	0.010785	0.00422323
2024-09-03	-1.0055	0.000243301	3.98402e-05
Unc5d	-1.00552	0.00317835	0.00096061
Fam135b	-1.00585	0.00229824	0.000650391
Cdadc1	-1.00588	0.00358224	0.00111243
Samd12	-1.00634	0.0151671	0.00633491
Enc1	-1.00682	0.000871192	0.000198489
Scg5	-1.00684	1.59337e-05	1.18215e-06
Lcor	-1.00706	0.012534	0.00505646
Dcaf8	-1.00717	0.000194684	2.97907e-05
Sh3bp5l	-1.00744	0.000672317	0.000144849
Mettl2	-1.00744	0.0226687	0.0102903
Bap1	-1.00758	0.000155441	2.21428e-05
Lin52	-1.00766	0.0563739	0.0304838
Snip1	-1.00796	0.0485419	0.0254418
Cyp51	-1.00811	0.0120557	0.00482345
Nsmf	-1.0088	0.0002236	3.58404e-05
Abca2	-1.00976	0.000127678	1.72912e-05
Ndufs4	-1.01036	0.0207073	0.00924514
Slc25a16	-1.0111	0.00460403	0.00150685
Lrp1b	-1.01145	0.0104793	0.00407596
Entpd6	-1.01166	0.000211143	3.30984e-05
Tmem169	-1.01192	0.00974152	0.00373035
Kcnmb4	-1.01203	0.00082005	0.000184737
Ankrd29	-1.01211	0.0369244	0.0183919
Dnajb2	-1.01225	0.00982808	0.00377574
Psmc5	-1.01291	0.000669088	0.00014369
Tagap1	-1.01304	0.00228867	0.000647049
Pomgnt1	-1.01331	0.00153421	0.0003974
Pcdh9	-1.01342	0.000783955	0.000174978
Zdhhc13	-1.01389	0.00707693	0.0025322
Hrasls	-1.01422	0.00958018	0.00365957
Synj1	-1.01467	0.000367511	6.66652e-05
5730409E04Rik	-1.01471	0.00271281	0.000790431
5330417C22Rik	-1.01504	0.00177286	0.000475209
Arhgef4	-1.01538	0.000528182	0.000106558
Nlgn3	-1.01614	0.000415533	7.83141e-05
PCDHGB6	-1.01625	0.0345478	0.016993
Trim45	-1.01633	0.0696467	0.0394628
Msl3l2	-1.01641	0.0448944	0.0231789
Sphkap	-1.01648	0.00064665	0.000137663
Tbc1d24	-1.01666	0.00169833	0.000450883
Tceal3	-1.01686	1.22277e-05	8.20034e-07
Ift57	-1.01695	0.00248586	0.0007114
Rbfox2	-1.01717	0.000592982	0.000123652
Tmem181b-ps	-1.01833	0.000529964	0.000107128
Tars2	-1.01837	0.0136325	0.0056034
Dcaf6	-1.01868	0.00633107	0.00220836
Aacs	-1.01919	0.000440768	8.45906e-05
Adora1	-1.0194	0.000120297	1.59935e-05
Ccdc85b	-1.01972	6.53235e-05	7.21999e-06
Coro2b	-1.01982	0.000255767	4.24833e-05
Gm20431	-1.01988	0.0508129	0.0269239
Maneal	-1.02028	0.00346935	0.00106873
Rfx1	-1.02034	0.0097733	0.00374658
Nprl2	-1.02081	2.98681e-05	2.64801e-06
Ajap1	-1.02105	0.000543117	0.000110548
Tmem35	-1.02145	0.000312918	5.48566e-05
Galnt14	-1.02174	0.0428636	0.0219465
Pgbd5	-1.02187	0.00309785	0.000930879
Atp5s	-1.0221	0.0313338	0.0151172
Disp2	-1.02242	6.10514e-05	6.58961e-06
Tkt	-1.02262	0.063567	0.0352656
Cacna1c	-1.0242	0.00368582	0.00115302
Dgat2	-1.0243	0.000949773	0.000221585
Shf	-1.02459	0.00278222	0.000816432
Fkbp4	-1.02462	0.000107642	1.37747e-05
Rnf8	-1.02489	0.00101234	0.000240876
Mapk9	-1.02529	0.000202123	3.12509e-05
Tecpr2	-1.02535	0.000519831	0.000104405
Syt2	-1.02536	0.062251	0.0344278
Tmem180	-1.02595	0.00331951	0.00101369
Lrrc20	-1.02626	0.00415351	0.00133123
Efna3	-1.02631	0.00535408	0.0018094
Ppapdc2	-1.02707	0.0033767	0.00103505
Rap1gap2	-1.02758	6.15089e-05	6.65364e-06
Aars	-1.02845	0.000469975	9.18007e-05
Unc80	-1.02854	0.000255692	4.24531e-05
Chpf	-1.02979	7.76644e-05	9.1e-06
Gprasp2	-1.02987	0.000257465	4.289e-05
Socs5	-1.03095	0.00407262	0.00130164
Zfp653	-1.03108	0.0106946	0.00417599
Dync1h1	-1.03214	6.10966e-06	3.19625e-07
Entpd4	-1.03268	0.000541793	0.000110166
Tmem201	-1.03318	0.000351081	6.31989e-05
Rusc2	-1.03322	0.000448023	8.63861e-05
Golph3	-1.03341	0.0207123	0.00924881
Prpf40b	-1.03382	0.00224698	0.000632619
Lppr3	-1.03464	0.000330868	5.8736e-05
Ccl25	-1.0351	0.0434311	0.0222881
B3galnt1	-1.03529	0.00283046	0.000833809
Zbtb49	-1.03573	0.0113476	0.00448212
Tcf25	-1.03582	6.54167e-05	7.24387e-06
Mtx2	-1.03635	0.000383206	7.04935e-05
Nrxn1	-1.03642	1.46647e-05	1.03624e-06
Hexdc	-1.03682	0.00158868	0.000414735
Slc35g2	-1.03695	0.025269	0.0116823
Prps1	-1.03749	0.00192898	0.000527069
Kras	-1.03791	0.00115935	0.000283719
Dirc2	-1.03806	0.000806422	0.000180885
Pex5	-1.03821	7.81297e-05	9.16533e-06
C1qtnf4	-1.03831	1.00211e-05	6.16302e-07
Atp6ap2	-1.03865	0.00057034	0.000117668
Hdac6	-1.03867	0.00197767	0.000543437
Letm2	-1.03899	0.0127476	0.00516468
Becn1	-1.03905	0.000160215	2.31643e-05
Fam73a	-1.03907	0.00417097	0.00133769
Klhl26	-1.03908	0.000849061	0.000192624
Htr1b	-1.03977	0.064867	0.0361555
Prkaa2	-1.0404	0.00400768	0.00127672
Wdfy3	-1.04055	0.0017037	0.000452854
Cxxc5	-1.04059	0.000363088	6.55865e-05
Tmem151a	-1.04124	1.46764e-05	1.03809e-06
Dmtf1	-1.04149	0.00301216	0.000899333
Sntg1	-1.04204	0.01236	0.00497257
Gpc6	-1.04232	0.0182416	0.00791329
Hey1	-1.04264	4.76419e-05	4.84695e-06
Cacna1i	-1.04349	0.0215053	0.00966243
Arhgap26	-1.04369	0.0390115	0.0196475
Snx11	-1.04375	0.00499813	0.00166489
Usp6nl	-1.04387	0.0584231	0.0318822
Rnps1	-1.04428	0.000253422	4.20061e-05
Rcc1	-1.04479	0.0299532	0.0143267
D19Bwg1357e	-1.04481	0.00289356	0.000857513
Mib2	-1.04517	0.00239357	0.00068035
Noc2l	-1.0455	0.000472769	9.24336e-05
Ralgapa2	-1.04564	0.0298331	0.0142589
Rps6kc1	-1.04574	0.000158667	2.28519e-05
Klhl22	-1.0462	0.000275316	4.65498e-05
Fzr1	-1.04654	0.00450885	0.00147133
Syt4	-1.04684	7.21959e-05	8.25439e-06
Zer1	-1.04719	6.67498e-05	7.44231e-06
Elp2	-1.04728	0.000417081	7.87456e-05
Car11	-1.04731	9.53346e-05	1.17864e-05
Atp6v1c1	-1.04784	1.50673e-05	1.0845e-06
Mllt11	-1.04807	6.00321e-06	3.10812e-07
Ppargc1a	-1.0485	0.00944775	0.00359562
Elac2	-1.04856	0.0108345	0.00424936
Nkiras1	-1.04891	0.000346458	6.21749e-05
Rap1gap	-1.04944	2.68316e-05	2.29338e-06
Ciz1	-1.0496	0.0018753	0.000510196
Cbln2	-1.05049	8.7319e-05	1.05497e-05
Sox8	-1.05052	0.00668798	0.00236155
Med24	-1.05085	0.000270677	4.55592e-05
Zfp866	-1.05143	0.0126818	0.00512926
Hcn1	-1.05144	0.00198007	0.000544591
Psd3	-1.05175	0.000214005	3.37988e-05
Gpn1	-1.05224	0.0104725	0.00407187
2900011O08Rik	-1.05228	1.56993e-05	1.15933e-06
Rin1	-1.05328	0.00571666	0.00195843
Fbxl16	-1.05449	4.886e-05	5.03513e-06
Trak2	-1.05455	0.000688241	0.000149322
Cpe	-1.05456	4.55767e-05	4.57485e-06
Setd3	-1.05464	0.000369718	6.72246e-05
Sh3glb2	-1.05481	0.000161048	2.33507e-05
Prmt3	-1.05521	0.00319419	0.000966944
Wdr77	-1.0553	0.00340817	0.00104635
Nr1d2	-1.05549	0.00713058	0.00255732
Trim37	-1.05551	3.23861e-06	1.41433e-07
Zfp296	-1.0556	0.0794814	0.0461464
Lphn1	-1.05605	3.84392e-06	1.79036e-07
Dnajc21	-1.05616	0.000229475	3.70839e-05
Ubxn2a	-1.05626	0.0009909	0.000233844
Gdap1l1	-1.05636	4.81965e-05	4.93006e-06
Kcnn2	-1.05641	0.00334559	0.00102319
Letm1	-1.05661	0.00200292	0.000551709
Atg12	-1.05668	0.00544807	0.00184719
Xylt1	-1.05675	0.0056548	0.00193255
Pdha1	-1.05692	0.0010844	0.000261401
Cgref1	-1.05701	0.00544462	0.00184542
Syngr3	-1.05736	6.10514e-05	6.5957e-06
Klhdc9	-1.05858	0.0214333	0.00962564
Slc18b1	-1.05876	0.0776157	0.0448268
Tubg2	-1.05878	0.000755101	0.000167231
Repin1	-1.05967	0.000573699	0.000118798
Gm11127	-1.06014	0.051226	0.0272172
Hyou1	-1.06096	0.0181318	0.00784551
Nav2	-1.06245	0.00948085	0.00361186
Brms1l	-1.06284	0.00142809	0.000363336
Zfp81	-1.06295	0.0218921	0.00987257
Dnajc7	-1.06368	0.00062938	0.000132941
Fbxl17	-1.06383	0.0414631	0.0211089
Daglb	-1.06397	0.021947	0.00990582
Tmem163	-1.06422	0.056384	0.0305002
Dzip1l	-1.06427	0.0172791	0.00740005
Nol3	-1.06442	0.000161396	2.34235e-05
Ncbp1	-1.06498	0.000393347	7.29195e-05
5830417I10Rik	-1.06507	0.0221374	0.0100047
Mmp24	-1.06542	0.0103758	0.00402711
Usp33	-1.06651	0.000613922	0.000129039
Dlat	-1.06669	9.14984e-05	1.12275e-05
Serinc1	-1.06678	9.42112e-05	1.16126e-05
Srrm2	-1.06684	0.000293791	5.05883e-05
Bdp1	-1.0669	0.00780968	0.0028533
Cit	-1.06705	9.10032e-06	5.3535e-07
Nudt3	-1.0671	0.000395007	7.35119e-05
Ei24	-1.06736	0.00248302	0.000710415
Myef2	-1.06751	0.000313517	5.50482e-05
Armcx2	-1.06767	0.000643357	0.000136695
Rcan2	-1.06771	0.0570672	0.0309843
Elfn1	-1.06778	0.0701126	0.0398238
Fam20b	-1.06804	0.00511101	0.00171105
Ankrd13b	-1.06843	0.00112961	0.000274615
Cdyl2	-1.06885	0.00160021	0.000418187
Vars2	-1.06902	0.0114265	0.00452427
1700037H04Rik	-1.0694	0.000198112	3.04128e-05
Uba2	-1.07007	0.000217972	3.46668e-05
Il4	-1.07025	0.0677416	0.0381864
Syt7	-1.07059	0.000516948	0.000103719
Tom1l2	-1.07132	3.67215e-05	3.44622e-06
Edil3	-1.07216	0.000950929	0.000222052
Pde8b	-1.0722	0.000690356	0.000149978
Kpna6	-1.07223	0.00546138	0.00185209
Inf2	-1.07254	0.0912911	0.0544436
Gnao1	-1.07272	4.47986e-06	2.15172e-07
Trim46	-1.07289	0.000487657	9.63907e-05
Sun1	-1.0729	0.000418886	7.91154e-05
Gcdh	-1.07291	0.00187538	0.000510346
1810041L15Rik	-1.07309	0.0937071	0.0561374
Ccbl1	-1.07327	0.0665042	0.0373462
Kirrel3	-1.07405	0.00155873	0.000404757
Nckap5l	-1.07439	0.0264039	0.0123026
Acss2	-1.075	0.00153512	0.000397777
Hira	-1.07514	0.0118158	0.00470538
Ss18l1	-1.0752	0.0069458	0.0024722
Tenm1	-1.07528	0.0110309	0.00434091
2024-03-04	-1.07548	0.0325318	0.0158077
Nefl	-1.07553	0.00308362	0.000925098
Ruvbl1	-1.07671	0.00132199	0.000330873
Snx21	-1.07677	0.0037408	0.00117461
Pcyox1l	-1.07708	0.000707669	0.000154278
Arhgef11	-1.07723	0.0128731	0.00522286
Rit2	-1.07771	0.000508037	0.000101372
Kcna6	-1.07806	7.30092e-05	8.37264e-06
Xk	-1.07835	0.0105192	0.00409442
Prkacb	-1.07861	3.01058e-05	2.67741e-06
Prickle1	-1.07957	0.00171327	0.000456033
Prkci	-1.07962	0.00315747	0.000951799
Atad3a	-1.08037	8.93773e-05	1.08621e-05
Ttyh1	-1.0806	4.63629e-05	4.67512e-06
Atg4c	-1.08109	0.00246538	0.000704517
Megf8	-1.08132	0.000576183	0.000119432
Chst10	-1.08152	0.00511101	0.00171133
Tmem63b	-1.08207	6.21977e-05	6.74106e-06
Usp14	-1.08216	0.000163229	2.37934e-05
Tln2	-1.08234	0.00273938	0.000801016
Schip1	-1.08288	0.000575967	0.000119347
Tmem8b	-1.08305	0.00125821	0.00031218
Crat	-1.08309	0.000403713	7.55512e-05
Dzip3	-1.08323	0.000720049	0.000158001
Tnik	-1.08407	0.000119979	1.5943e-05
Zmym4	-1.08522	0.000561945	0.000115564
Cdc23	-1.08532	0.0082131	0.00303934
Far1	-1.08548	0.000513112	0.000102665
Sowahb	-1.08581	0.00786699	0.00288138
Ccdc28a	-1.08587	0.0122701	0.00492877
Xylt2	-1.08606	0.01845	0.00802284
Tesc	-1.08623	0.00106163	0.000255253
Asph	-1.08629	0.000507182	0.000101127
Sars	-1.08635	1.54757e-05	1.13104e-06
Cdip1	-1.08659	8.45472e-06	4.86838e-07
Zmat4	-1.08683	0.000432929	8.26774e-05
Tubb2a	-1.08708	3.09276e-06	1.32709e-07
Sptb	-1.08747	0.00156725	0.000407622
Csrnp2	-1.08772	0.000393032	7.2703e-05
Cog1	-1.08773	0.00532305	0.0017956
Ccdc22	-1.08784	0.000609534	0.000127863
Wapal	-1.08791	0.00272441	0.000794676
Mmp16	-1.08842	0.0159181	0.0067191
Phyhipl	-1.08884	9.91046e-05	1.23666e-05
Paqr9	-1.08887	0.000975601	0.000229569
Pcmtd2	-1.08895	0.000379515	6.9552e-05
Gm13301	-1.08909	0.0126978	0.00513748
Tmem74b	-1.08913	0.0115156	0.00456352
Scn3b	-1.08923	0.0178737	0.00770168
Thrb	-1.08946	0.00436453	0.00141457
Rab40b	-1.0906	0.026483	0.0123553
4930430F08Rik	-1.09283	0.047593	0.0248324
Kcnab1	-1.09314	0.00325228	0.000989257
Acy1	-1.09348	0.0809097	0.047138
Zcchc18	-1.09358	2.49623e-05	2.10423e-06
Fam160b2	-1.09381	0.000208538	3.25747e-05
Tia1	-1.09432	4.63725e-05	4.67929e-06
Ttc39a	-1.09437	0.0527344	0.0281939
Nom1	-1.09517	0.0106057	0.00413466
Napg	-1.09553	1.18732e-05	7.83932e-07
Ccdc106	-1.0959	0.00794503	0.00291649
Palm2	-1.096	0.0105152	0.00409212
Osbpl6	-1.09625	0.00531392	0.00179178
Pdpr	-1.09638	0.0589013	0.0321775
Agpat6	-1.09694	0.00014884	2.09832e-05
Wwc1	-1.097	0.000293325	5.04879e-05
Tanc2	-1.09747	1.07096e-05	6.81842e-07
Cacna2d1	-1.09756	0.000107344	1.37216e-05
Pfkfb2	-1.0976	0.0211995	0.0094898
Nudcd3	-1.09819	0.000902299	0.000207887
Rnft2	-1.09823	6.80092e-05	7.61568e-06
Extl2	-1.09982	0.000311116	5.43253e-05
Wdr45	-1.09997	0.000932236	0.000216784
Entpd7	-1.10029	0.0179294	0.0077308
Poll	-1.10059	0.0915603	0.0546421
Nalcn	-1.10091	0.00363068	0.00113124
Nsg2	-1.10125	7.48956e-06	4.13639e-07
Phf13	-1.10227	0.036309	0.018015
Numbl	-1.10235	0.000126431	1.70365e-05
Dcx	-1.10249	0.0141485	0.00584682
Arx	-1.10256	0.0182804	0.00793765
Mettl8	-1.10273	0.00466817	0.00153204
Lppr4	-1.10296	0.000138358	1.91607e-05
Iqsec1	-1.1038	0.015725	0.00662498
Shank2	-1.10388	0.000676619	0.00014604
Fitm2	-1.10431	0.00533491	0.00180107
Dlx5	-1.10486	0.0773282	0.0446126
Nap1l2	-1.10513	0.000428275	8.15557e-05
Fto	-1.10562	0.000125167	1.68315e-05
Anapc7	-1.10562	0.0018864	0.000513801
Rnf208	-1.10664	0.000127992	1.73533e-05
Zfp772	-1.10711	0.0164883	0.00699771
Top3b	-1.10719	0.0475879	0.0248265
Pomk	-1.10726	0.00201813	0.000556595
Kif3c	-1.10745	0.000158035	2.2728e-05
Csmd1	-1.10747	0.00239376	0.000680571
Cntnap4	-1.10758	0.0108553	0.00425977
H2afy2	-1.10822	0.000129325	1.76145e-05
Shisa7	-1.10867	0.0024374	0.000695172
Ttll7	-1.10867	3.54117e-05	3.30124e-06
Celsr2	-1.10902	0.000394659	7.33105e-05
Faim2	-1.10972	5.80267e-05	6.20869e-06
Fsd1l	-1.11009	0.024936	0.0115076
Bbs4	-1.11031	0.00304479	0.000910762
Ap1b1	-1.11046	4.25659e-05	4.1744e-06
1810055G02Rik	-1.11061	0.0892006	0.0529804
Cdh7	-1.11088	0.0402945	0.020394
Sgtb	-1.11153	5.34808e-05	5.63345e-06
Parp6	-1.11179	1.82467e-05	1.40483e-06
Ndufv1	-1.11207	3.21778e-06	1.39855e-07
Gm20878	-1.11209	0.00324708	0.000986553
Snhg11	-1.11213	7.92301e-05	9.31635e-06
Tada2a	-1.11231	0.000203134	3.14352e-05
Gpr83	-1.11238	0.000926326	0.000215153
Dact2	-1.11239	0.0312678	0.0150723
Rnf157	-1.11241	8.69093e-05	1.04719e-05
Bhlhe22	-1.11254	0.032225	0.0156431
Cnnm2	-1.11318	0.0302371	0.0144876
Rnf111	-1.11322	0.0551852	0.0297371
Pcm1	-1.11372	0.000693637	0.000150883
Gm14296	-1.11405	0.0015691	0.000408429
Gm20683	-1.11411	0.00115083	0.000280838
PCDHGA12	-1.11414	0.0157758	0.00664814
Iqsec3	-1.11508	0.00157142	0.00040936
Zbtb7a	-1.11513	0.000188381	2.86047e-05
Tollip	-1.1153	8.03998e-05	9.50953e-06
Atp6v1h	-1.11587	1.00268e-05	6.18303e-07
Abi2	-1.11644	0.00015941	2.29699e-05
Pianp	-1.11701	6.01549e-05	6.46554e-06
Zfp512	-1.11759	0.029583	0.014121
Hook2	-1.11797	0.00886516	0.00333218
Hsp90ab1	-1.11879	3.32005e-05	3.04684e-06
Mdga2	-1.11899	0.00616119	0.00213717
Arhgap42	-1.1192	0.0646574	0.0359964
Bai1	-1.11927	0.000633728	0.000134214
Tmem14a	-1.11956	2.02609e-05	1.62659e-06
Skiv2l	-1.11968	0.00495182	0.00164378
Rnf150	-1.11969	0.00181054	0.000488764
Gart	-1.12013	0.07466	0.0428562
Slc25a53	-1.12027	0.0514541	0.0273598
Gpatch4	-1.12047	0.0134831	0.00553451
Zrsr2	-1.12103	0.000219567	3.50875e-05
2210016L21Rik	-1.12103	2.12969e-05	1.72892e-06
Grm7	-1.12117	0.00284371	0.000839199
Ube2n	-1.1212	0.00232532	0.000658538
Cdk5r2	-1.1212	0.000156194	2.23335e-05
Nlk	-1.12123	0.000101065	1.26812e-05
Kctd4	-1.12144	0.0608411	0.0334712
Medag	-1.12239	0.0294563	0.0140454
Cpne7	-1.12371	0.0359885	0.0178199
Cacna1e	-1.12464	0.00104785	0.000251283
Ift88	-1.12497	0.0013364	0.000335186
Efna5	-1.12578	0.00484181	0.0016021
Wipf3	-1.12599	0.00282875	0.000833023
Cog6	-1.12621	0.00297984	0.000888637
Bsn	-1.12646	1.23819e-05	8.38084e-07
Gabrb3	-1.12659	1.00862e-05	6.23973e-07
Prpf3	-1.12671	0.0519399	0.0276936
Nmnat2	-1.127	0.000178514	2.66245e-05
Lrrc3	-1.12751	0.0199367	0.00883758
Kcnt2	-1.12756	0.00528108	0.00177851
Stoml1	-1.12766	1.83817e-05	1.41975e-06
Ppp1r7	-1.12791	0.00168883	0.000448009
Arhgap20	-1.12806	0.00619313	0.00214996
Tspyl1	-1.12929	1.49241e-05	1.06594e-06
Tldc1	-1.13019	0.0313306	0.0151135
Begain	-1.13038	1.64725e-05	1.23467e-06
Megf9	-1.13047	3.82848e-05	3.63352e-06
Neurl1a	-1.13137	7.50754e-05	8.7239e-06
Reps2	-1.13162	7.97599e-05	9.41176e-06
Fam13a	-1.13197	0.00378652	0.00119054
Xrcc1	-1.13198	0.00515306	0.0017272
Cttn	-1.13311	0.000114823	1.50433e-05
E2f1	-1.13353	0.0269658	0.012619
Atp1b1	-1.13354	6.15113e-06	3.22265e-07
Tarsl2	-1.13356	0.000313331	5.49723e-05
Eef1a2	-1.13377	0.000126588	1.70753e-05
P4htm	-1.13389	9.36845e-06	5.6256e-07
Cdh8	-1.13417	0.0160876	0.00680402
Dmxl2	-1.13548	3.70172e-05	3.48934e-06
1700001L19Rik	-1.13709	0.004357	0.00141122
Asphd2	-1.13719	0.000393347	7.29114e-05
Eepd1	-1.13756	0.0073694	0.00265878
Atxn10	-1.13764	8.42927e-05	1.00692e-05
Gpatch1	-1.13774	0.00146184	0.000374337
Gtf3c4	-1.13898	0.0896485	0.0532716
Dnajc5	-1.13962	1.06465e-05	6.75674e-07
Srrm3	-1.13976	0.000293186	5.04437e-05
Sort1	-1.14009	5.08589e-05	5.30447e-06
Taf2	-1.1401	0.00858141	0.00320252
Ppp2r5b	-1.14026	4.47063e-05	4.4525e-06
Cipc	-1.14029	0.00208852	0.000579768
Epdr1	-1.14044	3.25373e-05	2.96122e-06
Plcxd2	-1.14072	0.000246348	4.05802e-05
Me1	-1.14084	0.010808	0.00423447
Irgq	-1.14104	0.000123591	1.65341e-05
Itpr1	-1.14106	0.00271014	0.00078878
Cyp2u1	-1.14165	0.0421107	0.0214879
Sgsm1	-1.14188	0.000824679	0.000186008
Kpna1	-1.14218	2.6882e-05	2.29955e-06
Dync1li2	-1.14226	0.000843111	0.000190866
Mtmr7	-1.14237	0.000263276	4.4022e-05
Zgpat	-1.14239	4.1015e-05	3.97377e-06
Lrp8	-1.14339	0.0105884	0.00412719
Zfp30	-1.14411	0.000878762	0.000201126
Atrx	-1.14465	1.10249e-05	7.08083e-07
Bcat1	-1.1447	0.000308722	5.38004e-05
Ogfod2	-1.1448	0.0128731	0.00522354
Nedd4l	-1.1457	0.000307268	5.34407e-05
Kcnip1	-1.1459	0.00848465	0.00315745
Wbscr17	-1.14609	0.0040488	0.00129234
Phtf2	-1.14645	0.025394	0.0117488
Zfp949	-1.14682	0.00390233	0.00123668
Usp11	-1.14685	0.00933752	0.00354398
Pak3	-1.14889	0.000180265	2.70105e-05
Brd9	-1.14936	0.00252103	0.000723386
Gabarapl1	-1.14969	2.44872e-06	1.00328e-07
Vps41	-1.14981	0.00145795	0.00037304
Osbpl2	-1.15018	0.000246348	4.06118e-05
Rnf11	-1.15108	0.000523275	0.000105361
Rwdd2a	-1.15135	0.00276551	0.000810189
Oscp1	-1.15198	0.00049768	9.8785e-05
Nudt18	-1.15214	0.000312675	5.47273e-05
Kazn	-1.15255	0.000189664	2.88616e-05
Fam3c	-1.15265	0.000149849	2.11566e-05
Faf1	-1.15266	0.000595654	0.000124333
Lrp12	-1.15331	0.00391012	0.00123961
Wnt10a	-1.15344	0.00527433	0.00177587
Zfyve28	-1.15428	0.00330192	0.00100733
Atrnl1	-1.15578	0.000150542	2.12858e-05
Pld3	-1.15579	2.85363e-06	1.20365e-07
Rgs7	-1.15582	9.75911e-05	1.21237e-05
Dmtn	-1.15609	0.0479362	0.0250584
Frat1	-1.15648	0.0484673	0.0253959
Strbp	-1.15654	6.22763e-05	6.75821e-06
Tbc1d25	-1.15656	0.00496389	0.00164936
Paf1	-1.15736	0.0109059	0.00428115
Gzf1	-1.15737	0.00257082	0.000739628
B4galt2	-1.15741	0.000379515	6.95398e-05
Caln1	-1.15786	5.38067e-05	5.67896e-06
Gtf2f1	-1.15802	0.000422682	8.01834e-05
Tmem28	-1.15808	0.0413629	0.0210407
Fntb	-1.15831	0.053967	0.02895
Mlycd	-1.15918	0.00450885	0.00147126
Tbr1	-1.15957	0.000383407	7.05836e-05
Kcnip3	-1.1596	0.000256026	4.2544e-05
Gm9864	-1.15964	0.00389609	0.00123312
Lppr2	-1.16012	9.3404e-06	5.58523e-07
Haghl	-1.16035	1.5382e-05	1.12206e-06
Lancl2	-1.16055	0.000513251	0.000102728
Usp5	-1.16083	1.40203e-05	9.79066e-07
Adra2c	-1.16125	0.0135412	0.00556303
Clip1	-1.16127	2.85808e-05	2.51014e-06
Bzrap1	-1.16231	0.000652448	0.000139123
Mapk8ip3	-1.16404	1.55781e-06	5.21054e-08
Krr1	-1.16417	0.000432137	8.24856e-05
BC030500	-1.1642	0.0612752	0.0337457
Epb4.1l4b	-1.16437	0.0113476	0.00448282
Pfkp	-1.16505	2.39732e-06	9.75588e-08
Zswim3	-1.16524	0.00902545	0.00340055
Lrsam1	-1.16558	0.000516344	0.000103562
Abcb9	-1.16575	0.000230538	3.73672e-05
Gdi1	-1.1658	9.9077e-06	6.05475e-07
Rhobtb2	-1.1658	0.000201056	3.1023e-05
Gabra5	-1.16596	0.000483286	9.50918e-05
Ric3	-1.16627	0.000139287	1.93472e-05
Pak7	-1.16664	0.000751994	0.000166283
Pip5k1c	-1.16676	3.94143e-05	3.78349e-06
Ankrd9	-1.16691	0.00465862	0.00152859
Rab6a	-1.167	3.65566e-06	1.66983e-07
L3mbtl2	-1.16734	0.000681392	0.000147512
Gspt2	-1.1675	0.000637516	0.000135271
Katnal1	-1.16778	0.00641877	0.00224864
Gm1821	-1.16796	0.000844454	0.000191228
Ing2	-1.1682	0.000123259	1.64812e-05
Adam11	-1.16848	0.000318641	5.61024e-05
Lrfn5	-1.16852	0.000288466	4.94119e-05
Atg13	-1.1687	9.65225e-05	1.19509e-05
Dnal1	-1.16871	0.000750844	0.000165873
Dos	-1.16915	6.42235e-05	7.07174e-06
Gm11549	-1.16948	0.00169027	0.000448509
Clvs1	-1.16994	0.00267005	0.000774645
Lrrc74b	-1.17021	0.0727747	0.0416267
Mzf1	-1.17027	0.0040776	0.00130351
Sncb	-1.17034	7.34063e-06	4.04398e-07
Fahd1	-1.17066	0.00546257	0.00185287
Adamts20	-1.17086	0.00640171	0.00223973
Ttc33	-1.17112	0.00263436	0.000761922
Sowaha	-1.17157	0.000350229	6.2997e-05
Stip1	-1.17178	0.00038178	7.01256e-05
Tsen15	-1.17184	0.0109915	0.00432158
Hspa8	-1.17193	3.19569e-05	2.89092e-06
Mkx	-1.17258	0.0169534	0.00724059
Ttc4	-1.17315	0.00091431	0.000211856
Carm1	-1.17342	0.0501142	0.0265016
Gpr155	-1.17349	0.00429359	0.00138534
Gdpd1	-1.17363	0.000236543	3.85206e-05
Prkcz	-1.17368	3.90439e-05	3.73442e-06
Zfp239	-1.17412	0.0120465	0.00481892
Pspc1	-1.1746	0.000671381	0.000144554
Pcsk1	-1.17475	0.00918705	0.00347733
Kdm4b	-1.175	0.000247821	4.09234e-05
Coq9	-1.17531	4.50982e-06	2.17548e-07
Frmpd3	-1.17665	0.0952815	0.0572586
Fbxo31	-1.17764	3.40418e-05	3.14761e-06
Dpy19l1	-1.17794	0.00030658	5.32998e-05
Nrxn3	-1.17867	0.000121802	1.62358e-05
Cpne6	-1.17875	0.000209462	3.27769e-05
Fbf1	-1.17888	0.00734393	0.00264807
Ehd3	-1.1792	0.000459611	8.93838e-05
Hs6st2	-1.17931	0.0113725	0.00449501
Sqle	-1.1795	0.000469593	9.16502e-05
Dbn1	-1.17952	4.54375e-05	4.55664e-06
Bcorl1	-1.17973	0.0181474	0.0078548
Tfip11	-1.17998	6.29842e-05	6.85682e-06
Dbndd1	-1.18041	0.0297522	0.0142141
Nicn1	-1.18046	4.02473e-06	1.89691e-07
Pde10a	-1.18071	0.0189639	0.00830137
Dcaf4	-1.18119	0.0107798	0.0042197
Limch1	-1.18121	0.0182416	0.00791702
Rnd2	-1.18124	0.00795029	0.00292063
Kcnd2	-1.18209	0.00027909	4.73231e-05
Bckdhb	-1.18213	0.01854	0.00807346
Sco2	-1.18243	0.056889	0.0308521
Tcea2	-1.18357	7.39932e-05	8.52133e-06
Atoh7	-1.18364	0.0232176	0.0105938
Mtmr4	-1.1848	0.000171228	2.53008e-05
Sox12	-1.1851	0.0480158	0.0251128
Srgap3	-1.18518	0.000216762	3.43398e-05
Abat	-1.1859	0.00455749	0.00149004
Uggt2	-1.18592	0.00151318	0.000390102
Fbxo9	-1.18607	0.000480857	9.44808e-05
Raver2	-1.18613	0.00787923	0.00288743
Rap1gds1	-1.1886	1.34053e-06	4.3292e-08
Mfn1	-1.18932	0.00858141	0.00320203
Trp53bp1	-1.18956	0.0327417	0.0159347
Kctd21	-1.19028	0.0496288	0.0262106
Aplp1	-1.19113	3.73143e-06	1.71163e-07
Cnr1	-1.19141	0.000962144	0.000225337
Tut1	-1.19176	0.00628859	0.00218919
Ccdc176	-1.19209	0.0377354	0.0189056
Tbc1d19	-1.1922	0.0119491	0.00477004
Tmeff1	-1.19263	7.21275e-05	8.24157e-06
Gm20721	-1.19379	0.0515944	0.0274737
Grin2d	-1.19468	0.0097767	0.00374856
C77370	-1.19469	0.000917971	0.000212943
Pcmt1	-1.19482	1.49677e-05	1.07412e-06
Kif21a	-1.19512	2.88719e-06	1.22489e-07
6330403K07Rik	-1.19518	3.62414e-06	1.6454e-07
Slc17a5	-1.19537	0.00103326	0.00024707
Thop1	-1.19546	8.81675e-05	1.06907e-05
Herc1	-1.19572	6.00321e-06	3.11192e-07
Fgd1	-1.19609	0.0340196	0.0166837
Apc	-1.19619	9.89203e-05	1.2334e-05
Hgsnat	-1.19629	0.00549823	0.00186648
Rnf14	-1.19677	2.47931e-05	2.08009e-06
Clcn6	-1.1969	0.00145186	0.000371231
Cul4b	-1.19712	0.0839702	0.0491884
Rbfox3	-1.19716	1.3208e-06	4.19577e-08
Pwp2	-1.19791	0.00166076	0.000438148
Taok3	-1.19792	0.000392069	7.24766e-05
Vps18	-1.198	0.000128461	1.74256e-05
Pcdh11x	-1.19846	0.0541466	0.0290688
D030056L22Rik	-1.19851	0.0030942	0.000929182
Sidt1	-1.19876	0.000894405	0.000205449
Ism1	-1.19977	0.0661562	0.0370775
Pik3r2	-1.2004	3.16862e-05	2.85524e-06
Fmnl1	-1.20131	6.10514e-05	6.59329e-06
Gba2	-1.20197	1.51062e-05	1.09366e-06
Ddx1	-1.20213	4.28005e-05	4.21517e-06
Chka	-1.20241	0.000632723	0.000133954
Pard6a	-1.20258	0.00197767	0.000543756
Ppp2r2c	-1.2027	6.47234e-07	1.62156e-08
Nap1l3	-1.20276	0.000121206	1.61396e-05
Ap2a1	-1.20281	3.78643e-06	1.7479e-07
Cdc42bpa	-1.20352	0.00723776	0.00260327
Asphd1	-1.20416	0.00382452	0.00120487
Ptchd2	-1.20433	0.00568628	0.00194567
Grm1	-1.20488	0.000130055	1.77394e-05
Sccpdh	-1.20505	0.00315747	0.00095196
B630019K06Rik	-1.20533	0.00809288	0.00298477
Usp2	-1.20537	0.000109606	1.40866e-05
Nxph1	-1.20665	0.0382616	0.0191987
St8sia3	-1.20679	1.77747e-05	1.35497e-06
Anapc4	-1.20719	0.000137942	1.90714e-05
Tom1l1	-1.20719	0.0486351	0.025504
Ptprd	-1.2072	1.49677e-05	1.07423e-06
Hecw1	-1.20731	6.8061e-05	7.62619e-06
Dnajb5	-1.20745	0.000244621	4.0111e-05
Zfp532	-1.20782	0.0630021	0.0349174
Stxbp4	-1.20785	0.0658991	0.0368653
Ankrd27	-1.20801	0.000521138	0.000104848
Plch2	-1.20801	0.00084172	0.000190434
Slit3	-1.20904	0.00439608	0.00142692
Prmt7	-1.20949	0.000135911	1.87278e-05
1700066M21Rik	-1.20972	0.00272951	0.000797186
Trim66	-1.21052	0.00108962	0.000262883
Actl6b	-1.21086	6.47112e-06	3.43508e-07
Slc20a1	-1.21121	2.23317e-05	1.83051e-06
Map2k4	-1.21123	0.000297684	5.13824e-05
Gm12394	-1.21149	0.010185	0.00394387
Ntn5	-1.21183	0.0425221	0.0217393
Emc1	-1.21311	0.000225503	3.62716e-05
Hcn3	-1.21319	0.0144887	0.00600747
Fam212b	-1.21331	3.12773e-05	2.80974e-06
Lrrc14	-1.21341	0.000510702	0.000102112
Rasgrp1	-1.21372	1.41938e-05	9.94799e-07
Cygb	-1.2147	0.000130344	1.77984e-05
Cabyr	-1.21474	0.0209339	0.00936367
Ercc5	-1.21561	0.0027433	0.000802352
Reln	-1.21573	0.0600658	0.0329532
Rasgrf1	-1.21575	1.70012e-05	1.279e-06
Rab11fip4	-1.21602	9.49736e-05	1.17263e-05
Gria1	-1.21615	0.000249142	4.11587e-05
Ppip5k1	-1.21639	8.45322e-05	1.01212e-05
Mturn	-1.21661	0.0281321	0.0132707
Myt1l	-1.2171	1.17101e-05	7.69921e-07
Rims3	-1.21782	0.000439344	8.4226e-05
Tmx2	-1.21848	0.000156152	2.23167e-05
Bhlhb9	-1.21949	0.00052025	0.000104624
Tox	-1.22069	0.00035581	6.4124e-05
Top1mt	-1.22074	0.0165748	0.00704566
Acta1	-1.22106	0.000357537	6.44601e-05
Lrrc4c	-1.22119	1.61472e-05	1.2047e-06
Aars2	-1.22144	0.00158211	0.000412581
Fnbp1l	-1.22221	0.000538384	0.000109212
Eid2	-1.22246	0.000361125	6.5157e-05
Stub1	-1.22252	0.000486669	9.60607e-05
Kazald1	-1.22281	0.0878835	0.0520708
Ap2m1	-1.22287	1.48208e-06	4.88249e-08
Mid2	-1.22314	0.0199928	0.0088694
Rprd1a	-1.22326	0.00042952	8.18969e-05
Slitrk1	-1.22373	0.000106097	1.3513e-05
Rtn3	-1.22382	1.33218e-06	4.25035e-08
Hars2	-1.22537	0.025241	0.0116662
Ephb6	-1.22597	0.000187606	2.8448e-05
Dlx6	-1.22611	0.0881708	0.0522593
Ier5	-1.22625	0.000183963	2.76918e-05
Aasdh	-1.22664	0.0569851	0.0309161
Suv39h2	-1.22684	0.0807012	0.0469999
Pnpla1	-1.22718	0.0564971	0.0305848
Ephb1	-1.22721	0.00197767	0.000543796
Bag5	-1.22748	0.000179572	2.68818e-05
Grasp	-1.22823	0.00454488	0.00148497
6330408A02Rik	-1.22859	0.0618758	0.0341794
Gas7	-1.22898	0.00142995	0.000364056
Lrrc48	-1.22898	0.00795027	0.00292007
Cnnm1	-1.22956	0.000161567	2.34707e-05
Aifm1	-1.22992	0.00176516	0.000472947
Cntn5	-1.22995	0.00769181	0.0027974
Ctnnb1	-1.23	0.00276811	0.00081114
Fam13c	-1.23002	0.0121393	0.00486445
Sox5	-1.23065	0.00234236	0.000664175
Cacna2d2	-1.23132	0.013845	0.00570224
Dctn1	-1.23173	1.75874e-06	6.32892e-08
Map1a	-1.23212	0.000181072	2.71564e-05
N28178	-1.23242	3.57442e-05	3.33966e-06
Gucy1a3	-1.2325	0.00061053	0.000128157
Zmym1	-1.23482	0.0158894	0.00670324
Ywhah	-1.23492	3.6065e-06	1.6324e-07
Cep104	-1.23516	0.00310816	0.00093445
Rgs6	-1.23523	0.00272441	0.000795309
Pdhx	-1.23557	0.00669886	0.00236817
Ano4	-1.23646	0.00120105	0.000295835
Mapre3	-1.23666	0.000320098	5.63811e-05
Pkd1	-1.23759	0.00752838	0.00272604
Nyap2	-1.23767	0.00488223	0.00161817
Gpr135	-1.23798	0.000609766	0.000127954
Rgs11	-1.23803	0.000452419	8.76719e-05
Smarcal1	-1.23816	0.008783	0.00329068
Cyb561d1	-1.23855	0.00234775	0.000666191
Hr	-1.23889	0.00705869	0.00252372
Lrrc61	-1.23956	0.0349403	0.0172223
Hars	-1.23972	5.28093e-05	5.55176e-06
Flrt1	-1.23989	0.00155136	0.000402415
Zfp276	-1.24068	0.00684681	0.0024309
Fam184a	-1.24108	0.0361747	0.0179284
Pik3c3	-1.24118	0.000298723	5.15824e-05
1110032F04Rik	-1.24178	0.00437751	0.00141968
A930011G23Rik	-1.24184	0.0107525	0.00420381
Ablim3	-1.2427	0.0029291	0.00086989
Ralyl	-1.24345	0.00381708	0.00120174
Cmip	-1.24387	1.51622e-05	1.10145e-06
Clasp1	-1.24436	0.0182416	0.00790978
Gpm6a	-1.2444	3.33445e-05	3.069e-06
Nlgn1	-1.24442	0.000123259	1.64731e-05
Ccdc39	-1.24465	0.0282334	0.0133322
Prickle2	-1.24503	7.26503e-05	8.32054e-06
Nrsn1	-1.24509	0.000502674	0.000100124
Gm3052	-1.24556	0.00309463	0.000929525
Hsph1	-1.24565	4.38093e-06	2.09208e-07
Ubr3	-1.24567	0.00106089	0.000254997
Ppp3r1	-1.24583	2.21054e-06	8.7357e-08
Hspa1l	-1.24661	0.0473564	0.0246762
Zfp605	-1.24666	0.0875921	0.0518436
Cables2	-1.24723	0.00272441	0.000795506
Zbed5	-1.24734	0.0180743	0.00781188
Tmem59l	-1.24791	3.09341e-06	1.32951e-07
Ccdc47	-1.24804	0.000127347	1.72223e-05
Herc3	-1.24861	8.3965e-05	1.00095e-05
Lonrf2	-1.24936	8.34883e-06	4.77134e-07
Sfxn4	-1.24968	0.019114	0.00838727
Got1	-1.25068	6.61152e-06	3.51876e-07
Aarsd1	-1.25172	0.00049212	9.7375e-05
Setd2	-1.2531	0.015725	0.00662565
Cers1	-1.25326	0.000569548	0.000117426
Camsap1	-1.25369	0.00241128	0.000686385
Parn	-1.25381	0.0194616	0.00857583
Ablim2	-1.25406	6.64383e-05	7.39378e-06
Dlgap3	-1.25451	3.81603e-05	3.61821e-06
Klhl32	-1.25476	0.00176342	0.000472312
Etl4	-1.25486	5.62484e-05	5.99116e-06
Ica1	-1.25502	0.00017613	2.60862e-05
Slc25a27	-1.25645	0.000998803	0.00023655
Klc2	-1.25715	0.00283046	0.000833917
Aff4	-1.25863	0.0189633	0.00829849
Mier2	-1.25927	0.00943072	0.00358523
Slc1a1	-1.25931	0.000404969	7.58875e-05
Actr1b	-1.25985	4.28596e-06	2.03782e-07
Sst	-1.26	0.0143501	0.00594304
Zfat	-1.26008	0.0550538	0.0296473
Ptpn5	-1.26011	0.000451979	8.74303e-05
Bicd1	-1.26052	0.00550263	0.00186836
Ankrd26	-1.26093	0.0336302	0.0164578
Ap3b2	-1.26198	7.20364e-06	3.94358e-07
Jsrp1	-1.26211	0.0179651	0.00774977
Mmaa	-1.26234	0.0126646	0.00511877
Satb2	-1.26241	0.000361671	6.53056e-05
Scfd2	-1.26282	0.01845	0.00802283
Sestd1	-1.26365	0.00442818	0.00143979
Kifc3	-1.26441	0.0128061	0.00519167
Myo5a	-1.2645	0.000138509	1.92009e-05
Fam73b	-1.26455	9.02504e-05	1.10432e-05
Zfp28	-1.26488	0.045875	0.0237773
Rangap1	-1.26559	1.49677e-05	1.07174e-06
Mark1	-1.26586	0.000242018	3.95797e-05
Dtl	-1.26632	0.0539223	0.0289223
Lypd6	-1.26656	0.0190174	0.00833007
Gls2	-1.26656	0.000470387	9.19353e-05
Eef2k	-1.26692	0.0018864	0.000513867
Ankrd35	-1.2671	0.038375	0.0192664
Cadm2	-1.2679	1.68884e-06	5.98441e-08
Trim27	-1.26875	0.0425471	0.0217609
Rfwd2	-1.26911	0.0105358	0.0041045
Psg16	-1.2692	0.00156037	0.000405401
Rtn1	-1.26953	4.24203e-07	8.76821e-09
Dffa	-1.27024	0.00140551	0.000356801
Nars2	-1.2703	0.00186709	0.000507315
Ccdc142	-1.2707	0.0329053	0.0160211
Pcsk2	-1.27082	1.75874e-06	6.30717e-08
Rundc3a	-1.27099	3.25741e-07	6.11196e-09
Ubr5	-1.2712	0.00394663	0.00125345
Brwd1	-1.27183	0.000451997	8.74964e-05
Ube2o	-1.27194	1.86846e-05	1.44892e-06
Scn8a	-1.2724	2.1638e-06	8.49974e-08
Kcnc3	-1.27278	0.00718766	0.00258127
Syne1	-1.27299	0.000339621	6.0572e-05
Adcy9	-1.27306	0.000804283	0.00018035
Atl1	-1.27321	4.67397e-06	2.27083e-07
Evc2	-1.27429	0.077352	0.0446319
Amph	-1.27463	0.000192919	2.95073e-05
Plxna2	-1.2748	0.00021923	3.50071e-05
Lrpprc	-1.27482	0.0048103	0.00158934
Slc6a17	-1.27545	0.000543117	0.00011054
Asb1	-1.2762	0.00196781	0.00053972
Zfp507	-1.27665	0.00819129	0.00302787
Bivm	-1.27709	0.0129655	0.00527808
Slc25a12	-1.27725	0.000177752	2.64125e-05
Cwc22	-1.2786	0.025305	0.0117041
Akap6	-1.27873	3.58745e-06	1.61126e-07
Basp1	-1.27892	2.91939e-07	5.17243e-09
Pgam2	-1.27913	0.0888975	0.05277
Dpysl4	-1.27959	0.000393646	7.30135e-05
Pla2g6	-1.28038	0.00115626	0.000282724
Poli	-1.28081	0.0437567	0.0224851
Ankrd45	-1.28196	0.002063	0.000570684
Ntrk3	-1.282	8.03066e-05	9.4874e-06
Fbxw9	-1.28205	0.00779988	0.0028481
Lcmt1	-1.28247	0.00170279	0.000452301
Ensa	-1.28328	1.92841e-07	2.62922e-09
Dgki	-1.28392	0.00101242	0.000241035
Neurl4	-1.28433	0.000561945	0.000115525
Celf6	-1.28456	0.00509064	0.00170198
Eps15l1	-1.28584	0.0140793	0.00581336
Zfp61	-1.28592	0.0143329	0.00593393
Zfp518b	-1.28641	0.0149297	0.00621409
Fmn2	-1.28672	0.00396025	0.00125914
Nat8l	-1.28678	1.71323e-05	1.29124e-06
Ccdc92	-1.2882	0.000191564	2.92205e-05
Cyp4x1	-1.28882	0.00713967	0.00256255
Zfp407	-1.28912	0.0130562	0.00532339
Tmem151b	-1.28931	0.000134272	1.84648e-05
Dcst1	-1.28964	0.0924344	0.055279
Ldhd	-1.28984	0.00147811	0.000379324
Neto1	-1.2906	0.000147444	2.07047e-05
Hook1	-1.29088	0.000246036	4.03731e-05
Jazf1	-1.29152	0.00557737	0.00189952
Rcor2	-1.29209	0.0474428	0.0247245
Zmat3	-1.29257	9.98675e-05	1.24826e-05
Rpp25	-1.29263	0.00129981	0.000323939
Hivep2	-1.29265	0.000109964	1.41479e-05
Epha10	-1.29272	0.00389147	0.00123135
Clstn2	-1.29403	0.000456866	8.87868e-05
Armcx3	-1.29423	8.13442e-05	9.65501e-06
Prkar2b	-1.29492	7.94092e-05	9.36489e-06
Cntnap5a	-1.29522	0.000442619	8.49765e-05
Gatb	-1.29573	0.00765203	0.00277928
Lrp11	-1.2961	1.19703e-05	7.93477e-07
Slitrk4	-1.29701	0.000312992	5.48911e-05
Apc2	-1.29707	0.0016631	0.000438881
Dpp6	-1.29717	6.01988e-05	6.47442e-06
Rfng	-1.29776	0.000305306	5.29938e-05
2310047M10Rik	-1.29776	0.0377354	0.0189035
Atg16l1	-1.29898	0.00270406	0.000786197
Npr2	-1.29923	0.000112174	1.45492e-05
Fam163b	-1.29954	4.21011e-05	4.11424e-06
Magi2	-1.29982	0.00206439	0.000571355
Tmem178	-1.30029	0.000425687	8.09009e-05
Slc25a14	-1.30043	2.09665e-05	1.6963e-06
Tceal6	-1.30092	1.60294e-06	5.52435e-08
Prrt2	-1.30136	1.15685e-05	7.56609e-07
Rufy3	-1.3022	0.000445674	8.58355e-05
Exd2	-1.30332	0.000102599	1.29447e-05
Gpsm2	-1.30333	0.016866	0.00718693
Csmd2	-1.30373	0.061646	0.0340079
Mapk8ip2	-1.30579	1.7974e-05	1.37831e-06
Rtkn	-1.30647	0.000178237	2.65338e-05
Tmem246	-1.30683	7.34442e-06	4.05115e-07
Unc5a	-1.30699	3.76113e-06	1.73102e-07
Tbce	-1.30752	0.000340817	6.08325e-05
Evc	-1.30886	0.0359883	0.017816
Sorl1	-1.30902	0.000907605	0.000209172
Stmn4	-1.30942	2.31596e-07	3.57219e-09
Hid1	-1.3105	0.00424068	0.00136504
Tcerg1l	-1.31058	0.0290514	0.0137948
Rragb	-1.3111	0.00674989	0.00239042
Rabl2	-1.31116	2.40008e-05	1.99827e-06
Chd5	-1.31238	0.000809787	0.000181864
Tesk1	-1.31246	0.00895745	0.00337245
Sh3bgrl2	-1.31261	0.0660434	0.0369823
Tmem179	-1.31302	1.08655e-06	3.15342e-08
Spryd3	-1.31376	1.06485e-06	3.06579e-08
Kcnip4	-1.31404	0.000443018	8.51451e-05
6330403A02Rik	-1.31405	0.000573483	0.000118569
Nkrf	-1.31434	0.00106163	0.000255322
Ncdn	-1.31453	1.67695e-06	5.90746e-08
R3hdm1	-1.31511	0.000233608	3.79619e-05
2810006K23Rik	-1.31536	0.0316363	0.0153003
Csrnp3	-1.3156	0.00471504	0.00155264
Clip3	-1.316	3.82848e-05	3.63648e-06
Zwint	-1.31606	1.16906e-05	7.67021e-07
Pomgnt2	-1.31619	0.00788433	0.00288985
Las1l	-1.31638	0.000365115	6.60791e-05
Rundc1	-1.31683	0.0168661	0.00718814
Ift81	-1.317	0.000618628	0.000130242
Slc9a6	-1.31723	0.0134726	0.00552927
Vstm2l	-1.31754	2.01788e-05	1.61861e-06
Enpp5	-1.31768	9.53346e-05	1.17906e-05
Tmod1	-1.31831	5.6854e-05	6.06747e-06
Gabrb1	-1.31894	0.000307436	5.34911e-05
B3galt2	-1.31936	0.0036905	0.00115524
Vsnl1	-1.31949	0.000451997	8.74671e-05
Lpcat4	-1.32089	2.01377e-05	1.61253e-06
Vamp2	-1.32203	3.39632e-07	6.53456e-09
Stxbp5l	-1.32215	0.000326117	5.7712e-05
Zfp2	-1.32239	0.043442	0.0222968
Utp20	-1.32251	0.0039825	0.0012676
Ints7	-1.32369	0.0023298	0.000660291
Rorb	-1.3242	0.0320849	0.0155595
Grin1	-1.32468	5.07237e-05	5.28608e-06
Gprasp1	-1.32691	3.58745e-06	1.61136e-07
Brinp2	-1.32747	0.000237851	3.8783e-05
Sertad4	-1.32768	0.0542511	0.0291399
Tsen2	-1.32779	0.00125737	0.00031171
Hirip3	-1.32988	0.00263024	0.000759868
Pcp4	-1.33005	0.000128869	1.7528e-05
Magee1	-1.3301	8.36235e-05	9.9545e-06
Jph1	-1.33056	0.0165137	0.00701281
Thsd7a	-1.33065	0.0747809	0.0429412
Vezt	-1.33267	5.80267e-05	6.20621e-06
Snrpn	-1.33331	4.16184e-07	8.43947e-09
Limk1	-1.33412	0.0364829	0.0181341
Nyap1	-1.33414	0.010758	0.00420745
Gprin1	-1.33436	3.16133e-05	2.84649e-06
Ddx25	-1.33467	0.000677377	0.000146321
Trim2	-1.33521	8.43735e-06	4.85254e-07
Rundc3b	-1.33615	0.000760888	0.000168723
Hip1r	-1.3362	0.000168624	2.48153e-05
Caly	-1.33634	0.000383564	7.06656e-05
0610010F05Rik	-1.33636	3.46701e-05	3.21531e-06
Vwa5b2	-1.33645	3.99487e-05	3.85662e-06
Cxxc1	-1.33648	0.00110938	0.000268957
Stk25	-1.33691	1.86614e-05	1.44523e-06
Dcun1d2	-1.33767	0.0186356	0.00813058
Hrh3	-1.33829	0.000115716	1.52002e-05
Cdh6	-1.33857	0.00635026	0.00221637
Trim3	-1.33886	2.47931e-05	2.08112e-06
A830010M20Rik	-1.33914	1.00377e-05	6.19669e-07
Tmem132a	-1.33948	0.000237851	3.87805e-05
Epha6	-1.34102	0.0110115	0.0043315
Tpbg	-1.34133	0.0188726	0.00824705
Atp9a	-1.34137	3.6065e-06	1.63161e-07
Bmper	-1.34177	0.0345721	0.0170073
4932414N04Rik	-1.34288	0.0536397	0.0287558
Ccdc160	-1.34292	0.057204	0.0310823
Pms1	-1.34315	0.0527132	0.0281789
Scn1b	-1.3438	5.52781e-06	2.77749e-07
Pak1	-1.34468	4.54933e-06	2.19768e-07
Gng7	-1.34476	0.00626905	0.00218065
Pde1a	-1.34483	5.16301e-05	5.40635e-06
Dffb	-1.34545	0.0521666	0.0278363
Nptx1	-1.34747	0.000226519	3.6465e-05
Tchh	-1.34758	0.0258351	0.0119833
Fn3k	-1.34799	7.21275e-05	8.23853e-06
Lsm11	-1.34809	0.0145132	0.00601961
Cplx2	-1.34881	0.00109725	0.000265256
Scrt2	-1.34976	0.00707704	0.00253273
Ppp1r9a	-1.34997	6.16217e-06	3.23696e-07
Tmem132b	-1.35026	0.000677377	0.000146361
Ywhag	-1.3503	0.000178852	2.66873e-05
Poc1a	-1.35048	0.00520568	0.0017488
Klhl8	-1.35097	0.000477855	9.36925e-05
Ano8	-1.35169	0.0003761	6.85788e-05
Lig4	-1.35193	0.0129527	0.00527108
Wdr47	-1.35197	0.000265913	4.45889e-05
B3gnt1	-1.35419	8.02612e-06	4.49383e-07
Scn2a1	-1.35436	2.48793e-05	2.09551e-06
Dpp9	-1.35448	0.000281693	4.79399e-05
Scamp1	-1.35468	0.00015075	2.1336e-05
Nap1l5	-1.35544	0.000168127	2.47263e-05
Pagr1a	-1.35618	0.00250402	0.000717811
Pygo1	-1.35798	0.00215383	0.000602071
Snca	-1.35806	1.53064e-05	1.11549e-06
Rph3a	-1.35864	8.2431e-06	4.66666e-07
Mrm1	-1.3587	0.00271281	0.000790309
Zkscan17	-1.35895	0.00018361	2.76133e-05
Rab3c	-1.35918	0.000201953	3.12106e-05
Hecw2	-1.35924	0.00145058	0.000370349
Amigo1	-1.36005	5.01614e-05	5.21784e-06
Zfp93	-1.36054	0.0589957	0.0322518
Ptprk	-1.36099	0.00020373	3.15838e-05
Loh12cr1	-1.36101	0.00330048	0.00100666
Pja2	-1.36162	4.27043e-05	4.19388e-06
Sprn	-1.36184	8.79216e-06	5.12962e-07
Slc6a1	-1.36259	0.00131071	0.000327224
Slc5a5	-1.36266	0.000460032	8.9539e-05
Mtx3	-1.36368	0.00496681	0.00165186
Pik3r3	-1.36379	0.0637107	0.0353718
Pcbp3	-1.36391	3.08508e-05	2.76715e-06
Rilpl1	-1.36537	0.000830857	0.000187689
BC007180	-1.36539	0.0865119	0.0510406
Arhgap21	-1.36555	0.00031343	5.50114e-05
Bbs2	-1.36555	0.0122389	0.00491458
8430419L09Rik	-1.3661	4.78205e-05	4.86843e-06
Snx7	-1.36621	0.0269243	0.0125966
Atp6v0e2	-1.36731	1.38416e-07	1.504e-09
Inha	-1.36786	0.00145922	0.000373465
5730522E02Rik	-1.36808	0.0644755	0.0358657
Shroom2	-1.36821	0.000427278	8.12624e-05
Gm17296	-1.36934	0.00539852	0.00182615
Necap1	-1.3701	0.000162184	2.35926e-05
Phka2	-1.37038	0.00167653	0.000443819
Dusp1	-1.37117	0.0632051	0.035043
Plekha7	-1.37127	0.0874414	0.0517423
Tmem63c	-1.37226	0.00618391	0.0021459
Lrtm2	-1.37613	0.00202381	0.000558303
Csmd3	-1.37645	0.0122278	0.00490754
Dnajc27	-1.37697	0.00296694	0.000883779
Nefm	-1.37756	0.00104964	0.000252076
Galnt16	-1.37779	0.00866622	0.00324121
Ttll1	-1.37892	9.69004e-05	1.20111e-05
Etv1	-1.38048	0.00640171	0.00224053
Syt5	-1.38069	9.24535e-06	5.48278e-07
Mcf2	-1.3807	0.0516758	0.0275206
Gm4724	-1.38076	0.0346694	0.0170672
Kcnq5	-1.38092	3.98929e-05	3.84048e-06
Vmn2r5	-1.38326	0.0993597	0.0600945
Mars2	-1.38332	0.0195508	0.00862458
Fbxo41	-1.3836	5.37164e-05	5.66571e-06
Sv2a	-1.38363	2.63958e-07	4.38147e-09
Slc6a7	-1.38394	0.000726834	0.000159613
Hdhd3	-1.38498	0.0414246	0.0210807
Ina	-1.38553	1.00862e-05	6.27478e-07
St3gal5	-1.38599	2.34287e-05	1.93929e-06
Asic2	-1.38618	1.58073e-05	1.17058e-06
Nhlrc1	-1.3864	0.000871192	0.000198439
Nfasc	-1.38695	6.91889e-06	3.73981e-07
Gria3	-1.38705	5.96763e-06	3.08152e-07
Gm19932	-1.38903	0.0325911	0.0158419
Dhcr24	-1.3903	0.00141858	0.000360413
Edc4	-1.39072	0.000523377	0.00010548
AI118078	-1.39154	0.0860983	0.0507449
Cep19	-1.39333	8.02867e-06	4.50081e-07
Fam189a1	-1.39341	0.0013127	0.000328061
Baiap2	-1.39391	9.10778e-07	2.49628e-08
Zswim5	-1.39461	0.0291972	0.0138782
Acat2	-1.39543	0.00054326	0.00011069
Ubox5	-1.39611	0.00209838	0.000583521
Gfod2	-1.39637	0.00136485	0.000344023
Ppp3cc	-1.39672	0.0564389	0.0305416
Clcn2	-1.39693	0.000874127	0.000199823
Pik3r4	-1.39706	0.023215	0.0105897
Plxdc1	-1.39747	0.00014273	1.99243e-05
Lca5	-1.39774	0.0376786	0.0188693
Rnf6	-1.39824	3.57981e-05	3.34717e-06
Eme2	-1.39841	0.000265913	4.45919e-05
Lrrtm3	-1.3987	0.000514938	0.000103209
Tspyl3	-1.39926	0.0124248	0.00500293
Pcnxl2	-1.39968	0.000931328	0.000216508
Hmgcr	-1.40061	0.000192166	2.93389e-05
Kcnh3	-1.40109	0.000290973	5.00025e-05
Cyb5rl	-1.40183	0.086669	0.0511533
Tmem191c	-1.40275	0.00140082	0.000354931
Ephx4	-1.4033	7.94017e-05	9.35332e-06
Cck	-1.40374	2.31404e-05	1.90581e-06
Cacnb4	-1.40406	8.3671e-06	4.79476e-07
Gpr26	-1.40495	0.000127241	1.71809e-05
Cend1	-1.40598	1.03162e-05	6.46149e-07
Atp6v1b2	-1.4068	1.95148e-06	7.45461e-08
Pick1	-1.40838	0.000427719	8.14055e-05
Rab3a	-1.40886	1.462e-07	1.71e-09
Zfp334	-1.40974	0.0460331	0.0238688
Nptx2	-1.41009	0.00638564	0.00223049
Wdr35	-1.41012	0.000229616	3.71225e-05
Fbxo45	-1.41162	0.00110532	0.00026759
6330419J24Rik	-1.41329	0.000720049	0.000158023
Tubb4a	-1.41372	9.13748e-05	1.1206e-05
Sec14l2	-1.41386	0.0614018	0.0338307
Exoc3	-1.41636	0.000856362	0.000194576
Soga3	-1.41638	3.19877e-06	1.38808e-07
Ppp2r1a	-1.41646	1.17817e-05	7.77075e-07
Hmgcll1	-1.41658	0.0016789	0.000444561
Rpusd1	-1.4171	0.000620105	0.000130725
Pfkm	-1.41738	0.00899995	0.0033897
Aplp2	-1.41744	0.000420437	7.95831e-05
Lrrc73	-1.41893	0.0179441	0.00773945
Fam131b	-1.41946	0.000242181	3.96232e-05
Lmtk2	-1.4208	0.00127218	0.000315998
Dnm1	-1.42211	1.02884e-05	6.43691e-07
Kcnt1	-1.42226	0.000213472	3.36852e-05
Tspan5	-1.423	9.10682e-06	5.36362e-07
Cep68	-1.42306	0.00181188	0.000489428
Atp1a3	-1.42331	1.06755e-06	3.08835e-08
Dnah1	-1.42338	0.0517634	0.0275749
Cog3	-1.42342	0.00471415	0.0015517
Prkg2	-1.42427	0.079037	0.0458392
Pla2g4e	-1.42497	0.0218507	0.00984936
Decr2	-1.42505	0.0169443	0.00723084
C030017K20Rik	-1.42797	0.000497634	9.87192e-05
Lhx2	-1.428	0.00166592	0.000440318
Kcnq3	-1.42827	3.59085e-05	3.35998e-06
Hsp90aa1	-1.42829	4.48622e-06	2.15788e-07
Lonp1	-1.42862	0.0139576	0.00575633
Ctrc	-1.42862	0.0606828	0.0333673
Kcna3	-1.42885	0.0380991	0.0191115
Alg2	-1.42996	0.000529964	0.000107108
Slitrk5	-1.4303	9.0074e-06	5.28014e-07
Glrb	-1.43047	9.65499e-05	1.1961e-05
Ryr2	-1.43076	1.13696e-05	7.34942e-07
Fam43b	-1.43089	0.000383206	7.04811e-05
Plcb1	-1.43147	0.000216717	3.42722e-05
Tenm4	-1.43208	0.000103552	1.30937e-05
Cd276	-1.43236	0.0069458	0.00247248
2510003E04Rik	-1.43398	1.96448e-05	1.55674e-06
Kcnk9	-1.43403	0.00155526	0.000403643
Gm16223	-1.43406	0.0407643	0.0206995
Tmem145	-1.43641	0.000369517	6.7157e-05
Ncam2	-1.43745	0.000489507	9.67982e-05
Rgs7bp	-1.43974	9.10778e-07	2.50245e-08
Osbpl1a	-1.43983	1.22e-06	3.68981e-08
Atp6v0a1	-1.43989	1.2801e-06	3.99631e-08
Ccdc159	-1.43995	0.0203702	0.00907206
Klhl23	-1.43999	0.000124722	1.67545e-05
Acap3	-1.44093	9.69933e-06	5.90603e-07
Gabra4	-1.44272	8.34883e-06	4.77255e-07
Klc1	-1.44279	1.76587e-06	6.38884e-08
Adcy2	-1.44298	1.42801e-05	1.00332e-06
Nrip3	-1.44354	0.000664763	0.000142302
Gm14419	-1.4437	0.044804	0.0231199
Chga	-1.44512	0.000156692	2.24557e-05
Wdpcp	-1.44604	0.0373582	0.0186623
Camkk2	-1.44699	2.59744e-05	2.21292e-06
Pank1	-1.44763	0.000998445	0.000236396
Tmem72	-1.44772	0.00139938	0.000354374
Inpp5j	-1.44911	0.000127241	1.7178e-05
Reep1	-1.44934	1.93195e-05	1.52695e-06
Sh2d5	-1.44941	0.000379347	6.93366e-05
Mcm3ap	-1.44948	0.00214212	0.000598056
Ppp2r5d	-1.45061	0.00484421	0.00160323
Fam84a	-1.45256	0.000330322	5.85934e-05
Zfp318	-1.45269	0.00181815	0.000491627
Itga9	-1.45413	0.0156931	0.00660567
Chst1	-1.45507	7.45962e-07	1.94635e-08
Wnk2	-1.45562	1.71332e-06	6.08299e-08
Fam179b	-1.45676	0.00287298	0.000849426
Rad51ap2	-1.45806	0.0407139	0.0206712
Mpdz	-1.45924	0.00701098	0.00250132
Kcnj3	-1.45988	1.20108e-05	7.9717e-07
Dnah7c	-1.46085	0.089105	0.0529055
Slc9a7	-1.46118	0.0321398	0.0155883
Akap11	-1.46163	5.13987e-05	5.36789e-06
Rnf165	-1.46197	0.00099625	0.000235669
Pnpla3	-1.46207	0.0701004	0.039812
Necab3	-1.46278	0.00054816	0.000111916
Vmn2r79	-1.46362	0.0888129	0.0527014
Actr8	-1.46374	0.000645641	0.000137359
Cpeb1	-1.46384	3.07545e-05	2.75156e-06
BC049635	-1.46455	0.0739733	0.0424058
Jph3	-1.46461	0.000940492	0.000218942
Vstm5	-1.46588	0.00532158	0.00179473
AW209491	-1.46591	0.00131917	0.000330044
Ccsap	-1.46624	0.000256855	4.27174e-05
Actr3b	-1.46757	1.87004e-06	6.97591e-08
Rasl11b	-1.46811	0.000131111	1.79394e-05
Rpgr	-1.4683	0.00778403	0.00283962
Fam219a	-1.46852	0.000178084	2.64864e-05
St8sia5	-1.47105	1.23779e-05	8.36955e-07
Ndfip1	-1.47252	0.00944111	0.00359114
Fibcd1	-1.47263	0.0959089	0.057702
Homer2	-1.47384	0.017139	0.00732825
Nol6	-1.47467	0.000165532	2.42187e-05
Gdap1	-1.47523	1.38787e-05	9.6533e-07
Dusp14	-1.47533	5.15698e-05	5.39647e-06
Spata2l	-1.47562	2.77085e-05	2.40285e-06
Hdac10	-1.47573	0.00280538	0.000824617
Pdcd7	-1.47575	0.00223821	0.000629529
Gpr27	-1.47647	0.00118284	0.00029037
Pcdhb3	-1.47664	0.0780308	0.045152
Ankrd42	-1.47706	0.00110577	0.000267814
Rab36	-1.47746	0.000342436	6.12399e-05
Ccdc177	-1.47757	0.0009909	0.000233855
Kifc2	-1.47774	1.61566e-06	5.61621e-08
Syt13	-1.47797	3.25422e-07	5.9776e-09
Tmco3	-1.47851	0.0616983	0.0340496
Phf20	-1.47878	1.72834e-05	1.30861e-06
Dis3l2	-1.48059	0.0102091	0.00395392
Lrrtm4	-1.48108	0.000238606	3.89557e-05
Drp2	-1.48189	0.000273744	4.62461e-05
Champ1	-1.48207	0.0163021	0.0069083
Acss3	-1.48229	0.0205511	0.00916399
Robo2	-1.48291	1.72258e-05	1.30186e-06
Cdk14	-1.48359	1.60572e-05	1.19687e-06
Morn4	-1.48456	2.71536e-05	2.3303e-06
Tmem38a	-1.48498	4.60582e-06	2.23135e-07
Klf10	-1.48509	0.0106954	0.00417703
Fam19a1	-1.48521	0.000563709	0.000116066
Tppp	-1.48523	1.39315e-05	9.69993e-07
Napb	-1.48541	5.46277e-07	1.25472e-08
Gpr180	-1.48567	0.0355177	0.0175561
Boc	-1.48699	0.000466259	9.09026e-05
Trim9	-1.48712	1.97083e-05	1.56402e-06
Trim32	-1.48741	7.01633e-05	7.90545e-06
Zkscan8	-1.48808	0.0242521	0.0111466
Apln	-1.48819	0.0914284	0.0545508
RP23-333L19.1	-1.48869	0.000112174	1.45564e-05
Pcdh8	-1.48925	0.00350763	0.00108368
4930447C04Rik	-1.48972	0.000157285	2.2609e-05
Cacnb1	-1.49028	5.30875e-06	2.63729e-07
Susd4	-1.49166	0.000186837	2.82925e-05
Usp13	-1.49279	0.0227568	0.0103366
Tsnax	-1.49376	1.31023e-06	4.12592e-08
Ptprn2	-1.49448	0.000238606	3.8949e-05
Pou6f2	-1.4947	0.0616291	0.0339943
Fbxl2	-1.4949	5.77822e-05	6.17052e-06
Nckipsd	-1.49572	3.60104e-06	1.62245e-07
Vash1	-1.49668	0.0267484	0.0125087
Eml5	-1.4967	0.00168568	0.000446824
Zfyve26	-1.49733	0.0554301	0.0298845
Dido1	-1.49775	0.00148288	0.000380751
Cadps2	-1.49818	7.76934e-05	9.10877e-06
9330182L06Rik	-1.49818	7.21275e-05	8.22469e-06
Rab6b	-1.49826	2.93089e-08	1.46047e-10
Kif9	-1.49842	0.0662129	0.037123
Mpp2	-1.50042	4.53385e-05	4.54183e-06
Rwdd2b	-1.5009	0.0380456	0.019082
Slc24a3	-1.50091	7.40551e-05	8.54803e-06
Fam169a	-1.50141	0.000364131	6.58505e-05
Atcay	-1.50167	0.000191564	2.92156e-05
Ttc13	-1.50188	0.00296633	0.000883391
Sema3e	-1.50275	0.00128834	0.000320546
Zfp667	-1.50293	0.006614	0.00232765
Ldoc1l	-1.50362	2.01371e-05	1.61108e-06
Plcg1	-1.50398	0.000198348	3.04836e-05
Pigg	-1.50421	0.00264577	0.000766319
Crocc	-1.50512	0.00275684	0.000807076
Adam23	-1.50578	3.85231e-05	3.66594e-06
Krt222	-1.50586	4.44342e-05	4.4222e-06
Mgea5	-1.50592	0.000218835	3.48948e-05
Etv5	-1.50651	0.000164426	2.39999e-05
Klhl29	-1.50662	0.00139695	0.000353589
Gnai1	-1.50667	4.19246e-05	4.0883e-06
2024-09-08	-1.50705	1.84085e-06	6.8245e-08
A830039N20Rik	-1.50881	2.1638e-06	8.50604e-08
Zfp955b	-1.51056	0.000416167	7.84867e-05
Prkab2	-1.51099	0.000334031	5.9413e-05
Exoc1	-1.51114	0.00103786	0.000248528
Stau2	-1.51147	8.21e-06	4.62589e-07
Pgr	-1.51154	0.000389079	7.1897e-05
Ppp3ca	-1.51312	2.18813e-07	3.08934e-09
Cars	-1.51394	0.0607192	0.0333958
Rab3b	-1.51414	0.00100745	0.000239366
Olfm1	-1.51472	3.38428e-06	1.49606e-07
Ranbp6	-1.51525	0.0031251	0.000941056
Hes7	-1.51543	0.0715842	0.0408232
Abcd2	-1.51569	4.28434e-05	4.22237e-06
2024-09-06	-1.51757	9.97442e-06	6.11623e-07
Pcdhb19	-1.5184	0.0385235	0.0193617
Snx32	-1.52008	0.000498367	9.90939e-05
Large	-1.52022	6.22733e-05	6.75357e-06
Dync2h1	-1.52071	0.00423872	0.00136411
Dkkl1	-1.52082	0.00194536	0.000532756
Hpca	-1.52085	0.000115788	1.52338e-05
Epha4	-1.52213	5.89195e-06	3.02162e-07
Dclk1	-1.52274	5.00646e-07	1.08798e-08
Galnt9	-1.52282	0.000113044	1.47476e-05
Pisd-ps1	-1.52291	0.0206269	0.00920639
Sart1	-1.52321	0.00196028	0.000537384
Tctn3	-1.52324	0.000913715	0.000211574
Trmu	-1.52333	8.03049e-05	9.48164e-06
Nrn1	-1.52351	4.96847e-07	1.07195e-08
Rims4	-1.52352	0.000272215	4.58935e-05
Kif5c	-1.52373	2.89221e-05	2.5471e-06
Cntnap2	-1.52393	0.0129826	0.00528596
Peg3	-1.52479	8.11791e-06	4.56207e-07
Fam198b	-1.52502	0.034356	0.0168701
Btbd10	-1.52584	6.51054e-05	7.18687e-06
Dkk3	-1.52603	0.000660914	0.000141284
Armc6	-1.5274	1.56067e-05	1.14451e-06
Txlng	-1.52741	0.0655812	0.036634
Sema6c	-1.52872	0.0330529	0.016121
Lrrn2	-1.52923	1.88236e-05	1.46506e-06
Cds1	-1.52934	7.40199e-05	8.52953e-06
Ttc26	-1.53001	0.0326557	0.015886
Reep2	-1.53112	3.63672e-06	1.65866e-07
Cfap46	-1.53122	0.0562469	0.0303988
Ggt7	-1.53276	5.06728e-06	2.48998e-07
Tspan7	-1.53658	3.19953e-07	5.82377e-09
Zfr2	-1.53723	0.000119909	1.59254e-05
Pde4a	-1.53734	1.20041e-06	3.62225e-08
L3mbtl3	-1.53772	0.0243624	0.0112041
Sart3	-1.54112	0.00243245	0.000693591
Cry2	-1.54112	1.99188e-05	1.58534e-06
Mchr1	-1.54162	0.00223387	0.000627537
Pgm2l1	-1.54211	8.11987e-06	4.5688e-07
Ints10	-1.54223	1.03449e-05	6.48661e-07
Zfp641	-1.54272	0.0598316	0.0328041
Sema3c	-1.54315	0.018267	0.00792931
Btrc	-1.54345	0.000315737	5.54818e-05
Nell2	-1.54393	2.22411e-06	8.8355e-08
Cyb561	-1.54463	4.69815e-05	4.757e-06
Ddx55	-1.54533	0.00138391	0.000349593
Cgn	-1.54668	0.035913	0.0177738
Adrb1	-1.54801	0.000224375	3.59956e-05
Gnaz	-1.54812	1.00211e-05	6.16565e-07
Smim13	-1.54823	1.14437e-05	7.44487e-07
Ndrg3	-1.54951	1.93522e-06	7.3396e-08
Nudt12	-1.55064	0.0202336	0.00900563
Chid1	-1.55338	0.0202336	0.00900456
Scrn1	-1.55373	1.09205e-06	3.18945e-08
Ccar2	-1.5538	0.00368481	0.00115219
Dync1i1	-1.55556	7.13249e-06	3.87008e-07
Rasl10a	-1.55588	0.00460929	0.00150889
Srrm4	-1.55599	0.000379347	6.94424e-05
Tuba4a	-1.55711	4.59224e-06	2.22159e-07
Sptbn4	-1.55716	3.97802e-05	3.82687e-06
Prmt2	-1.55748	0.00276203	0.000808787
Prmt8	-1.55765	1.23779e-05	8.36434e-07
Ccdc148	-1.55795	0.00630309	0.00219632
Adamtsl2	-1.55844	0.0663257	0.0372198
Ubxn11	-1.56005	0.0785354	0.0454884
Pappa2	-1.5608	0.0973072	0.058651
Gpd1	-1.56116	0.000110971	1.43255e-05
Mal2	-1.56219	0.000380419	6.97456e-05
Diras1	-1.5626	4.57587e-05	4.60469e-06
Chrm3	-1.56292	0.00134213	0.000336718
Ncald	-1.56373	0.000127678	1.72929e-05
Dclk3	-1.56426	0.00450264	0.00146868
Gcnt4	-1.56473	0.000787155	0.000175856
Ctnna2	-1.56524	1.26939e-05	8.65352e-07
Gmpr	-1.56643	9.24535e-06	5.49929e-07
Tuba8	-1.56686	0.0217487	0.00979739
Drosha	-1.56724	0.000334553	5.95754e-05
Nbas	-1.56771	0.0514881	0.0273895
Gprin3	-1.56778	0.000484144	9.53276e-05
Bbs7	-1.56813	0.00288497	0.00085397
Caskin1	-1.56855	0.0172576	0.00738801
Ubtd2	-1.56996	0.0195063	0.00859822
Kcnj4	-1.57079	0.000561237	0.000115246
Zdhhc14	-1.57313	0.000281668	4.79161e-05
Synj2	-1.57396	0.000328725	5.82417e-05
Arpp21	-1.5743	1.89514e-07	2.57075e-09
Gria2	-1.5744	2.63958e-07	4.35013e-09
Idi1	-1.57645	0.0857966	0.0505225
Pitpnm3	-1.57653	8.19488e-05	9.73245e-06
Vipr1	-1.57768	0.000132051	1.81045e-05
Chrm4	-1.57809	0.099228	0.060001
Mapt	-1.57839	3.40791e-05	3.15578e-06
Caps2	-1.57875	0.0146396	0.00607613
Sptan1	-1.57885	6.47234e-07	1.62132e-08
Tspyl5	-1.58029	4.35605e-05	4.31113e-06
Elavl4	-1.58492	2.59578e-05	2.20971e-06
Camk2b	-1.58516	8.45137e-08	7.01892e-10
Mief1	-1.58519	0.00785153	0.00287402
Pnmal1	-1.5852	1.24721e-06	3.82389e-08
Cdr1	-1.58567	3.60089e-05	3.37187e-06
Otub2	-1.58586	0.000715901	0.000156469
Ak4	-1.58654	0.000815267	0.000183377
Ice1	-1.58753	0.000254929	4.22911e-05
Fgf11	-1.58762	0.038375	0.0192685
Lztr1	-1.58784	0.000226714	3.65121e-05
Cyp46a1	-1.58867	2.25816e-06	9.09579e-08
Frrs1l	-1.58885	4.28596e-06	2.03309e-07
Cage1	-1.5897	0.0589319	0.0322088
Habp4	-1.59035	9.25428e-06	5.52093e-07
Lamc2	-1.59085	0.00779988	0.00284656
Rtn4r	-1.59182	6.36813e-06	3.3716e-07
Slc12a5	-1.59228	2.47931e-05	2.08311e-06
Cacna2d3	-1.593	8.45322e-05	1.01206e-05
Armcx1	-1.59319	0.00219906	0.000616389
Ept1	-1.5938	0.000999706	0.000236833
Cdkl2	-1.5942	0.000291853	5.01942e-05
Syt1	-1.5947	1.80627e-07	2.33769e-09
Deptor	-1.59499	0.000205184	3.18376e-05
Spock1	-1.5956	6.8636e-06	3.69093e-07
Rasgef1c	-1.59582	0.000380552	6.9821e-05
Ano3	-1.59671	6.66523e-05	7.42683e-06
Coro6	-1.59671	0.000329032	5.8319e-05
Spg11	-1.5968	0.0696484	0.0394685
Erc2	-1.59748	0.000183504	2.75745e-05
Abca8b	-1.60011	0.0591336	0.0323641
Zfp804a	-1.60067	0.000913715	0.000211498
Sorbs2	-1.60068	0.000667144	0.000143088
Zfp365	-1.60268	9.36845e-06	5.62794e-07
Sema4f	-1.60307	3.26864e-05	2.98157e-06
BC030499	-1.60408	0.0124297	0.00500576
Lamp5	-1.60419	5.48567e-05	5.81256e-06
Apbb1	-1.60607	1.25434e-07	1.25008e-09
Nek1	-1.60618	0.000670617	0.000144251
Vps33a	-1.60645	0.000528402	0.000106712
Dgkz	-1.60691	2.18754e-06	8.6145e-08
Scg2	-1.60705	0.00314292	0.000946856
Tmem130	-1.60853	0.004357	0.00141106
Tspyl4	-1.60996	0.000230238	3.72868e-05
St6galnac5	-1.61009	3.46758e-05	3.21823e-06
Zfp385b	-1.61025	0.000178981	2.67191e-05
Atp2b2	-1.61157	3.69064e-07	7.17744e-09
Gramd4	-1.61257	0.000599749	0.00012552
Ak5	-1.61356	6.69996e-05	7.47943e-06
Tnr	-1.61361	6.39607e-05	7.02067e-06
Syn3	-1.61447	0.0451949	0.0233559
Syt12	-1.61567	0.00226744	0.000639479
Xpo5	-1.61632	0.00626316	0.00217817
Atg9a	-1.61717	0.0010923	0.000263607
Zfp280b	-1.61799	0.0128061	0.00519043
Atp6v1g2	-1.61895	1.96073e-07	2.68686e-09
Kif26b	-1.61949	0.0591263	0.032356
Ank1	-1.62009	0.0164692	0.0069882
Arfgap1	-1.62377	5.06604e-06	2.48586e-07
Neu2	-1.62452	0.00542923	0.00183968
3632451O06Rik	-1.62478	0.000178981	2.67437e-05
Mtfp1	-1.62585	5.60788e-05	5.96922e-06
Adam22	-1.62873	1.84085e-06	6.80565e-08
Zfp940	-1.62925	0.00182663	0.000494731
Jakmip2	-1.6302	3.49839e-05	3.25167e-06
Kif3a	-1.63078	5.41034e-07	1.22818e-08
Cx3cl1	-1.63083	2.21496e-07	3.24986e-09
Dner	-1.63094	2.68851e-05	2.30315e-06
Slc4a3	-1.63127	7.16703e-07	1.85637e-08
Zfp711	-1.6319	0.000830247	0.000187494
Ypel4	-1.63194	7.00451e-05	7.88728e-06
Syt3	-1.63359	1.16939e-05	7.68044e-07
Cdc42bpb	-1.63502	0.00758375	0.00274871
Pja1	-1.63505	1.40455e-05	9.81798e-07
Trmt44	-1.63612	0.0531228	0.0284236
Egr1	-1.6369	0.00284878	0.000840891
Astn2	-1.63801	0.0189585	0.00829509
Ccdc57	-1.63914	0.0604342	0.0332032
Ankrd34b	-1.63959	0.00213263	0.000594375
Il1rapl2	-1.63972	0.0249059	0.0114885
4933427D14Rik	-1.64084	0.0589013	0.0321843
Kalrn	-1.64148	4.38474e-06	2.09997e-07
Dscam	-1.64538	0.00023586	3.83931e-05
Trim17	-1.6461	0.00639132	0.00223382
Cspg5	-1.64628	0.000344402	6.17107e-05
Pcdh15	-1.64666	0.00150612	0.000387658
Sh3gl2	-1.64712	2.56543e-06	1.05998e-07
Ppp2r2b	-1.64719	8.76018e-07	2.3645e-08
Esrrg	-1.65053	0.0042847	0.00138187
Mfn2	-1.65095	1.56167e-05	1.14956e-06
Grin2c	-1.65196	0.0488491	0.0256509
Arhgef9	-1.65435	4.5589e-07	9.5917e-09
Peli3	-1.65451	0.0224489	0.0101781
Prrg3	-1.65462	0.000312856	5.48145e-05
Diras2	-1.65537	1.30397e-05	8.95243e-07
Lrrc55	-1.65628	0.0205189	0.00914537
Vwc2	-1.65861	0.0525378	0.0280669
Abra	-1.66013	0.077685	0.044883
Pdzrn3	-1.66067	0.000168624	2.48227e-05
B3galt1	-1.66354	0.000332883	5.91168e-05
Brsk2	-1.6636	1.56072e-05	1.14713e-06
Efcc1	-1.66387	0.035479	0.0175345
Sacs	-1.66396	7.57208e-05	8.83558e-06
Ppme1	-1.6641	1.04142e-06	2.98392e-08
Scamp5	-1.66472	1.2801e-06	4.00448e-08
Lrrc45	-1.6655	0.000189066	2.87348e-05
Iba57	-1.66635	0.00666631	0.00235159
Gpr150	-1.667	0.00137334	0.000346353
Ric8	-1.66823	0.000910531	0.000210476
Rsph10b	-1.66875	0.0979137	0.0590505
2024-03-10	-1.66888	0.0490936	0.0258395
Kcnj2	-1.67122	0.070282	0.0399395
Rrp12	-1.67141	0.0019242	0.00052563
Garem	-1.67185	0.0867429	0.0512209
Gpr61	-1.67253	0.000800918	0.00017954
Slc24a2	-1.67312	5.20146e-07	1.16569e-08
Gm14391	-1.67331	0.000498367	9.90631e-05
Atp9b	-1.67343	0.00606974	0.00209746
Gm15869	-1.67444	0.0188172	0.00822048
Slc2a13	-1.67462	9.66544e-06	5.87325e-07
Bin1	-1.67571	1.22431e-05	8.21909e-07
Siah3	-1.67576	0.0350404	0.017291
Cdh10	-1.67744	0.000648896	0.000138231
Gk5	-1.67943	0.0672048	0.0378094
Gpr75	-1.68002	0.0333065	0.0162764
Per2	-1.68024	0.0248017	0.0114353
Crmp1	-1.68153	9.82467e-07	2.76742e-08
Grm3	-1.6823	0.0011958	0.000294295
Golga4	-1.68305	0.00349635	0.00107971
Pik3c2a	-1.68336	0.0683044	0.0385462
Tram1l1	-1.68352	0.000760332	0.000168542
Ccdc108	-1.68362	0.0509432	0.0270146
Nrcam	-1.68435	0.00863919	0.00322931
Slco4c1	-1.68547	0.0148269	0.00616512
Myo5b	-1.68713	0.00532964	0.00179856
Kcna4	-1.68738	0.00140284	0.000355636
Pdia6	-1.6882	0.0125961	0.00508447
Gm5124	-1.68826	0.00680247	0.00241187
Zfp759	-1.68846	0.0750704	0.043123
Slit1	-1.68883	0.0108292	0.00424655
Cacng8	-1.69078	0.0604342	0.0332097
Zbtb45	-1.69335	0.00207834	0.00057579
Rpusd2	-1.69471	0.0885571	0.0525215
Gon4l	-1.69474	0.0376506	0.0188526
Prrg1	-1.69573	0.0186194	0.00811837
Cacna1g	-1.69685	0.000216996	3.44214e-05
E330009J07Rik	-1.69696	0.00213451	0.000595194
Kcnh2	-1.69781	0.00209085	0.000580848
Ttl	-1.69986	0.000162262	2.36279e-05
Prkce	-1.70169	2.95824e-06	1.26322e-07
Snap47	-1.70211	5.78718e-07	1.36178e-08
Lzts3	-1.7032	6.10966e-06	3.1967e-07
Pask	-1.70369	0.0488642	0.0256749
Rnf144b	-1.70394	0.00975156	0.00373622
Tceal5	-1.7042	1.33469e-06	4.29531e-08
Eno2	-1.70488	2.21724e-07	3.29459e-09
Rps6ka2	-1.70546	0.00551403	0.00187261
Il1rapl1	-1.70597	0.006717	0.00237505
Gdpgp1	-1.70666	0.00793733	0.00291312
4930452B06Rik	-1.70822	0.00195747	0.000536343
Plxna4	-1.70826	8.75365e-06	5.1011e-07
Susd2	-1.70931	0.0078124	0.00285646
Actn2	-1.70999	0.000156303	2.23707e-05
Wasf1	-1.71026	5.30942e-07	1.19792e-08
Hmgcs1	-1.71106	0.000119544	1.58604e-05
Nars	-1.71238	0.000793891	0.000177635
Rbm41	-1.71507	0.0856752	0.0504194
Arhgef17	-1.71534	0.00623122	0.0021662
Rab15	-1.71643	9.24535e-06	5.49269e-07
Mfsd4	-1.71904	0.000145218	2.03319e-05
Matk	-1.7198	2.86218e-07	5.05125e-09
Mical2	-1.72421	8.71369e-06	5.05465e-07
Shc2	-1.72772	0.00129432	0.000322303
Pde4dip	-1.72994	0.000112112	1.45307e-05
Pdp1	-1.73133	2.32956e-05	1.92182e-06
Pclo	-1.7335	2.43412e-07	3.82411e-09
Ankrd34a	-1.73427	1.87178e-05	1.45348e-06
Fam171a2	-1.73507	0.00685935	0.00243631
Kcnh7	-1.73673	1.56067e-05	1.1454e-06
Map3k12	-1.73683	0.000116668	1.539e-05
BC022687	-1.73743	0.0011877	0.000291645
Polr1b	-1.73883	0.0227885	0.0103525
Lipt1	-1.7403	0.056112	0.0303065
Gadl1	-1.74032	0.0788061	0.0456834
Strip1	-1.74082	0.00618133	0.00214458
Crhr1	-1.7411	0.000160099	2.31245e-05
Slc35f4	-1.7418	2.07754e-05	1.67653e-06
Lhfpl4	-1.74329	5.48212e-05	5.80377e-06
Mpped1	-1.74468	3.49559e-06	1.558e-07
Camkv	-1.74517	1.39199e-06	4.52247e-08
Nsf	-1.74709	1.38782e-07	1.51759e-09
Gabra3	-1.74772	0.000140441	1.95431e-05
Grin2a	-1.74832	0.0264039	0.0123063
Cacna2d4	-1.74896	0.0500866	0.0264836
Rgs4	-1.74936	2.64297e-07	4.4083e-09
Cacng3	-1.75064	6.88183e-06	3.71025e-07
Uri1	-1.75337	0.0422796	0.0215831
Tnnt2	-1.75437	0.0142751	0.00590668
Dock3	-1.75493	1.85636e-05	1.43558e-06
Cplx1	-1.75638	8.36471e-06	4.78761e-07
Slc17a7	-1.7584	9.65236e-08	8.55078e-10
Susd5	-1.75937	0.00515958	0.00173081
Lrrc49	-1.75959	0.00041142	7.73638e-05
Fam171a1	-1.76128	0.000286826	4.90693e-05
Fgf9	-1.76403	0.000123736	1.65621e-05
L1cam	-1.7641	5.86543e-06	2.9999e-07
Kif17	-1.76483	0.0034071	0.00104555
Cpeb3	-1.76754	0.000330734	5.86893e-05
Elavl2	-1.76768	3.90219e-05	3.72691e-06
Slitrk3	-1.76775	1.56994e-05	1.16043e-06
Nkain2	-1.76779	0.00316117	0.000953667
Zfp622	-1.76808	0.00361947	0.001127
Mttp	-1.76819	0.0515678	0.0274452
Slc32a1	-1.76984	0.00162154	0.00042466
Pcdh7	-1.77055	2.47931e-05	2.07586e-06
3110035E14Rik	-1.77085	1.68356e-05	1.26421e-06
Gabbr2	-1.77135	1.30819e-06	4.1014e-08
Cap2	-1.7718	7.51037e-05	8.73238e-06
Tcte2	-1.77315	0.0302616	0.0145015
Prss35	-1.77413	0.0285483	0.0135184
Cttnbp2	-1.77439	0.000162184	2.35853e-05
Rab3gap2	-1.77507	0.000878329	0.000200966
Creg2	-1.77531	0.000426374	8.1061e-05
Paqr3	-1.77573	0.00367095	0.00114684
Sfswap	-1.77968	0.00696763	0.0024821
Vamp1	-1.77998	0.00984679	0.00378497
Sh3rf3	-1.78043	0.00240456	0.00068414
Ift172	-1.78127	0.00224191	0.000630726
Slmo1	-1.78249	0.00150792	0.000388538
Ninl	-1.78356	0.01081	0.00423676
Bean1	-1.78433	0.00466927	0.00153272
Cfap45	-1.78503	0.00790499	0.00289852
Hipk4	-1.78518	0.00164863	0.000433809
Ptprn	-1.78721	1.41105e-07	1.58485e-09
Scn4b	-1.7904	0.00347679	0.00107199
Osbp2	-1.79089	3.26864e-05	2.98073e-06
Vps13c	-1.79118	0.00386548	0.00122045
Lingo3	-1.79167	0.000407594	7.64921e-05
Cpt1c	-1.79273	6.39607e-05	7.01485e-06
Elmod1	-1.79587	4.06614e-05	3.93134e-06
Shank3	-1.79646	0.00347065	0.00106961
Gabrg2	-1.79674	3.88953e-06	1.81704e-07
Rnf112	-1.79733	2.67409e-07	4.53424e-09
Kcnh6	-1.79938	0.0622953	0.034461
Ndrg4	-1.80123	1.33414e-06	4.28262e-08
Mlip	-1.80149	1.14343e-05	7.42814e-07
Camkk1	-1.80215	0.00135626	0.000341295
Entpd3	-1.80262	0.00512295	0.0017164
Rnf32	-1.80336	0.000460688	8.97209e-05
Mas1	-1.80508	0.0097441	0.00373201
Krt12	-1.8058	1.22517e-05	8.25881e-07
Sarm1	-1.80644	0.00182258	0.00049295
Chrm1	-1.80649	6.09109e-06	3.17855e-07
Gm2115	-1.80719	0.0989268	0.0597641
Dlgap1	-1.80732	4.14567e-07	8.34015e-09
Rasd2	-1.80775	0.000246348	4.06048e-05
Zfp850	-1.81148	0.0103916	0.0040354
Neurod6	-1.81221	4.37088e-05	4.32883e-06
Arhgap32	-1.81431	9.95227e-06	6.09575e-07
Cnksr2	-1.8146	5.90299e-07	1.40946e-08
Pacsin2	-1.81632	0.00143241	0.000364918
Gm5859	-1.81765	0.000395357	7.3619e-05
Zfp382	-1.81906	0.00428405	0.00138137
Spin2c	-1.81943	0.0150938	0.00629178
Sult4a1	-1.8204	1.55751e-07	1.89717e-09
Tbc1d30	-1.82051	0.000124281	1.66525e-05
Rhov	-1.82176	0.00323734	0.000983367
Wdr60	-1.82226	0.000300456	5.20064e-05
Tmem44	-1.82267	4.15514e-05	4.03753e-06
Me3	-1.82411	3.99487e-05	3.8515e-06
Fbxw7	-1.82582	1.34155e-07	1.42985e-09
Katnal2	-1.82602	0.0254041	0.0117552
Hdx	-1.82807	0.00461788	0.00151266
Crtac1	-1.83134	0.00011203	1.4499e-05
Hapln1	-1.83425	0.0287665	0.013633
Gpr125	-1.83701	0.0032359	0.000982483
Narf	-1.83925	0.00191482	0.000522271
Sp9	-1.84015	0.0691107	0.0390969
Rims1	-1.84025	2.09886e-05	1.70099e-06
Fam78b	-1.84065	0.000741121	0.000163314
6430548M08Rik	-1.84108	8.71369e-06	5.06414e-07
Shh	-1.84499	0.0375973	0.0188025
Ankrd13d	-1.84641	1.82467e-05	1.40554e-06
Dctd	-1.84777	0.0662161	0.0371294
Kcnf1	-1.84803	7.96554e-06	4.44337e-07
Slc45a1	-1.84987	0.00532964	0.00179854
Epha7	-1.85068	0.000852931	0.000193679
Adcy3	-1.85138	0.000950929	0.000221989
Sv2b	-1.85324	2.05715e-06	7.91595e-08
Tmem25	-1.85344	9.55967e-06	5.76928e-07
Syn1	-1.85373	1.80627e-07	2.3258e-09
D130043K22Rik	-1.85453	0.00137478	0.000346907
Map7d2	-1.85611	1.42801e-05	1.0034e-06
Gpr133	-1.85668	0.0069737	0.00248512
Pigw	-1.8618	0.0688154	0.038906
Tmod2	-1.8627	4.6358e-05	4.67141e-06
Apba2	-1.86383	1.45107e-07	1.68717e-09
Alox8	-1.86399	0.0350302	0.0172836
Nr4a1	-1.86531	0.0876497	0.0518852
Mamld1	-1.86789	0.00249721	0.00071534
E130309D14Rik	-1.87205	0.00118922	0.000292182
Osbpl10	-1.87374	0.0269658	0.0126204
Kcnh1	-1.87562	5.97388e-05	6.41668e-06
Gm996	-1.87611	0.000370247	6.73666e-05
Lekr1	-1.8811	0.0190696	0.00835687
Lgi1	-1.88198	3.38428e-06	1.49665e-07
Dars2	-1.88268	0.00255458	0.000734072
Ttc3	-1.88346	2.06117e-06	7.99081e-08
Nphp4	-1.88383	0.00204813	0.000565862
Il1rap	-1.88487	6.0416e-05	6.5093e-06
Abca5	-1.88502	0.0212882	0.00954425
Car10	-1.88824	5.88329e-07	1.40069e-08
Vmn2r86	-1.8891	0.038682	0.0194574
Clstn1	-1.88915	3.75735e-08	2.05433e-10
Slc41a2	-1.89147	0.0304358	0.0146068
Adra1b	-1.8994	0.000169761	2.50136e-05
Nbea	-1.901	0.000140441	1.95464e-05
Bdnf	-1.90108	0.000955481	0.000223446
Incenp	-1.90147	0.00342312	0.00105212
Gm20938	-1.90151	0.0030942	0.000928986
Far2	-1.90556	0.000410152	7.70401e-05
Plch1	-1.90558	0.0183513	0.00797097
Zfp954	-1.90581	0.0586105	0.0320007
Ebf4	-1.90602	0.0987028	0.0596083
Dcaf12l1	-1.90974	0.000199448	3.07405e-05
Itga8	-1.91023	0.0316363	0.0152995
4931428F04Rik	-1.9113	0.0189151	0.00827087
Prepl	-1.91212	5.1813e-05	5.42909e-06
Cdk18	-1.91257	0.000657731	0.000140432
2024-09-05	-1.9133	6.04375e-08	4.14099e-10
Bach2	-1.9143	0.0347968	0.0171344
Gria4	-1.91564	4.96156e-05	5.13359e-06
Ccdc79	-1.91841	0.0482571	0.0252558
Lmo3	-1.92089	7.93274e-05	9.33877e-06
E130012A19Rik	-1.92131	1.15818e-06	3.40903e-08
Lmo7	-1.92285	0.000213429	3.36488e-05
Mycn	-1.92402	0.0055994	0.0019078
Cstad	-1.92455	0.0800734	0.0465294
Brinp1	-1.93021	6.16457e-06	3.24249e-07
Dcdc2c	-1.93218	0.0942924	0.0565402
Mpp3	-1.93424	1.04429e-06	2.99938e-08
Wdr90	-1.93454	0.0719559	0.04107
Icam5	-1.93526	1.46335e-07	1.73184e-09
Gm14420	-1.93599	0.015315	0.00641263
Stxbp1	-1.93602	1.65726e-06	5.81516e-08
Amer3	-1.93848	0.000974378	0.000229079
Asb11	-1.93918	0.0244222	0.0112401
Klhl34	-1.94263	0.00218041	0.000610407
Sstr2	-1.94327	0.000334326	5.95119e-05
Ppp4r4	-1.94332	0.000658282	0.000140595
Galnt18	-1.94652	3.91251e-05	3.74489e-06
Prss22	-1.95098	0.086056	0.050714
Adamts8	-1.95249	0.046533	0.0241731
D630045J12Rik	-1.95555	1.02884e-05	6.4325e-07
Hspa12a	-1.9561	2.75357e-05	2.37643e-06
Rbfox1	-1.95662	1.04062e-05	6.56106e-07
Sstr1	-1.95669	0.00751833	0.00271979
Prmt10	-1.95701	0.0297682	0.0142238
Ptp4a3	-1.95718	0.000246348	4.05343e-05
Prkar1b	-1.95836	3.06416e-07	5.45014e-09
Gm14443	-1.96021	0.0403806	0.0204488
Myl4	-1.96224	0.00308362	0.000925149
Lingo1	-1.96245	8.59623e-07	2.3143e-08
Ppm1l	-1.96309	3.86715e-06	1.8039e-07
Kcnma1	-1.96411	1.39315e-05	9.70931e-07
Ptcd3	-1.96609	0.0224472	0.0101757
Cort	-1.96705	0.0125961	0.00508581
E430025E21Rik	-1.96746	0.0427494	0.0218851
2610008E11Rik	-1.96981	0.0198119	0.00876309
Rab18	-1.97085	0.0306299	0.0147203
Mtcl1	-1.97242	0.000515421	0.000103341
Hunk	-1.97256	0.000605365	0.000126863
Ccdc85a	-1.97623	0.00297984	0.000888653
Dgkb	-1.97937	8.49565e-06	4.89783e-07
Mkrn2os	-1.97969	0.0579983	0.0316131
Rab3ip	-1.98012	0.0493881	0.0260425
Cdh20	-1.98015	0.0316189	0.0152875
Jakmip1	-1.98555	0.000573699	0.000118769
Zfp629	-1.98633	0.0020888	0.00057999
1190002N15Rik	-1.9908	0.000149695	2.11246e-05
2410016O06Rik	-1.99412	0.00731952	0.00263825
Ddx51	-1.99495	0.000198348	3.04978e-05
Acad11	-1.99603	0.00418317	0.00134218
Syp	-1.9961	5.67584e-08	3.81034e-10
Sgpp2	-1.99791	0.00850556	0.0031664
Unc13a	-1.99799	1.00173e-05	6.14945e-07
Npr3	-2.00148	0.0189223	0.00827533
Kcng2	-2.00238	0.0214618	0.00963992
Grm2	-2.00407	0.000112775	1.46891e-05
Rbm19	-2.00533	0.019724	0.008716
Fam81a	-2.0059	1.00862e-05	6.24519e-07
Kdm4d	-2.00658	0.0950836	0.0571199
Ttll11	-2.00742	0.000533176	0.000107897
Ttc9	-2.00949	0.0912524	0.0544016
Snap25	-2.01036	1.96018e-06	7.5021e-08
Ppp1r37	-2.01036	0.00328983	0.00100295
Wnt9a	-2.01546	0.0149481	0.00622691
Zfp661	-2.0175	0.00207654	0.000575116
4933428G20Rik	-2.01896	0.0617119	0.0340656
2010300C02Rik	-2.02317	2.21319e-05	1.80897e-06
Prkcb	-2.02458	8.97067e-07	2.44615e-08
Kcnab3	-2.02593	0.00127331	0.000316367
Pom121	-2.02634	0.00360556	0.00112142
App	-2.0281	0.000177287	2.63065e-05
Homer1	-2.02852	4.83642e-05	4.95726e-06
Lgr5	-2.02921	0.0220592	0.00996474
Chn1	-2.02994	1.60294e-06	5.529e-08
1700016K19Rik	-2.03081	0.083203	0.0486814
Sorcs3	-2.0316	0.00100373	0.000238078
Atp2b3	-2.0318	0.000520074	0.00010449
Ksr2	-2.03266	0.000674274	0.000145411
Chgb	-2.03272	6.74736e-08	5.1282e-10
Cysrt1	-2.03634	0.0106318	0.0041456
Pcdhga7	-2.03654	0.0127534	0.0051679
Rbm11	-2.03923	0.0345274	0.0169782
Slc16a14	-2.04277	0.0186245	0.00812187
Mfsd9	-2.04583	0.0990342	0.0598633
Ppargc1b	-2.04685	0.000883531	0.000202462
Ints1	-2.04714	0.000666036	0.000142712
Anks6	-2.04986	0.0148355	0.00617078
Cstf2	-2.05148	0.000106337	1.35709e-05
Cabp1	-2.05165	1.16771e-06	3.48318e-08
Dusp4	-2.05504	0.0508431	0.0269505
Rnf39	-2.05584	0.0122389	0.00491436
Stx1a	-2.05792	1.08687e-06	3.1668e-08
Lrfn1	-2.0627	0.000133757	1.83847e-05
Phyhip	-2.06607	4.79831e-05	4.90491e-06
Rasal2	-2.06649	0.00277697	0.000814305
Mapk11	-2.06778	1.24794e-05	8.46416e-07
Wbscr27	-2.06837	0.0069458	0.00247278
Fhad1	-2.06889	0.0222645	0.0100775
Mast1	-2.06985	0.000117321	1.54882e-05
6430573F11Rik	-2.07794	0.0151404	0.0063198
Cpne5	-2.08001	0.000156019	2.22761e-05
Onecut2	-2.08016	0.0165822	0.00704994
Glt8d2	-2.08101	0.0661051	0.037026
Fam84b	-2.08181	0.0569952	0.0309255
Etnk2	-2.08499	0.0793187	0.046041
Ago4	-2.08584	0.0198712	0.00879757
Ngef	-2.08909	2.077e-06	8.10734e-08
Acp6	-2.09478	0.0034507	0.00106227
Rnf26	-2.09514	0.00472471	0.00155681
Svop	-2.10237	3.84392e-06	1.78886e-07
Hs3st5	-2.10267	0.0725358	0.0414558
Dpf1	-2.10365	2.08629e-05	1.68503e-06
Col24a1	-2.10739	0.0867469	0.0512353
Htr2a	-2.10753	0.0009021	0.000207778
Mmp17	-2.10935	6.19839e-08	4.37563e-10
Dnase1l2	-2.1095	0.0841328	0.0493271
Gm27029	-2.11618	0.0145062	0.0060157
Rmi1	-2.11782	0.0295231	0.0140863
6030419C18Rik	-2.11961	0.000212798	3.34904e-05
Map9	-2.11968	0.000125778	1.69398e-05
Rnf24	-2.12167	0.00371197	0.00116325
Gpr3	-2.12449	0.00423724	0.00136334
Cnih3	-2.1245	1.62347e-05	1.21347e-06
Nos1ap	-2.12585	3.23315e-06	1.4097e-07
Atp8a2	-2.13884	4.70226e-05	4.76442e-06
Zfp612	-2.13931	0.00445934	0.00145178
Slc39a10	-2.1397	3.83725e-07	7.5688e-09
Gal3st3	-2.15013	0.00131278	0.000328172
Fry	-2.15106	0.000256857	4.27354e-05
Rerg	-2.15364	0.0735906	0.0421558
Mapk10	-2.15823	4.29447e-06	2.04484e-07
Gpatch3	-2.15847	0.00264245	0.000764828
Doc2a	-2.15852	8.44448e-05	1.00932e-05
Mast3	-2.1591	0.000343913	6.15993e-05
Gabrg3	-2.16337	2.21108e-06	8.76491e-08
Fmn1	-2.1681	1.93171e-05	1.52382e-06
Fam131a	-2.17073	1.71132e-07	2.16743e-09
Nefh	-2.17109	0.00203404	0.000561406
Plcxd3	-2.17726	0.000246348	4.05861e-05
Exph5	-2.17851	0.025857	0.0119971
Zc3h13	-2.17973	0.000669088	0.00014368
Kcnk12	-2.1804	0.000209473	3.27932e-05
Vstm2b	-2.18349	0.000434688	8.31531e-05
Rrp1	-2.18404	0.000267218	4.49215e-05
Chsy3	-2.18448	0.00103786	0.000248468
Dlx2	-2.18746	0.0964845	0.058095
2210408I21Rik	-2.19217	0.021261	0.00952323
Kcnj6	-2.19298	0.000243301	3.98278e-05
Cinp	-2.19362	0.000990967	0.000234008
Lhx6	-2.19438	0.000192415	2.94036e-05
Pxdn	-2.20009	0.020011	0.00888264
Zfp941	-2.20191	0.000103767	1.31331e-05
Tubd1	-2.20226	0.0293845	0.0139919
Cyp11a1	-2.20323	0.0286928	0.0135908
Prkcg	-2.20521	2.84914e-07	5.00852e-09
Snap91	-2.20687	0.00198301	0.000545813
Fbxo27	-2.20947	0.0066768	0.00235714
Tac1	-2.21145	0.000717073	0.000156824
Tmem198	-2.2148	2.49102e-06	1.02234e-07
Ccdc183	-2.215	0.0811249	0.0472691
Arc	-2.21905	0.00107311	0.000258456
Ephb3	-2.22137	0.000236547	3.85378e-05
Dlgap2	-2.22465	7.6117e-07	1.99656e-08
Kcnj9	-2.22946	1.26742e-06	3.94665e-08
Zfp618	-2.23008	0.0685039	0.0386967
Slc7a4	-2.23249	2.59578e-05	2.20936e-06
Gad1	-2.23405	2.2829e-06	9.24282e-08
Grid2	-2.24086	0.00257824	0.000742655
Rtn4rl1	-2.24455	0.000514938	0.000103185
Gm715	-2.24546	0.089915	0.0534487
Gm28299	-2.24682	0.0803384	0.046744
Nav3	-2.24735	0.0685884	0.038754
Rasal1	-2.25582	2.13816e-05	1.73728e-06
Flywch1	-2.25679	0.00219906	0.00061628
Rhebl1	-2.25711	0.0876497	0.0518959
Sec14l4	-2.2587	0.0410567	0.0208651
Hapln4	-2.27537	2.49655e-05	2.10623e-06
Otud7a	-2.27806	0.000529964	0.000107137
Arntl2	-2.27875	0.0517686	0.0275915
Tyro3	-2.28002	3.36254e-07	6.42301e-09
Rtn4rl2	-2.28097	0.000100292	1.25495e-05
AC123072.1	-2.28375	0.00168756	0.00044744
BC030336	-2.28695	0.0097358	0.00372614
Srd5a1	-2.28978	0.0646574	0.0360003
Fam109a	-2.29019	0.098829	0.0596914
St6gal2	-2.29152	6.86768e-06	3.69787e-07
Lrrc6	-2.2969	0.000916577	0.000212445
Scn1a	-2.3013	0.000720049	0.000157933
Syndig1	-2.30206	5.58446e-06	2.82183e-07
3110053B16Rik	-2.30436	0.0110661	0.00435552
PCDHGC5	-2.30683	0.00110257	0.000266695
Kif26a	-2.31049	0.0733256	0.0419889
Gabrb2	-2.31276	0.00389609	0.00123335
Ccdc64	-2.31296	0.0158149	0.0066679
Kcnb2	-2.31373	4.96857e-05	5.14429e-06
Hdac8	-2.31391	0.0266575	0.0124533
Tet1	-2.32229	0.00430295	0.00138984
Mest	-2.3328	0.000148461	2.09195e-05
Zfp94	-2.33314	0.0818717	0.0477779
Senp8	-2.33592	0.00462241	0.0015151
Lin7a	-2.34329	0.00387214	0.00122336
Pdss2	-2.34465	0.00264603	0.000766577
Fancg	-2.34688	0.0590991	0.032337
Cckbr	-2.3496	2.79289e-05	2.43612e-06
Agpat9	-2.35235	0.00538267	0.0018198
F8	-2.35327	0.0576396	0.0313749
Kcnc1	-2.35909	2.37142e-05	1.96948e-06
Zfp963	-2.36206	0.0924546	0.0552999
Itpka	-2.36721	3.6722e-08	1.98236e-10
Grm4	-2.36867	0.0201399	0.00895279
Pi4ka	-2.37621	0.000120654	1.60494e-05
Crip3	-2.38565	0.0724987	0.04142
Fam193b	-2.38569	0.0958844	0.0576758
D430041D05Rik	-2.3885	4.40613e-05	4.37519e-06
PCDHA9	-2.3929	0.0037643	0.00118226
Gabrd	-2.39291	1.76587e-06	6.3918e-08
Kcnv1	-2.39303	2.7583e-06	1.15112e-07
Thnsl1	-2.39392	0.00177412	0.000475792
Pkp2	-2.39522	0.0939175	0.0562764
Gpld1	-2.39798	0.0472819	0.0246309
Gm13302	-2.40093	0.019313	0.00849839
Pip5kl1	-2.40207	0.00307095	0.000919861
Gm16432	-2.40443	0.0982309	0.0592758
Xkr6	-2.40552	0.00802161	0.00295404
Clstn3	-2.40553	0.000188282	2.85765e-05
Acot3	-2.41162	0.0188985	0.00825969
Gm20388	-2.41662	0.0914276	0.0545376
Zfp112	-2.41734	0.0659017	0.0368807
Gabra1	-2.42042	0.000149271	2.10544e-05
2210018M11Rik	-2.4276	0.0607075	0.0333851
Adam1a	-2.42958	0.049106	0.0258592
Myo19	-2.4307	0.0245293	0.0112928
Frzb	-2.43303	0.0376506	0.0188518
Gm16199	-2.4406	0.0834368	0.0488298
Gm28062	-2.44224	0.000913715	0.000211592
Cdkl4	-2.44588	0.0613593	0.033803
Ccdc120	-2.44842	0.0320212	0.015522
Nt5c2	-2.44881	0.0360027	0.0178332
Clcn1	-2.44945	0.0867429	0.0512155
Ppfia2	-2.44983	0.0018072	0.000487415
Wscd2	-2.45185	0.00621733	0.00216051
Znhit6	-2.45583	0.00952361	0.00363043
Kcns1	-2.45902	0.0012811	0.00031854
Pacsin1	-2.46949	2.88043e-05	2.53376e-06
Tekt5	-2.47544	0.0435437	0.022358
Col19a1	-2.478	0.000371614	6.7641e-05
Myh7	-2.48389	0.00651842	0.0022904
Fam120b	-2.4879	0.0860288	0.0506861
Cep131	-2.4917	0.00292881	0.000869581
Lrrc56	-2.49415	0.0956494	0.0575128
Dnajc28	-2.51819	0.0313265	0.0151093
Rtl1	-2.51906	0.00066305	0.000141843
Eml6	-2.52274	0.00073236	0.00016113
Rxfp1	-2.52705	0.0774346	0.0447008
Arl4d	-2.5299	0.00240456	0.000684009
Star	-2.53025	0.0486653	0.02553
Tmem132d	-2.53221	8.6739e-05	1.04454e-05
Ak8	-2.53295	0.077706	0.0449005
Opn3	-2.53688	0.0850235	0.049982
Zfp184	-2.53851	0.0929508	0.0556328
Cdkn2aip	-2.53985	0.0898459	0.0533952
Kcna1	-2.53987	0.00630309	0.00219642
Cep78	-2.5512	0.0570139	0.0309396
Grm8	-2.55311	4.16866e-05	4.05604e-06
Gm28035	-2.55535	0.0904453	0.0538203
Magee2	-2.55544	0.0356326	0.0176202
Hfm1	-2.56097	0.0713798	0.0406868
Spag1	-2.57196	0.0547231	0.0294275
Dnase1	-2.5723	0.0859022	0.0505977
Hpcal4	-2.57462	3.25715e-05	2.96658e-06
Tmem74	-2.57905	0.0741712	0.04255
Gm15542	-2.59205	0.073278	0.0419463
Gm4660	-2.59594	0.0909109	0.0541602
Slc30a3	-2.59947	2.63958e-07	4.38438e-09
Tas1r1	-2.60146	0.0714089	0.0407133
AA414768	-2.60495	0.0796722	0.0462682
Kcnmb2	-2.61298	0.0367255	0.0182819
Acvr1c	-2.61369	0.00508642	0.00169993
Fuk	-2.61583	0.0860314	0.0506936
Smim17	-2.61653	0.0507118	0.0268598
Snx19	-2.61805	0.00669816	0.00236747
Cecr6	-2.61859	9.60475e-06	5.81643e-07
Med12l	-2.61968	0.0800899	0.0465496
Gm3883	-2.62094	0.094907	0.0569744
Kcnh5	-2.62164	0.0235106	0.0107456
Tmem117	-2.62328	0.0370804	0.0184953
Sypl2	-2.63027	0.0732812	0.0419532
Gm12568	-2.63043	0.0826082	0.0482534
Zbtb16	-2.63235	0.0482561	0.0252519
Fgf18	-2.6342	0.0777672	0.0449413
C2cd2l	-2.64021	0.00110601	0.000267987
Mpp7	-2.6449	0.0839885	0.049205
Rgsl1	-2.65373	0.0486653	0.0255297
Bmp3	-2.65886	0.00166727	0.000440791
Cdipt	-2.66589	0.0498268	0.026329
Inhba	-2.66691	0.0380456	0.0190815
Pamr1	-2.67137	0.00114559	0.000279132
Adrb3	-2.67233	0.0834638	0.0488514
Cdh22	-2.68131	0.000549597	0.000112399
Ypel1	-2.68366	0.092333	0.0552055
Ryr3	-2.68642	0.0638979	0.0354979
Gm21093	-2.6936	0.0267448	0.0125052
Zcchc9-ps	-2.69504	0.0617931	0.03412
Kcng1	-2.6968	0.000396505	7.39279e-05
Kdm3b	-2.69767	0.096341	0.057982
Arntl	-2.70091	0.0673062	0.0378851
Nog	-2.71058	0.00259711	0.000749171
Snx29	-2.71368	0.0453143	0.0234365
Clgn	-2.71596	0.0464945	0.0241402
Ube2cbp	-2.71907	0.0557144	0.0300724
Kcnh4	-2.71978	0.0138513	0.0057058
A930033H14Rik	-2.72874	0.0388732	0.0195661
Asic1	-2.73265	0.00426214	0.00137312
4931440F15Rik	-2.73266	0.0464986	0.0241455
Agbl4	-2.73446	8.54411e-05	1.02536e-05
Clip4	-2.73765	0.0453326	0.0234491
Teddm2	-2.73938	0.0241943	0.0111117
Cep70	-2.7455	0.0711872	0.0405621
Tiam2	-2.74997	0.070926	0.0403693
Spag4	-2.75164	0.00790551	0.00289925
Rarb	-2.75426	0.0831437	0.0486352
Npy5r	-2.75549	0.0602934	0.0331055
Vgf	-2.75593	0.000157076	2.25381e-05
[truncated: 441 more rows]
