# Supplementary material for: Defining neuronal responses to the neurotropic parasite Toxoplasma gondii
Source: mSphere. 2025 May 30;10(6):e00216-25. doi: 10.1128/msphere.00216-25 (PMC12188731; doi:10.1128/msphere.00216-25)
Supplement: Table S2 — DEGs in PNC data set. [file msphere.00216-25-s0003.xlsx]

## Sheet: All
Table S2 Differential Expressed Genes (Log2FC≥1, p adj value ≤ 0.1) in PNC Dataset
geneID	logFC	adj.P.Val	P.Value
Ccl20	9.62139	0.000403379	2.98864e-06
Tuft1	9.07971	0.000240925	4.18259e-07
Gm13517	9.02155	0.000712917	1.13844e-05
Tslp	8.67411	0.000260982	9.15422e-07
Ifi205	8.42295	0.000332649	2.10568e-06
Tnfsf18	8.40842	0.000403379	2.97247e-06
Cpq	8.33781	0.00238838	0.000112358
Ccl2	8.29275	0.000600581	7.69612e-06
Mmp3	8.10512	0.000536773	5.89671e-06
Ube2u	8.06038	0.000305483	1.37888e-06
2310057N15Rik	8.0561	0.000315698	1.74412e-06
Cxcl2	7.93249	0.00038385	2.59107e-06
Defb30	7.8802	0.000501839	4.58448e-06
RP23-348C6.7	7.84484	0.000332649	2.09762e-06
Cramp1l	7.72139	0.0103479	0.00123488
Vmn1r233	7.52882	0.000924135	1.84952e-05
Colec12	7.47878	0.00149323	4.61518e-05
Cxcl10	7.32315	0.00119536	3.11016e-05
Cmah	7.32073	0.00135978	3.92225e-05
Has2	7.31422	0.000840967	1.49417e-05
Mmp10	7.22011	0.000600581	7.87866e-06
2200002D01Rik	7.20548	0.000349926	2.29055e-06
Olfr273	7.1918	0.000671805	1.02643e-05
Tenc1	7.15029	0.000671805	1.03113e-05
Zfp53	7.04947	0.000508922	4.70628e-06
Cxcl1	6.93958	0.000860087	1.55709e-05
Ugt2b35	6.93499	0.00120665	3.19412e-05
Ccl7	6.93246	0.000900522	1.77488e-05
Gypc	6.87482	0.00186718	7.20807e-05
Cspg4	6.80924	0.00510992	0.000390724
Csf3	6.60322	0.00114686	2.79661e-05
Tnfrsf11b	6.52176	0.00213863	9.0641e-05
Zgrf1	6.49582	0.0135232	0.00186574
S100a4	6.48777	0.000924135	1.88357e-05
Cd80	6.47481	0.00502022	0.000380254
Lcn2	6.44068	0.00402908	0.000269467
Gsta1	6.4333	0.000712917	1.15384e-05
Stra8	6.43308	0.00307689	0.000169758
Madcam1	6.42309	0.0048316	0.000359364
Ivl	6.39461	0.00277106	0.000144553
Pla1a	6.38041	0.00469443	0.000344772
Pdgfd	6.3646	0.00650198	0.000585562
Prnd	6.32797	0.00604475	0.000515686
Pole2	6.31799	0.00210754	8.88373e-05
Kcnk5	6.28904	0.00175584	6.49433e-05
Vtn	6.28038	0.000240925	3.30144e-07
Rcn3	6.2355	0.0117525	0.00150754
Fmod	6.20324	0.000942444	1.99308e-05
Aqp4	6.15874	0.0136096	0.00188549
Vcam1	6.15624	0.000462522	3.73908e-06
Lif	6.10704	0.000240925	7.23897e-07
Raet1e	6.02902	0.00213863	9.10709e-05
Ccl5	6.01096	0.00290403	0.000156461
Heyl	6.00544	0.00208271	8.71608e-05
Foxl2	5.9552	0.00224036	9.87873e-05
Gbp2	5.95248	0.00222039	9.71581e-05
Heph	5.94665	0.00442334	0.000309908
Angpt4	5.9382	0.00267846	0.000136023
Raet1d	5.9189	0.00302303	0.000165504
Ins2	5.89347	0.00168688	6.0185e-05
Rhoj	5.88522	0.000240925	7.2713e-07
Il21	5.83186	0.000527023	5.21993e-06
Mamdc2	5.80783	0.00565529	0.000462121
AI593442	5.79787	0.0511373	0.0130349
Nfkb2	5.79424	0.000865664	1.58786e-05
Birc3	5.78949	0.00125976	3.37096e-05
Zfand4	5.7664	0.0100614	0.00116666
Prm3	5.76059	0.00132894	3.74735e-05
Fam132b	5.73419	0.00264144	0.000132525
Lox	5.73006	0.000240925	5.6175e-07
Il4ra	5.68651	0.0142923	0.00203867
Gjb2	5.66571	0.0016284	5.58731e-05
Adamts12	5.66218	0.000772993	1.34559e-05
Medag	5.63805	0.0062155	0.000537675
Mgp	5.62103	0.00371561	0.000235085
Col3a1	5.6042	0.000208952	1.97173e-07
Cd40	5.57926	0.000643924	9.44904e-06
Cdk2	5.55592	0.0012696	3.46123e-05
Stk32a	5.54253	0.0376681	0.00848358
Tmem63a	5.53973	0.00537083	0.000424969
Timp1	5.48542	0.000536773	5.85115e-06
Gdf6	5.47388	0.0122112	0.00160657
Bgn	5.46778	0.000476616	4.18265e-06
Klhl6	5.46397	0.00427333	0.000293557
Tgtp1	5.45681	0.0116484	0.00147889
Itga1	5.45289	0.00177015	6.5766e-05
Col1a1	5.44064	0.000470319	3.91981e-06
Cd248	5.42878	0.000448116	3.54573e-06
Gm10985	5.41064	0.00116211	2.87203e-05
Serpinb6b	5.37837	0.0084626	0.000890576
Steap4	5.36617	0.00172942	6.34245e-05
Ercc6l	5.35656	0.000881882	1.6718e-05
Pdgfrb	5.34317	0.000240925	5.59383e-07
Slc16a12	5.33473	0.00753843	0.00073973
Trim21	5.33349	0.00130872	3.61493e-05
Klhl30	5.32293	0.0118692	0.00153253
Epb4.1l2	5.32242	0.0412456	0.00965127
Uhrf1	5.32118	0.00119536	3.0904e-05
Tgfb1	5.30452	0.000305483	1.46747e-06
Vnn1	5.30132	0.0101982	0.00119354
Cd69	5.29734	0.0116495	0.0014807
Nrk	5.28197	0.0087915	0.000946082
Srgn	5.27562	0.00442823	0.000311111
Tlr2	5.26397	0.00144829	4.41718e-05
Loxl2	5.24132	0.000208952	2.27292e-07
Aldh1a2	5.23153	0.00481156	0.000357527
Il2rg	5.22981	0.00706644	0.000675027
Cd44	5.22313	0.000242898	8.03719e-07
S100a6	5.22221	0.000593855	7.21921e-06
Tead2	5.20394	0.0014981	4.65743e-05
P2ry6	5.19716	0.00150254	4.69072e-05
Scn7a	5.19623	0.0075984	0.000747706
Mmp2	5.19187	0.000332649	2.09475e-06
Gm14440	5.19171	0.0387437	0.00885124
Plekhf1	5.18179	0.00870683	0.000923794
Icosl	5.17582	0.0107995	0.00131151
P2ry2	5.17496	0.0114971	0.00144892
Mcm3	5.17098	0.000240925	4.98695e-07
Sod3	5.15719	0.00145267	4.45558e-05
Cdh26	5.15278	0.00229065	0.000103806
Cxcl11	5.15219	0.00461189	0.000337714
Trim30a	5.12911	0.00711122	0.000682375
Gprc5a	5.12456	0.0114262	0.00143917
Col5a2	5.11518	0.000208952	2.34559e-07
Pax2	5.08925	0.00706243	0.000674137
Itga5	5.05759	0.000536773	6.0133e-06
Car13	5.05217	0.00744085	0.00072471
Pdpn	5.02885	0.000900522	1.77021e-05
Igfbp7	5.02716	0.000261162	9.39296e-07
P2ry14	5.02197	0.0111732	0.00138671
Kif18b	5.01531	0.00370591	0.000233082
Fn1	5.01434	0.000208952	5.19854e-08
Mylk4	5.00015	0.0002732	1.10022e-06
Aurkb	4.9954	0.000889812	1.72816e-05
Gbp9	4.98036	0.0102354	0.00120437
Bcl3	4.97682	0.00650338	0.000586195
Plekho2	4.97587	0.0213226	0.00367646
Serpine1	4.97397	0.0013628	3.94428e-05
Irx2	4.96864	0.0149261	0.00218598
Sytl2	4.95883	0.00528007	0.00041247
I830012O16Rik	4.93326	0.00195272	7.78166e-05
Chaf1b	4.92977	0.000240925	4.54161e-07
Tlr4	4.92761	0.00814311	0.000834109
Dab2	4.91876	0.000924135	1.87931e-05
F5	4.91419	0.00116778	2.90643e-05
Mnda	4.9043	0.00274394	0.000141391
Plekhg3	4.89865	0.0140481	0.00198113
A2m	4.86735	0.00161617	5.49252e-05
Il1rl2	4.86581	0.00335057	0.000196185
Usp18	4.86106	0.00383839	0.000247941
Cav1	4.86009	0.000208952	1.34132e-07
Cxcl5	4.85437	0.0178905	0.00286465
Serpinb9b	4.83223	0.00767952	0.00076066
Efemp1	4.82352	0.000994565	2.21778e-05
Oprk1	4.81821	0.00705436	0.000672858
Slco1c1	4.81788	0.00880137	0.000951171
Nid1	4.8065	0.000240925	3.83873e-07
Cdca5	4.80604	0.0125894	0.0016699
Gm12260	4.79912	0.00309555	0.000172123
Irx5	4.76949	0.0103696	0.00124009
Thbs1	4.76004	0.0002732	1.12376e-06
Ppic	4.75387	0.000671805	1.03414e-05
Loxl1	4.75091	0.000305969	1.58465e-06
Col5a1	4.74155	0.000240925	4.44195e-07
Chek2	4.74052	0.0259187	0.00491266
Col8a1	4.73542	0.000305483	1.52684e-06
Ulbp1	4.73252	0.00175584	6.48288e-05
Cp	4.73227	0.000332649	2.09382e-06
Icam1	4.73064	0.000240925	4.49495e-07
Adamts14	4.72442	0.000597991	7.39853e-06
Fbrs	4.72339	0.0826306	0.0264439
Col1a2	4.72258	0.000952392	2.03467e-05
Phxr2	4.72124	0.00946273	0.00106389
Acta2	4.72118	0.0002732	1.06551e-06
Slco1a5	4.71803	0.00157461	5.1704e-05
Frrs1	4.71447	0.0113226	0.00142367
Cwf19l1	4.70973	0.0241897	0.00445844
Gng11	4.70696	0.00298213	0.000161956
Ska1	4.68534	0.0108354	0.00131842
Parp14	4.66078	0.00186021	7.09185e-05
Col11a1	4.66041	0.000470319	4.09356e-06
Rhox8	4.65955	0.00140687	4.17112e-05
Exoc3l4	4.6432	0.0336772	0.00718989
Pear1	4.63294	0.000425879	3.24725e-06
Axl	4.63091	0.000241838	7.74115e-07
Ctgf	4.62569	0.000305483	1.4714e-06
Foxs1	4.61581	0.00675205	0.000626518
Msx2	4.61523	0.00214209	9.1385e-05
Oaf	4.60996	0.0119006	0.00153895
Ifit3	4.59963	0.00317545	0.000180449
Itgad	4.59294	0.0031643	0.000179361
Gja1	4.58886	0.00143199	4.33295e-05
Apol7e	4.58707	0.0500754	0.0126431
Gm21451	4.58335	0.0183422	0.00298183
Ror2	4.58269	0.00186357	7.1333e-05
Tagln	4.58262	0.000260982	9.19875e-07
Zfp36l1	4.58102	0.000569246	6.55153e-06
Flt4	4.56061	0.00332893	0.000194439
Gstm2	4.5486	0.00321867	0.000184125
Prrx1	4.52938	0.000240925	5.50268e-07
Cpz	4.52172	0.000970949	2.10226e-05
Casp8	4.52084	0.00259553	0.000126584
Wisp1	4.51572	0.000332649	2.10403e-06
Bub1	4.51092	0.00654262	0.00059275
P4ha3	4.51087	0.00307135	0.000169231
Gstk1	4.50685	0.013727	0.00190373
Col4a1	4.49923	0.0002732	1.07823e-06
Fzd10	4.49314	0.00226695	0.000101552
C1ql1	4.4905	0.0176597	0.00281245
Itgb5	4.48726	0.00119536	3.11266e-05
Psmb8	4.48619	0.00947447	0.00106726
Asf1b	4.47972	0.0263935	0.00505652
Aldh1a1	4.47794	0.000638393	9.32009e-06
Dhrs9	4.47719	0.00126074	3.41389e-05
Tyrp1	4.46297	0.0226348	0.00401994
Cd83	4.4561	0.0314502	0.00648139
Cdk1	4.44729	0.0023867	0.000111744
Ifitm2	4.43856	0.000409087	3.06035e-06
Cdh17	4.43072	0.00324708	0.000186622
Col4a5	4.41987	0.000630732	8.81412e-06
Mrc2	4.41247	0.000635191	9.04674e-06
Csf1	4.40931	0.000315698	1.78695e-06
Bdkrb1	4.40844	0.012044	0.00156463
Kif20a	4.40133	0.0190321	0.00313506
Nfatc1	4.39557	0.00306099	0.00016844
Arsi	4.39356	0.0117525	0.00150818
A730049H05Rik	4.38895	0.0143688	0.00206095
Gm4297	4.38182	0.00479938	0.000355735
Gm15807	4.37462	0.000501814	4.54817e-06
S100a11	4.36904	0.000440735	3.45563e-06
Il1rl1	4.36366	0.00596158	0.000506233
Irgm1	4.33926	0.000527023	5.35527e-06
Aif1l	4.33607	0.0035419	0.000216815
Hspg2	4.32831	0.000208952	3.98296e-08
Igfbp2	4.32086	0.000867956	1.61323e-05
Ephb4	4.31301	0.00118632	2.99758e-05
Slco1a4	4.31199	0.00594486	0.000501606
Msn	4.30645	0.000240925	5.64097e-07
Ctsc	4.30485	0.000332649	1.99297e-06
Jph2	4.29828	0.000924135	1.86735e-05
Gm19203	4.29138	0.00132871	3.7275e-05
Igf2	4.28052	0.00129411	3.55597e-05
Tnc	4.28038	0.000240925	7.1058e-07
Ptrf	4.27612	0.000305483	1.55388e-06
Lrrk1	4.27608	0.0002732	1.15525e-06
Gm7361	4.27208	0.018735	0.0030686
Ndc80	4.26842	0.0237397	0.00435108
Acox2	4.26752	0.022079	0.00386883
Trim47	4.26743	0.00546727	0.000439285
Slfn2	4.26512	0.00228373	0.000103
2810417H13Rik	4.26123	0.00139945	4.11646e-05
Ifitm3	4.25917	0.00186021	7.04169e-05
Rhod	4.25365	0.000987623	2.18098e-05
Slc43a3	4.25302	0.000470319	4.04862e-06
Sparc	4.25087	0.000924135	1.88789e-05
Serpinh1	4.25077	0.000536667	5.62303e-06
Tinagl1	4.24635	0.00156731	5.046e-05
Thbs2	4.2319	0.00139945	4.10502e-05
Mmp14	4.22961	0.000305483	1.56016e-06
Herc6	4.22289	0.00318899	0.000181448
Dock1	4.21825	0.00164073	5.65322e-05
Cdkn2a	4.21559	0.000942444	1.98982e-05
Flt1	4.20993	0.00820533	0.000844614
Tagln2	4.20957	0.00033464	2.14235e-06
Mki67	4.2082	0.000470319	4.07921e-06
Eda2r	4.20693	0.000403379	2.98294e-06
Lmx1a	4.20651	0.00290403	0.000156387
Runx1	4.20549	0.000688098	1.08397e-05
Map3k7cl	4.20524	0.00837762	0.000876812
Plac9a	4.20493	0.0176465	0.00280652
Adora2b	4.20401	0.00577411	0.00047723
Fas	4.20107	0.000845395	1.50811e-05
Ltbr	4.18792	0.00626586	0.000544759
Tnfrsf26	4.18724	0.0354514	0.00779564
Apln	4.18111	0.00260541	0.000127645
Srpx2	4.17853	0.00291582	0.000157515
Krt18	4.17708	0.0116708	0.00148587
Itpripl2	4.17594	0.000712917	1.1473e-05
Tbx20	4.17532	0.00822488	0.000848388
Mmp19	4.16634	0.0350148	0.00763162
Alox12	4.16315	0.00835449	0.000872956
Cdc6	4.15419	0.000716679	1.17583e-05
Anpep	4.14794	0.00446794	0.000315777
Lama1	4.14718	0.000527023	5.3805e-06
Lrr1	4.13635	0.0143335	0.0020494
Eng	4.1341	0.000881882	1.66137e-05
Ptpn14	4.13247	0.000536773	5.85487e-06
Nedd1	4.12427	0.00167609	5.94615e-05
Fkbp10	4.12096	0.00156731	5.04403e-05
Cdkn2b	4.11575	0.000536773	6.02658e-06
Rad54l	4.11202	0.0045073	0.000320641
Cbr3	4.10415	0.0065462	0.000594253
Pyhin1	4.09297	0.0230889	0.00415043
Sulf1	4.09208	0.000630732	8.84712e-06
Apobec1	4.08421	0.00398252	0.000264699
Brca1	4.0842	0.00038385	2.59544e-06
Loxl3	4.08418	0.000437049	3.38127e-06
Ccdc122	4.08037	0.00860303	0.000908449
Osmr	4.07875	0.00213863	9.03701e-05
Evc	4.07334	0.00388144	0.000255995
Angpt2	4.07314	0.00415805	0.000281151
Tbxa2r	4.0643	0.021964	0.00383446
Olr1	4.06385	0.0128901	0.00173852
Pappa	4.06367	0.000508922	4.7317e-06
Gper1	4.05992	0.00400441	0.000267204
Col18a1	4.05969	0.000527023	5.38996e-06
Folr1	4.05159	0.0140175	0.00197124
Bmp4	4.05148	0.0027631	0.000142905
Marco	4.04379	0.0507549	0.0128877
Zfp808	4.03763	0.00347561	0.000210007
Pon2	4.033	0.00289851	0.000155538
Abcb1a	4.03211	0.0148522	0.00216217
Casp12	4.0303	0.0194101	0.00323362
Pbk	4.03014	0.00338784	0.000200804
Vamp5	4.02766	0.0359906	0.00797544
Asah2	4.0237	0.0350148	0.00762907
1500015O10Rik	4.02209	0.00210581	8.86129e-05
E2f8	4.02182	0.00621242	0.000535759
Tgm2	4.02103	0.00262258	0.000130889
Aebp1	4.01641	0.00158635	5.27186e-05
Fam111a	4.01126	0.000240925	6.23694e-07
Gab1	4.01109	0.0968802	0.0330426
Tnfrsf1a	4.0061	0.00256701	0.000124574
Clspn	4.00298	0.000987441	2.17348e-05
Steap1	3.99641	0.00967137	0.001095
Gbp3	3.99129	0.0188375	0.00309352
Wfdc2	3.98908	0.00336327	0.000197171
Tram2	3.98819	0.00078616	1.37982e-05
Ereg	3.97876	0.025885	0.00490069
Fosl1	3.97838	0.00415905	0.000281518
Prrg4	3.97601	0.000751279	1.2612e-05
Trp73	3.97187	0.008706	0.000923078
Gmnc	3.96861	0.00309555	0.000172079
Itih5	3.9676	0.00684364	0.000638484
C3	3.95775	0.00385052	0.000251494
Hmga2	3.9547	0.00116978	2.91982e-05
Skap2	3.95327	0.0471685	0.0115936
Kdr	3.9504	0.00232518	0.000106374
Pdk4	3.94333	0.00909322	0.00100011
Bmp6	3.94222	0.000672054	1.03936e-05
Sdc4	3.93861	0.00154109	4.88865e-05
Tpm2	3.93795	0.000397712	2.71779e-06
Tmbim1	3.93684	0.000666082	9.91793e-06
Ddx60	3.93545	0.00650198	0.000585206
Zc3hav1	3.93325	0.000881882	1.69301e-05
Ccdc67	3.93062	0.00400441	0.000267306
Nfe2l2	3.92853	0.00134474	3.82282e-05
Nid2	3.92582	0.00189831	7.4556e-05
Caskin2	3.92463	0.00103229	2.34575e-05
Smpdl3b	3.91737	0.00299913	0.00016331
Map3k8	3.91453	0.00166879	5.83391e-05
Litaf	3.91198	0.0036992	0.000231499
H2-Q4	3.90419	0.00187657	7.30173e-05
Epas1	3.90209	0.00261456	0.000129564
Exo1	3.90079	0.00331011	0.000192388
Spta1	3.90021	0.00114423	2.78197e-05
Dok1	3.90017	0.00626586	0.000544438
Gm17450	3.89564	0.0251737	0.00472229
Cdc42ep1	3.89484	0.00453615	0.000325109
Cald1	3.89478	0.000208952	3.13373e-08
Rrm2	3.89306	0.000241838	7.82817e-07
Slc39a8	3.88806	0.00676713	0.000628912
Tspo	3.88605	0.00172942	6.35686e-05
Ccdc102a	3.87798	0.0112103	0.00139746
Lrig3	3.87737	0.00262258	0.00013111
Mab21l3	3.87307	0.0036301	0.000224471
Cyp1b1	3.86262	0.00021757	2.66055e-07
Cmtm7	3.85691	0.00596175	0.000507223
Eva1b	3.85678	0.00353092	0.000214807
Mlkl	3.85677	0.0303014	0.00616185
Gcnt4	3.85633	0.0140481	0.00198141
Cxcl16	3.8543	0.000600581	7.98383e-06
Tm4sf1	3.85352	0.0141157	0.00199878
Gdf5	3.85116	0.0178368	0.00285475
Fbln2	3.84256	0.00105051	2.41241e-05
Ets1	3.83514	0.000240925	7.4213e-07
Gpx8	3.82486	0.000754753	1.28299e-05
Procr	3.81988	0.00539563	0.000429264
Ptx3	3.81674	0.000470319	3.95906e-06
Rpl37rt	3.81042	0.0199293	0.00335596
Loxl4	3.80838	0.00446947	0.000316354
Irf1	3.80722	0.00103795	2.37426e-05
Kank1	3.80465	0.00607388	0.000519483
Slc12a7	3.79297	0.000589368	7.12227e-06
Fam114a1	3.7923	0.00130816	3.60398e-05
Mfrp	3.79209	0.00662655	0.000604816
Rhoc	3.7889	0.000600581	7.7824e-06
Antxr1	3.78601	0.00186021	7.08725e-05
Ces2e	3.78242	0.0197611	0.00330916
Col12a1	3.77613	0.000208952	2.40486e-07
Clec18a	3.77471	0.00647115	0.000579061
Zc3h12a	3.77388	0.00149323	4.61868e-05
RP24-422C24.2	3.77326	0.00801238	0.000812054
Plau	3.76463	0.00644252	0.000573846
Flnc	3.76432	0.00161166	5.41393e-05
Filip1l	3.7635	0.000925498	1.91064e-05
Lgals9	3.7576	0.00490449	0.000365844
Notch1	3.75509	0.0045085	0.000322035
Sele	3.75034	0.0279211	0.00546906
Gsta3	3.74768	0.00309555	0.000171961
Tnfaip3	3.74631	0.00111109	2.61348e-05
Olfml1	3.74597	0.0349156	0.00757989
Alpl	3.74518	0.000994565	2.21678e-05
Myb	3.74441	0.00116211	2.86918e-05
Ifih1	3.74165	0.0038626	0.000253117
Rad51b	3.74139	0.00711579	0.000683324
Tnfrsf10b	3.73611	0.000305483	1.34266e-06
Tbx18	3.73372	0.00264144	0.000132623
Gbp5	3.73283	0.00100008	2.25164e-05
Ticrr	3.73157	0.00346632	0.000208573
Klhdc7a	3.72954	0.00083232	1.46683e-05
Vgll3	3.71972	0.00118652	3.02135e-05
Athl1	3.71575	0.0085755	0.000903691
Pcolce2	3.71152	0.00143199	4.33657e-05
Yy2	3.71079	0.0506899	0.0128602
Top2a	3.70902	0.00272484	0.000139947
Pros1	3.69915	0.000764739	1.30922e-05
H2-Q7	3.69748	0.00118706	3.03452e-05
Foxd1	3.69475	0.00730418	0.00070772
Tnfaip2	3.69345	0.00223755	9.85025e-05
Kntc1	3.69294	0.000682015	1.05967e-05
En2	3.69133	0.0110452	0.00135702
Lpar1	3.69073	0.0174713	0.00276096
Mgst1	3.68421	0.00232394	0.000105933
E2f2	3.67551	0.0453606	0.0110122
Prelp	3.67542	0.00994915	0.0011451
Cdt1	3.67317	0.00141152	4.20349e-05
Gbp7	3.67286	0.00774151	0.000769932
Tmem98	3.66413	0.000669308	1.00141e-05
Copz2	3.66387	0.00761734	0.000750118
Cthrc1	3.66296	0.00264965	0.000133226
Sgms2	3.65509	0.00175328	6.45719e-05
Six5	3.65366	0.0045622	0.000330138
Gsg2	3.64543	0.00610681	0.000523617
Tmc6	3.64412	0.0693492	0.0201782
C1s1	3.64071	0.0135403	0.00187297
Prss23	3.63497	0.00634709	0.000557469
C1ra	3.63244	0.00172942	6.27455e-05
Perp	3.62715	0.000332649	2.08271e-06
Myl9	3.6232	0.00154099	4.87726e-05
H2-Q6	3.62125	0.00695865	0.00065376
Stard13	3.61877	0.00366385	0.000228233
Akr1c14	3.61776	0.00649116	0.000582253
Ccl3	3.61568	0.0346797	0.00751369
Foxf2	3.60864	0.0105302	0.00126658
Clcf1	3.60222	0.00545428	0.000437457
Fmo2	3.59339	0.0103043	0.00122447
Abhd4	3.59089	0.0081033	0.000828865
Pctp	3.58807	0.0145586	0.00209656
Lamb2	3.58657	0.0014981	4.6651e-05
Slc7a2	3.58603	0.000256319	8.66565e-07
Mfge8	3.58364	0.000536773	5.87065e-06
Mdfic	3.57868	0.0013628	3.95058e-05
Dhrs4	3.57808	0.0097311	0.00111126
Ifi44	3.57452	0.0319043	0.00663239
Kcne1l	3.57341	0.00316099	0.000178491
Wwtr1	3.57334	0.00186357	7.14489e-05
Nuf2	3.56452	0.00276909	0.000144211
Lpar6	3.55909	0.000860087	1.55799e-05
Acsbg1	3.55529	0.0111732	0.00138801
Cobll1	3.55367	0.000524862	5.04271e-06
Dtl	3.55185	0.00094919	2.021e-05
Ston1	3.55164	0.00057281	6.72782e-06
Gm6548	3.54545	0.00161566	5.47386e-05
Tuba1c	3.53905	0.000881882	1.68035e-05
Cgnl1	3.53787	0.000702114	1.1111e-05
Bag3	3.53781	0.00158361	5.25135e-05
Capg	3.53008	0.00634709	0.00055746
Erbb2	3.52569	0.00650999	0.000588156
Gm9830	3.52458	0.070798	0.0208148
Fbxo5	3.52351	0.000600581	7.99219e-06
Tmem51	3.52018	0.00968394	0.00109852
Ncaph	3.51429	0.0102485	0.00121021
Mcm9	3.50994	0.0916328	0.0305179
Angptl2	3.50617	0.00161566	5.46436e-05
Oasl2	3.50583	0.00437878	0.000303842
4930427A07Rik	3.50049	0.074487	0.0224768
Spp1	3.49899	0.00046024	3.67477e-06
Col22a1	3.49861	0.00871719	0.000928447
Fzd6	3.4951	0.00122662	3.27347e-05
Sdc1	3.49502	0.000208952	9.4628e-08
Mfap4	3.49434	0.00222039	9.7342e-05
Sp6	3.49328	0.00700768	0.00066552
Gm8292	3.49302	0.00491967	0.000369453
Emilin1	3.49163	0.00200999	8.12082e-05
Melk	3.4881	0.00180494	6.76432e-05
Trim30d	3.48691	0.0157081	0.0023604
Naalad2	3.48282	0.00237788	0.000110838
Gpr84	3.48269	0.00581006	0.000483545
Ccnd1	3.48184	0.000315698	1.77002e-06
Cradd	3.47727	0.0775291	0.0239186
Gli3	3.47381	0.000486119	4.31235e-06
Tnfrsf1b	3.47321	0.00337435	0.000198894
9930111J21Rik2	3.47237	0.00629447	0.000548309
Ahnak	3.47132	0.000638393	9.32195e-06
Ajuba	3.46926	0.000970949	2.10109e-05
Gstt3	3.46714	0.00697335	0.000656604
Ctsk	3.45796	0.00632059	0.00055104
Gm5514	3.44869	0.0112211	0.00139977
Rab32	3.44752	0.00939641	0.00105176
Gm10925	3.44644	0.00200999	8.13999e-05
Kank2	3.43794	0.00112059	2.64389e-05
AW822252	3.43572	0.00459194	0.000333881
Kif15	3.43353	0.00213863	9.10249e-05
Ccnb1	3.42737	0.0126346	0.00168439
Col8a2	3.42699	0.00772243	0.000765962
Phldb2	3.42655	0.00340498	0.0002028
Ogn	3.42539	0.0054542	0.000437058
Fam129a	3.42436	0.0196869	0.0032939
S1pr1	3.42167	0.00172942	6.35235e-05
Cdkn2c	3.42033	0.00167306	5.92106e-05
Tcn2	3.41964	0.00132871	3.72032e-05
Anxa4	3.41827	0.00132871	3.70848e-05
Cd109	3.41184	0.000600581	7.63864e-06
Ccl9	3.4084	0.00703899	0.000669473
Il1r1	3.4047	0.00597147	0.000508576
Abca1	3.40081	0.00156491	4.97546e-05
Sgol2	3.39527	0.00157461	5.15601e-05
Tbx3	3.38393	0.00139945	4.09979e-05
Tnfsf9	3.37969	0.0107985	0.00131039
Cd82	3.37836	0.00107954	2.5082e-05
Acvrl1	3.37818	0.00202944	8.27715e-05
Cfh	3.37797	0.00419189	0.000284947
Ccdc80	3.37043	0.00167306	5.9091e-05
Il17rc	3.37012	0.0745803	0.0225372
Itga2	3.36529	0.00190209	7.48414e-05
Spib	3.36032	0.0287328	0.00569624
Wisp2	3.35921	0.00794325	0.000801067
9930111J21Rik1	3.3585	0.0221909	0.00389642
Peg12	3.35357	0.00596158	0.000504644
Rab11fip1	3.34932	0.00117104	2.94824e-05
Actg2	3.34699	0.00563734	0.000459843
Arpc1b	3.34396	0.00126074	3.40556e-05
Mms22l	3.34245	0.00308982	0.000170694
Kank4	3.34194	0.0159857	0.00241628
Chrdl1	3.33742	0.00372847	0.000236549
Krt8	3.32975	0.00353092	0.000214873
Ltbp3	3.32433	0.0002732	1.12155e-06
Notch3	3.3225	0.000315698	1.7925e-06
Adamts4	3.31931	0.00737662	0.000716189
Fbxo47	3.31737	0.0253812	0.00477792
Mcm2	3.31623	0.000208952	1.65987e-07
Msrb3	3.31508	0.000893568	1.74831e-05
Trim56	3.31469	0.00226679	0.000100885
Fbn1	3.30854	0.000208952	9.48691e-08
Gm14046	3.30397	0.00802766	0.000814572
Rcsd1	3.2976	0.00563734	0.000459561
F2r	3.29365	0.000240925	4.31731e-07
Rab20	3.28798	0.00672265	0.000617041
Ncapg	3.28702	0.00503545	0.00038177
Ly75	3.28647	0.00856792	0.000902276
Npepl1	3.28183	0.00248599	0.000118752
Snai2	3.28117	0.00842958	0.000885281
Megf6	3.2793	0.00459194	0.0003354
2023-09-10	3.27754	0.00269008	0.000137581
Slc14a1	3.27612	0.0714744	0.0211187
Tlcd1	3.26446	0.00425916	0.000292274
Ccdc68	3.26288	0.010499	0.00126046
Pyroxd2	3.26048	0.0825596	0.0263974
Casc5	3.25634	0.00551197	0.000445652
Ecm2	3.25577	0.0755142	0.0229878
Tnfaip8	3.25257	0.000536667	5.67473e-06
Gdf15	3.24679	0.00141582	4.22649e-05
Plscr1	3.24481	0.00193804	7.65347e-05
Mcm4	3.24214	0.000208952	2.11336e-07
Zbtb42	3.24099	0.0128586	0.00173027
Dio2	3.24082	0.00260541	0.000127492
Elk3	3.23508	0.002828	0.000149979
Slc1a3	3.23353	0.00700768	0.00066488
Clic6	3.23141	0.0143163	0.00204312
Ces2g	3.22548	0.00959741	0.00108456
Esco2	3.22488	0.00441466	0.000308982
Ckap2	3.22209	0.000266149	9.76376e-07
Anxa1	3.22125	0.00103229	2.34646e-05
Ptplad2	3.2201	0.00107457	2.48894e-05
Irgm2	3.21607	0.017248	0.00270221
Fgfrl1	3.21481	0.00459194	0.000335218
Lgals3bp	3.21203	0.00266936	0.000135369
Slc25a13	3.21082	0.0131868	0.00180035
Mdk	3.20811	0.00496367	0.000374542
Tmem37	3.20624	0.00647318	0.000579709
Col4a6	3.20495	0.00726933	0.000702775
Mgmt	3.20161	0.00634023	0.000555032
Gja5	3.20071	0.0122335	0.00161125
Trpv4	3.19881	0.0155743	0.00232573
Anxa2	3.19734	0.00194035	7.69681e-05
Chil1	3.19441	0.0212	0.00364922
Irx3	3.19419	0.018109	0.00291533
Aim1	3.19409	0.0941767	0.0317784
Ror1	3.19397	0.00652041	0.000590036
C1qtnf3	3.19241	0.0166403	0.00256563
Vmn2r99	3.19003	0.00330043	0.000190534
S100a16	3.18845	0.0093326	0.00104188
Igtp	3.18426	0.00276442	0.00014327
Slc2a9	3.18366	0.0758888	0.0231718
Cd14	3.18293	0.00745372	0.000727571
Dmrt3	3.18289	0.00570179	0.000466976
Nradd	3.18254	0.0183671	0.00298985
Bdkrb2	3.17214	0.0033663	0.00019759
Aga	3.17057	0.0012059	3.17987e-05
Atad2	3.16913	0.0023867	0.000112107
Vstm4	3.16827	0.0476604	0.0117472
Plaur	3.16799	0.00971147	0.00110583
Tns3	3.16725	0.00161566	5.47099e-05
Mcam	3.16694	0.00248966	0.000119451
Fzd2	3.16634	0.00724131	0.000698504
Pgm5	3.16242	0.0798928	0.0251425
Isg15	3.15865	0.00869292	0.000921067
S1pr3	3.1567	0.00120381	3.15587e-05
Stat5a	3.15164	0.0045073	0.000321095
Phf19	3.15089	0.00650482	0.000587221
Fam178a	3.1481	0.00319613	0.000182314
4930579G24Rik	3.14759	0.00279023	0.000146717
Rsad2	3.14496	0.00766028	0.000757102
Gm15937	3.14436	0.00964977	0.00109117
Tmco4	3.1421	0.00886779	0.000966591
Tgif1	3.13819	0.00167609	5.959e-05
Otx2	3.13682	0.00390617	0.000258782
Nlrc5	3.13559	0.0542611	0.0141839
Syde1	3.13233	0.000930952	1.94199e-05
Abcb1b	3.13018	0.000524862	5.0591e-06
Dhh	3.13004	0.00843086	0.000886023
Akr1c13	3.12862	0.00969948	0.00110237
Vmn2r85	3.12844	0.0286465	0.00567283
Smo	3.12762	0.00112551	2.68787e-05
Nqo1	3.12659	0.0100302	0.00116016
Elf4	3.12656	0.0036301	0.000224242
Bst2	3.12128	0.00675205	0.000624755
Cyr61	3.12111	0.000208952	2.1643e-07
Col16a1	3.11999	0.0007157	1.16864e-05
Clic1	3.11948	0.000470319	4.017e-06
Agtrap	3.11776	0.00385052	0.000250288
Pla2g16	3.11665	0.00889019	0.000972832
Thbd	3.11538	0.00214209	9.16807e-05
Ltb4r2	3.11534	0.0151218	0.00223349
Batf3	3.11442	0.0192317	0.00317762
Chst7	3.11	0.00512687	0.000393126
Anxa3	3.10995	0.000240925	7.3271e-07
Dram1	3.10602	0.0218565	0.00380784
Trim12a	3.1043	0.0354029	0.00774564
Depdc1a	3.10287	0.0319049	0.00663481
Ccne2	3.10155	0.00156731	5.03584e-05
Gm12390	3.10054	0.0150604	0.00221353
Tead3	3.09047	0.00203886	8.37424e-05
Rftn2	3.08826	0.00675205	0.000622745
9530053A07Rik	3.08677	0.0062155	0.000538052
Oit3	3.08633	0.0736561	0.0220501
Plekha2	3.08586	0.0100847	0.00117482
Gxylt2	3.08487	0.000536667	5.65907e-06
Calhm2	3.08384	0.00578756	0.000479174
Ptgs2	3.08327	0.00157461	5.17009e-05
Foxf1	3.07875	0.0432118	0.0103525
Galnt4	3.07795	0.00243891	0.000115612
Cutal	3.07747	0.0228729	0.00409842
Nde1	3.06722	0.000925498	1.90612e-05
Gpx3	3.06461	0.00336672	0.000198099
Eme1	3.06286	0.0319422	0.00664946
P2rx7	3.0626	0.00312806	0.000175844
Scx	3.06231	0.0180698	0.00290375
Col6a2	3.06218	0.00114423	2.77491e-05
Zfp36	3.05966	0.00286199	0.000153166
Tead1	3.05736	0.00226413	0.000100161
BC067074	3.05158	0.00726933	0.000702596
Ung	3.04793	0.000527023	5.17377e-06
Zfyve21	3.04755	0.00610681	0.00052359
Lrrc32	3.04652	0.00156731	5.05279e-05
Ccna2	3.04628	0.00143199	4.32612e-05
Fam46c	3.04555	0.025129	0.00470694
Gjc1	3.04536	0.00455723	0.00032945
RP23-168E14.10	3.04533	0.0160422	0.00243253
Gm6136	3.04527	0.0102159	0.00119908
Tmod4	3.04274	0.0135168	0.00186388
Micall2	3.04148	0.00126074	3.41893e-05
Adamtsl3	3.04092	0.044984	0.0108982
Nipal4	3.04066	0.0102813	0.00121879
Wdhd1	3.04036	0.000240925	4.78159e-07
Sgol1	3.04011	0.0142855	0.00203598
Lgals1	3.03837	0.00126074	3.41293e-05
Chst14	3.03604	0.0069558	0.00065195
Epha2	3.0346	0.00312806	0.000175964
Pmp22	3.0337	0.00226695	0.000101714
Pqlc3	3.03289	0.00385052	0.000251088
Ier3	3.02879	0.00454993	0.000328193
Gstt1	3.02546	0.0235204	0.00427098
Pml	3.0241	0.000568765	6.50508e-06
Gm12901	3.0238	0.0178932	0.00286862
Gm15159	3.0202	0.0228221	0.00408111
Def6	3.01916	0.025061	0.00468694
Ccdc141	3.01754	0.00132871	3.72599e-05
Alox5	3.01501	0.0291608	0.00582355
Lama2	3.01434	0.00814979	0.000835966
Neil3	3.01104	0.0023867	0.000111829
Col5a3	3.01066	0.000860488	1.56599e-05
Fkbp9	3.0046	0.00033261	1.91402e-06
Apoe	2.9973	0.0121487	0.00159376
Lacc1	2.99392	0.00121381	3.22181e-05
Rhbdf2	2.99359	0.00198519	7.9664e-05
Zcchc24	2.99351	0.00533737	0.000420952
Apod	2.99116	0.00172942	6.28124e-05
Tubb6	2.98941	0.000240925	5.84215e-07
Cldn2	2.98441	0.00708918	0.000678219
Cdk6	2.98351	0.000527023	5.42111e-06
Lrp5	2.98202	0.0002732	1.15946e-06
Efs	2.98146	0.00642232	0.000567485
Adamts7	2.97408	0.00788153	0.00079155
Metrn	2.97025	0.00825994	0.000856846
Dscc1	2.96827	0.00385598	0.000252128
Plk5	2.96782	0.0106392	0.0012857
Ltb4r1	2.96711	0.022155	0.00388693
Kirrel	2.96491	0.0002732	1.05722e-06
Apobr	2.96306	0.0557614	0.0148123
Msx1	2.96129	0.00644252	0.000572542
Lrp4	2.95938	0.00477629	0.000351814
Itgav	2.95786	0.000671805	1.01036e-05
Nfatc4	2.95616	0.00971147	0.00110554
Twist1	2.95052	0.0194101	0.00323139
Gstm1	2.94549	0.00166879	5.82415e-05
Slfn9	2.9442	0.00216058	9.3249e-05
Casp4	2.94257	0.0115167	0.00145463
Kdelr3	2.94132	0.00370591	0.000233367
Postn	2.93905	0.000924135	1.83849e-05
Dlgap5	2.93889	0.00261456	0.000129088
Mybl2	2.93537	0.00583735	0.000488154
Il13ra1	2.935	0.00380263	0.000244811
Gm13408	2.93322	0.0143256	0.00204651
Ephx1	2.93202	0.00220528	9.59713e-05
Lmod1	2.93198	0.00672265	0.000616886
Rbpms2	2.9295	0.00495523	0.000373549
Tmem154	2.92621	0.0148205	0.00215559
Sh3pxd2b	2.92483	0.00453046	0.000324231
Plekhg2	2.92131	0.000630732	8.8357e-06
Gem	2.92124	0.00223755	9.842e-05
Art3	2.92005	0.0689741	0.0200343
Lbp	2.9138	0.00459025	0.000333158
Itga7	2.90974	0.00533325	0.000418254
Rbp1	2.90877	0.00585933	0.000491644
Olig1	2.90871	0.00226484	0.000100442
Cox6b2	2.90858	0.00251721	0.000121678
Pdlim1	2.90686	0.0202311	0.00342738
Arhgap36	2.90637	0.0188127	0.00308808
Pmaip1	2.90368	0.000403379	2.96787e-06
Nkx2-9	2.9019	0.0112821	0.00141034
Liph	2.90166	0.0104035	0.00124525
Vamp8	2.90101	0.0192016	0.00317105
Irf7	2.8959	0.0182189	0.00294576
Id3	2.89406	0.00841067	0.000882691
Mcm10	2.89399	0.00453615	0.000326295
Xkr5	2.88712	0.0326435	0.00687058
Plp2	2.8862	0.000470319	3.92895e-06
Myh7b	2.88463	0.0005939	7.3052e-06
Ccl17	2.87469	0.00157461	5.15181e-05
Dna2	2.8699	0.000716679	1.1857e-05
Foxc1	2.86981	0.0139067	0.00194366
Trim16	2.86933	0.00745372	0.000727319
Itga11	2.86626	0.00510992	0.000390533
Jag1	2.86395	0.000628665	8.63724e-06
Spc25	2.86258	0.00366956	0.000229116
Cd74	2.85507	0.019443	0.0032419
Myl12a	2.85477	0.000936822	1.96098e-05
Pcolce	2.85462	0.00311978	0.000174144
Tcf7	2.85445	0.0149461	0.00218998
Zbtb7b	2.85033	0.0126775	0.00169799
Rgs5	2.84766	0.00180494	6.76325e-05
Htra1	2.84698	0.00132894	3.75682e-05
Myom1	2.84561	0.00139945	4.09664e-05
Rfx4	2.83994	0.00786142	0.000786825
Klf4	2.83905	0.00153182	4.83722e-05
Gm13508	2.83763	0.0353436	0.00772616
Crtap	2.83762	0.0005939	7.26795e-06
Gins2	2.83725	0.000716679	1.18385e-05
Syne3	2.83636	0.0119861	0.00155522
Lamc1	2.83004	0.000240925	4.82889e-07
Crct1	2.83001	0.0123952	0.00163872
Lrp2	2.82751	0.00234683	0.000108378
Eif2ak2	2.82699	0.000771048	1.3269e-05
AC168977.1	2.82326	0.0207667	0.0035612
Esyt1	2.82206	0.00330043	0.000190875
Ltbp2	2.82114	0.0076611	0.000757733
Ednrb	2.81641	0.00208972	8.76352e-05
Cenpn	2.81251	0.00789181	0.000794744
Prkd3	2.81168	0.000470319	3.91666e-06
Tcea3	2.81046	0.00993195	0.00114094
Lpar4	2.81	0.0065988	0.000601402
Kcnj15	2.8072	0.0312973	0.00643157
Rnf213	2.80608	0.00377123	0.000241433
Cyp39a1	2.80157	0.0159564	0.00240671
Plin2	2.79733	0.00339054	0.000201696
Ttr	2.79387	0.0107223	0.00129729
Gm4969	2.79359	0.0236894	0.00432823
Dhfr	2.79215	0.000671805	1.02241e-05
Tgfb3	2.78958	0.000490266	4.40823e-06
Pdlim4	2.78694	0.00115583	2.82682e-05
Samd9l	2.78533	0.0103212	0.00122991
Ecm1	2.78394	0.000305483	1.37013e-06
Nes	2.78273	0.000635191	9.01998e-06
Fbxo17	2.77788	0.00716106	0.000688702
Gsap	2.77737	0.0115852	0.00146716
Rbl1	2.77563	0.00220725	9.62159e-05
Dcn	2.77367	0.00458626	0.000332208
Hspb1	2.76576	0.00583981	0.000489382
Plcb3	2.7652	0.000688098	1.08011e-05
Aox1	2.76402	0.00897916	0.000985628
Decr1	2.76366	0.00419726	0.000286218
Sema3b	2.76325	0.0168841	0.0026209
Zmynd15	2.76295	0.0287883	0.00572162
Emp3	2.76257	0.0103212	0.0012302
Snx33	2.75891	0.00545186	0.000436479
Piezo2	2.75854	0.00268288	0.00013652
Shisa3	2.75487	0.00232404	0.000106155
Mlc1	2.75309	0.0303118	0.00616616
Ism2	2.75283	0.00871259	0.000925658
Cd97	2.75183	0.00259687	0.000126836
Yap1	2.74992	0.00057281	6.68363e-06
Mtfr2	2.7488	0.0178159	0.00284741
Gmnn	2.74874	0.00337435	0.000199034
Irf5	2.74738	0.0152171	0.00225597
Fgf7	2.7467	0.0170161	0.00264752
Fbln5	2.74563	0.00652041	0.000589616
St5	2.74282	0.000860087	1.55907e-05
Alms1-ps2	2.73814	0.0718526	0.0213149
Relb	2.73781	0.00105051	2.42565e-05
Kif23	2.73657	0.00205347	8.46382e-05
Mpzl2	2.73612	0.00825994	0.000857366
Serpine2	2.73427	0.00057281	6.75737e-06
Cnksr3	2.73235	0.00198519	7.98246e-05
Pdlim2	2.7235	0.019289	0.00320026
Plek2	2.72286	0.0069987	0.000662516
Man2b2	2.72032	0.00167014	5.87032e-05
Slc7a11	2.72013	0.00110952	2.6018e-05
Lima1	2.71765	0.00186718	7.21689e-05
Rest	2.71653	0.00063363	8.93335e-06
Itpr3	2.71517	0.0102813	0.00121811
Cybrd1	2.7095	0.0035419	0.000216425
Nfkbie	2.70731	0.00142375	4.26039e-05
Cyba	2.70675	0.0160185	0.00242509
Tep1	2.70641	0.016417	0.00250825
Cenpf	2.70222	0.00277106	0.000144932
Itgb1	2.69693	0.000208952	1.08706e-07
Serpinf1	2.69532	0.00786863	0.000788448
Pltp	2.69383	0.00235674	0.000109005
Vim	2.68656	0.00353919	0.000215668
Bche	2.68604	0.00975737	0.00111808
Fhl3	2.68598	0.0105302	0.00126723
Dcxr	2.68541	0.00338174	0.000200074
Ddx43	2.6837	0.0344874	0.00744722
Gldc	2.68258	0.00207337	8.62233e-05
Smad6	2.68227	0.0502216	0.0126873
Apbb1ip	2.6807	0.024967	0.00465854
Slc43a1	2.67581	0.0111934	0.00139434
Phactr4	2.67467	0.00112551	2.68408e-05
Car14	2.67448	0.0129627	0.00175573
Crb2	2.67177	0.00675205	0.000625886
Gm15515	2.66713	0.0233487	0.00422611
Ptgds	2.66334	0.0379754	0.00858286
H2-DMb1	2.66268	0.0139297	0.00194982
Pm20d1	2.66264	0.00562542	0.000457253
Mertk	2.66259	0.00256999	0.000125154
Frk	2.65954	0.0268331	0.00516704
Tcf19	2.65923	0.00232394	0.000105983
Tns1	2.65834	0.00346632	0.000208947
Greb1	2.6567	0.0390808	0.00896199
Col4a2	2.65129	0.000240925	7.452e-07
Spata6	2.65098	0.00186718	7.19926e-05
Rhog	2.65006	0.00186718	7.23725e-05
Pbxip1	2.64553	0.00636803	0.00056113
Cast	2.6396	0.00286199	0.000152785
Prdm5	2.63457	0.0173172	0.0027255
Chek1	2.63263	0.00348885	0.000211638
Creb3l2	2.63179	0.00062778	8.57937e-06
Abhd15	2.62821	0.036037	0.00798922
Gpr126	2.61894	0.018749	0.00307358
Tfap2d	2.61405	0.00442823	0.000311843
Hmox1	2.61018	0.000305483	1.49196e-06
St14	2.60902	0.0102485	0.00120903
Slc35g1	2.60279	0.00560258	0.00045459
Olfr628	2.60207	0.0192579	0.0031861
Erich2	2.60138	0.0203038	0.00344822
Sfn	2.59995	0.000782547	1.36785e-05
Suclg2	2.59783	0.0105412	0.00126931
Kcnmb1	2.59721	0.013967	0.00196113
Rad54b	2.59639	0.00993624	0.00114215
Etv4	2.59065	0.00213863	9.08176e-05
Oas1b	2.58982	0.0283057	0.00557685
Tpx2	2.58838	0.00226679	0.000100931
Rpgrip1	2.58756	0.019381	0.00321901
Ehd2	2.58303	0.00103795	2.37192e-05
Lig1	2.58019	0.000524862	5.04745e-06
Erap1	2.58015	0.000403379	2.9687e-06
Smtn	2.57873	0.00453615	0.000325971
Gm15653	2.57653	0.0229201	0.00411422
Tex14	2.57345	0.0421849	0.0100224
Dnase1l1	2.57187	0.031548	0.00651294
Des	2.57134	0.0638291	0.0178742
Cdca7l	2.56771	0.00570899	0.000468563
Ghr	2.56658	0.00164073	5.6467e-05
Lyn	2.56611	0.00408103	0.000274182
Wipf1	2.5659	0.00533325	0.000418926
Fabp7	2.56388	0.00226484	0.000100519
C5ar1	2.56275	0.024957	0.00465318
Shc1	2.56089	0.00094311	2.00128e-05
Hyal1	2.55977	0.00232829	0.000106684
Timp3	2.55892	0.000437049	3.39529e-06
B2m	2.55606	0.000360742	2.3873e-06
Haus4	2.55325	0.00766895	0.000759061
Shcbp1	2.55124	0.0251374	0.00471033
Hmha1	2.54824	0.0235684	0.00428578
Ube2c	2.54394	0.0116908	0.00149243
Igf2bp2	2.54271	0.00590509	0.000496976
F11r	2.54266	0.0151218	0.00223531
Slc1a5	2.53565	0.00935735	0.00104588
Slc38a3	2.53227	0.0948597	0.0320976
Utrn	2.53008	0.00157781	5.22077e-05
Ctdsp1	2.52596	0.00346632	0.000208901
Cnn2	2.52404	0.00209345	8.79423e-05
Gdnf	2.51999	0.0087073	0.000924469
Mvp	2.51788	0.00157461	5.18371e-05
Stat6	2.5176	0.0184146	0.00300155
Nkx6-1	2.51686	0.065113	0.0184257
Ccdc169	2.51502	0.0183196	0.00297538
Psmb9	2.51478	0.00371983	0.000235734
Fbln7	2.51464	0.0206721	0.00353457
Gm12461	2.51373	0.0122938	0.00162184
D7Ertd443e	2.5119	0.0763111	0.0233841
Cdc20	2.51099	0.00242429	0.00011457
Gm4925	2.50921	0.0384764	0.00875142
Cdh3	2.50861	0.00790077	0.000796214
Kifc1	2.50733	0.00150523	4.70994e-05
Gins1	2.50472	0.00871719	0.000928655
Trim12c	2.49979	0.00510992	0.000390401
Ifngr1	2.4986	0.00140687	4.15139e-05
Rpl7a-ps12	2.49813	0.0223686	0.00395498
Ptgr1	2.4895	0.00203735	8.35339e-05
Unc93b1	2.48674	0.0349582	0.00760202
1700009P17Rik	2.48465	0.0619218	0.0171886
Hells	2.48449	0.00236232	0.000109603
Slc13a4	2.48331	0.0305615	0.00623674
Tor3a	2.4815	0.0121109	0.00157941
Col27a1	2.47915	0.00478848	0.000353764
Birc5	2.47561	0.00250647	0.000120618
Piezo1	2.47318	0.000536773	5.96304e-06
Itpkb	2.4727	0.00277106	0.000145041
Gm5643	2.47152	0.0392746	0.00903185
Gadl1	2.46927	0.015631	0.00234543
Hepacam	2.46904	0.0282212	0.00554802
Arhgap28	2.46899	0.00662877	0.000605597
Slc4a11	2.46737	0.00880137	0.00095155
Plod2	2.46725	0.000867956	1.60321e-05
Itpripl1	2.4671	0.0023867	0.000112055
Saa3	2.46708	0.0543342	0.0142214
Mtap	2.46554	0.000568765	6.48511e-06
Hs3st3b1	2.46365	0.00911795	0.00100611
Pla2g4c	2.46266	0.00725628	0.00070047
Skor1	2.45917	0.0799147	0.0251552
Slc12a4	2.45885	0.000527023	5.23294e-06
Tk1	2.45835	0.00156717	4.99394e-05
Scarf1	2.45483	0.0172818	0.00271372
Cbx2	2.44646	0.00370591	0.000233866
Cenpk	2.44308	0.00880137	0.000950745
Pidd1	2.44299	0.00788153	0.000792575
Cd59a	2.44189	0.0232155	0.00418487
Pcbd1	2.44183	0.0751144	0.0227904
Slc9a3r1	2.44122	0.00378044	0.000242566
Golim4	2.4411	0.00118632	3.00378e-05
Bmp7	2.44089	0.00412333	0.000277914
Vegfc	2.43975	0.00186021	7.06652e-05
Gltp	2.43655	0.00122618	3.26347e-05
Acpp	2.43619	0.0317051	0.00655904
Apobec3	2.431	0.000865664	1.5834e-05
Mtbp	2.42856	0.00779913	0.000778679
Ikzf1	2.42851	0.0470324	0.0115433
Hes1	2.42778	0.0181048	0.00291329
Mcm6	2.42761	0.000208952	1.92153e-07
Rassf4	2.42457	0.0121487	0.00159223
Cldn1	2.42334	0.00604605	0.000516667
Sdsl	2.42294	0.033224	0.00702383
Emp2	2.42094	0.0101714	0.00118681
Irak4	2.42024	0.0157324	0.00236517
Ddit4l	2.41777	0.000893568	1.74289e-05
Tgfbr2	2.41604	0.00564449	0.000460833
Tfpi	2.4111	0.0038739	0.000254693
Sec16b	2.41007	0.0243606	0.00449993
Cyp7b1	2.40944	0.0486797	0.0121122
Rai14	2.40937	0.0151218	0.00223224
Gm8738	2.40721	0.0424323	0.0101151
Cln5	2.40666	0.000579222	6.91631e-06
Zic3	2.40439	0.0153568	0.00228773
Fam115c	2.39995	0.00596175	0.000507319
Slc22a29	2.39906	0.0359906	0.00797634
Cdc42bpg	2.39893	0.00788153	0.000792314
Syngr2	2.39844	0.00236958	0.00011028
Gm20449	2.39329	0.0389905	0.00892444
Spidr	2.3907	0.000997555	2.23879e-05
Il17rd	2.38469	0.00172942	6.33525e-05
Megf10	2.38386	0.00181629	6.81992e-05
Moxd1	2.38371	0.0110452	0.00135625
Prrg1	2.37967	0.00221322	9.66352e-05
Isg20	2.37668	0.0149847	0.00219888
Pold1	2.37517	0.000638393	9.3039e-06
Ckap2l	2.372	0.00802766	0.000814777
Tmem123	2.37193	0.000617925	8.32319e-06
Ifit2	2.37069	0.00909285	0.000999416
Pdgfrl	2.36918	0.0561964	0.0149566
Fkbp7	2.36786	0.00830088	0.000862809
Synpo2	2.3641	0.0578864	0.0155478
Nme4	2.36348	0.00585933	0.00049186
Cd9	2.36221	0.000671805	1.03164e-05
Mxra8	2.3581	0.0309121	0.0063394
Lama4	2.35775	0.0182359	0.00295144
Chrnb1	2.35713	0.00570792	0.000468064
St6galnac2	2.35613	0.00527853	0.00041197
Pole	2.35522	0.00215462	9.2698e-05
Ctnna1	2.35467	0.000403379	2.98551e-06
Ctsz	2.35029	0.00136628	3.97048e-05
Tgfbi	2.3495	0.007104	0.00068066
Orc1	2.34936	0.0111715	0.00138458
Islr	2.34859	0.0116136	0.00147279
Olig2	2.34644	0.0125613	0.00166526
Depdc7	2.34613	0.0228172	0.00407696
Adamts9	2.34567	0.00229042	0.000103631
Olfml2a	2.34482	0.0132177	0.00180647
Pawr	2.34145	0.00246031	0.000117158
Il10rb	2.34067	0.00599907	0.000511358
Unc45b	2.34066	0.0197184	0.00330059
Scd1	2.34024	0.000530755	5.49767e-06
Mctp2	2.33952	0.0707633	0.0207627
Prim1	2.33909	0.000867956	1.60498e-05
Cpt1a	2.33659	0.013159	0.00179372
Mns1	2.33638	0.0110722	0.00136431
Hmgb2	2.33443	0.0117525	0.0015094
Rrm1	2.33389	0.000315698	1.77188e-06
Ttk	2.32921	0.00675205	0.000622636
Itpr2	2.32597	0.0316572	0.0065423
Abcg2	2.32359	0.000881882	1.68106e-05
Casp7	2.3215	0.000508922	4.75902e-06
Grhl3	2.31946	0.0102159	0.00119946
Ripk1	2.31791	0.00132894	3.7487e-05
Sox21	2.31597	0.0142575	0.00202755
Cnn1	2.31438	0.0490293	0.0122324
Id1	2.3123	0.0131037	0.00178255
Clic4	2.31213	0.00261456	0.000128667
Cyyr1	2.31133	0.0211619	0.00364115
Lfng	2.311	0.0405717	0.0094469
Adm	2.31045	0.00697773	0.000659527
Adamts8	2.30971	0.000930117	1.92948e-05
Fzd5	2.30618	0.0218069	0.00379291
Slc39a12	2.30482	0.0542209	0.0141695
Psrc1	2.30194	0.00112133	2.65371e-05
Tnfrsf12a	2.30096	0.00186357	7.13211e-05
Ptbp1	2.30031	0.000315698	1.67909e-06
Atp1a2	2.29244	0.0538404	0.0140231
Bicc1	2.29244	0.0100847	0.00117518
Col6a3	2.29048	0.0198453	0.00332896
Cd302	2.28895	0.00374259	0.000239061
Tek	2.28462	0.0406148	0.00946569
Stk17b	2.28187	0.00198956	8.01434e-05
Srpx	2.27794	0.0528157	0.0136617
Fat1	2.2777	0.0107954	0.00130924
Eps8l2	2.27522	0.0490293	0.0122346
Prkcd	2.27514	0.00292434	0.000158186
Anxa5	2.27447	0.000771048	1.33111e-05
Elf1	2.27227	0.00916777	0.00101556
Serping1	2.27095	0.045763	0.0111393
Cdca2	2.26901	0.0165304	0.00253723
1700007K13Rik	2.26788	0.00321867	0.000184294
Serpinb9	2.26499	0.0112211	0.00140041
Shroom4	2.26247	0.0152727	0.0022697
Ptk7	2.25991	0.000305483	1.39166e-06
Ppap2b	2.25855	0.00164501	5.70706e-05
Fam221a	2.25739	0.00357087	0.000218845
Fam64a	2.25687	0.0233937	0.00423886
Tyms	2.25485	0.000683127	1.06631e-05
Hbegf	2.25481	0.00338174	0.000200199
Lama5	2.25258	0.00722804	0.000696183
Kifc5b	2.2513	0.00697529	0.000657289
Spag16	2.24985	0.0852397	0.0276161
Tbc1d2	2.24963	0.00129411	3.5504e-05
Pygm	2.24823	0.00882863	0.000955791
Akr1b8	2.24764	0.0156732	0.0023529
Trf	2.24599	0.00495412	0.000373109
Mybl1	2.2451	0.00206711	8.54977e-05
Dapp1	2.24455	0.0377033	0.00849667
H6pd	2.24455	0.00897916	0.000985276
Gulp1	2.24428	0.00385052	0.000251072
Ctf1	2.24418	0.0226411	0.00402269
Slc16a9	2.24347	0.00249503	0.000119888
B4galt1	2.24037	0.0123487	0.00162997
Nfkbia	2.23949	0.000403379	2.89063e-06
Ccnd2	2.23938	0.00214209	9.16035e-05
Rbm46	2.23927	0.0192016	0.00317127
Ifi35	2.23874	0.00700768	0.000664391
Cav2	2.23873	0.00642232	0.000567624
Parp3	2.23603	0.0120829	0.00157114
H2-K1	2.23576	0.000638393	9.2856e-06
Wee1	2.23531	0.00742619	0.000722213
Mcm7	2.23368	0.000240925	6.51575e-07
Foxm1	2.23062	0.00972943	0.00110858
Ddias	2.22773	0.00112752	2.7051e-05
Mreg	2.22679	0.0062155	0.000537323
Gpc4	2.21978	0.000845957	1.5152e-05
Knstrn	2.21846	0.0205624	0.00351062
Aff1	2.21824	0.000600581	7.69625e-06
Vwa7	2.21574	0.00920853	0.0010214
Aard	2.21468	0.00205977	8.50459e-05
Itm2a	2.21431	0.00319437	0.000181984
Ggt5	2.21344	0.0525523	0.013552
Fignl1	2.21271	0.00203223	8.30318e-05
D630003M21Rik	2.21266	0.00654987	0.000595588
Tpm4	2.20977	0.00730418	0.000707471
Cd151	2.20773	0.000924578	1.89544e-05
Gng12	2.20652	0.000305483	1.53681e-06
Rnf125	2.20614	0.0283205	0.00558535
Tbx15	2.20592	0.08108	0.0257028
Limd1	2.20513	0.00108491	2.52849e-05
Nxn	2.20159	0.000990924	2.1954e-05
Ss18	2.20155	0.000462522	3.75953e-06
Cdc45	2.20125	0.0165803	0.0025499
Sardh	2.19541	0.0113226	0.0014216
Fstl1	2.19448	0.000208952	8.90423e-08
Gsta4	2.19401	0.000881882	1.69477e-05
Rbpms	2.19398	0.04524	0.0109699
Emp1	2.19197	0.0745993	0.0225483
Ehhadh	2.1917	0.036658	0.0081855
Evc2	2.19112	0.00327554	0.000188493
Pkmyt1	2.18884	0.00539563	0.000430036
Tapbpl	2.18851	0.0248241	0.00461415
Sytl1	2.18736	0.0912187	0.0303232
S1pr2	2.18711	0.00443715	0.00031279
Arhgef5	2.18398	0.0228729	0.00409539
Cftr	2.18333	0.00410064	0.000275795
Mt2	2.18314	0.000840967	1.48868e-05
Wdr76	2.18269	0.000630732	8.79746e-06
Cd274	2.18153	0.0154846	0.0023101
Myh9	2.17753	0.000240925	3.22503e-07
Rasef	2.17665	0.0279321	0.00547511
Ctsh	2.17588	0.0394266	0.00908382
Helz2	2.17363	0.017293	0.00271673
Ehd4	2.17343	0.00117104	2.94266e-05
Efemp2	2.17305	0.00110952	2.5952e-05
Rras	2.17197	0.00748506	0.000731708
Acsf2	2.17052	0.0551232	0.0145636
Plce1	2.17015	0.0131526	0.0017919
Pcsk6	2.16693	0.000527023	5.26125e-06
Iqgap3	2.16604	0.0107995	0.00131284
Tap2	2.16454	0.0549136	0.014449
Ppm1m	2.16198	0.0577318	0.0154842
Nudt7	2.16112	0.0308671	0.00632796
Phlda3	2.15891	0.00117046	2.92994e-05
Gm14276	2.15713	0.076699	0.0235727
Sult1a1	2.15677	0.0165466	0.00254234
Prx	2.15589	0.00583981	0.000489126
Myo1d	2.15581	0.00384787	0.000249384
Dusp16	2.15533	0.00157461	5.13103e-05
Shroom3	2.15345	0.00840996	0.000882011
Scube3	2.15229	0.00207962	8.67629e-05
Cdr2	2.15065	0.00729817	0.000706088
Usp1	2.15054	0.000987441	2.17236e-05
Pappa2	2.14793	0.024751	0.00459341
Sdpr	2.14708	0.0031278	0.000175266
Alx4	2.14457	0.0218218	0.00379707
Tap1	2.14416	0.000655288	9.66293e-06
Plat	2.14381	0.000713508	1.15992e-05
Tmtc3	2.14186	0.00135349	3.89438e-05
Cdkn1a	2.13932	0.00523952	0.000407418
Tmem220	2.13751	0.0218224	0.00379875
Gm16353	2.13302	0.0268461	0.00517378
Mavs	2.13215	0.00654262	0.000593146
Ddo	2.13088	0.0354029	0.00775066
Espn	2.13035	0.0237397	0.00434824
Pcna	2.12991	0.000315698	1.79399e-06
Prom1	2.12965	0.00832838	0.000867464
Ppap2c	2.12931	0.045763	0.0111395
Ms4a6c	2.12807	0.0338936	0.00727024
Inppl1	2.12775	0.00523125	0.000406022
Bcam	2.12753	0.00398252	0.000264681
Nod1	2.1267	0.028264	0.00556253
Cyp4v3	2.12562	0.0225593	0.00400329
Kif2c	2.12393	0.0207831	0.0035655
Vcl	2.12346	0.000600581	7.85432e-06
Sash1	2.12129	0.00510992	0.00039047
Magt1	2.11916	0.00374387	0.000239412
Mboat1	2.11832	0.020649	0.00352796
Olfml3	2.11798	0.0394848	0.00910554
4930522L14Rik	2.11757	0.034651	0.00749198
Wnt5b	2.11514	0.0318719	0.00662336
Ezr	2.11496	0.000637999	9.13263e-06
Cd34	2.11445	0.0985644	0.0339777
Shpk	2.11348	0.00226939	0.00010219
Cfap46	2.11344	0.00674885	0.000620902
Plcd4	2.1121	0.00172942	6.26178e-05
Fam167a	2.10862	0.00440724	0.000308145
Spr-ps1	2.1076	0.022818	0.00407875
Ms4a4b	2.10671	0.00578977	0.00048019
Mr1	2.10576	0.0173172	0.00272462
Glis3	2.10575	0.00913705	0.00101085
Rhbdl2	2.10559	0.0596117	0.0162513
Pxdc1	2.1048	0.0575442	0.0154064
Foxj1	2.10477	0.00666699	0.000610683
Ano3	2.10377	0.011121	0.0013721
Slc2a4	2.10169	0.0354029	0.00776461
Wasf2	2.10167	0.000886947	1.71622e-05
Pdlim5	2.10067	0.0227977	0.00407184
Hspb8	2.10042	0.0111091	0.00136966
Timeless	2.09849	0.0119241	0.00154391
Mical1	2.09455	0.0116908	0.00149395
Akna	2.09449	0.0239734	0.00440772
Acadl	2.09213	0.00336672	0.000198004
Sytl4	2.09189	0.0384669	0.00874553
Tcf7l1	2.09171	0.032071	0.00669473
Abca12	2.08961	0.0259377	0.00491999
Trp53inp1	2.08942	0.000881882	1.67139e-05
Zfp521	2.08934	0.0126075	0.00167774
Trim25	2.08652	0.0146982	0.00212512
Llgl2	2.08578	0.033651	0.00716495
Il17ra	2.08447	0.00370591	0.000233619
Aspm	2.08444	0.0659461	0.0187759
Ltbp1	2.08093	0.0170985	0.00266403
Soat1	2.07826	0.000617925	8.35634e-06
Col7a1	2.0754	0.00344611	0.000206737
Cmtm3	2.07282	0.0164218	0.00251017
Prps2	2.07145	0.00060308	8.06883e-06
Ucp2	2.07144	0.0604844	0.0165808
Ctso	2.0669	0.00709184	0.000678984
Adamtsl4	2.06326	0.0709225	0.0208739
Lhfp	2.06108	0.000579222	6.93557e-06
Galnt12	2.05963	0.0477657	0.0117851
Ugt1a6a	2.05949	0.0317422	0.00657261
Trim59	2.05889	0.0103099	0.00122736
Iqck	2.05842	0.0385947	0.00880722
Ptges	2.05771	0.0362349	0.00805016
H60b	2.05698	0.0102886	0.00122039
Ptpn21	2.05646	0.00289851	0.00015551
Lrig1	2.05541	0.002828	0.000150127
Zfp36l2	2.05453	0.00161389	5.43302e-05
Prkcdbp	2.05412	0.0130151	0.00176838
Recql4	2.04986	0.0114043	0.00143559
Slc22a18	2.04737	0.0257242	0.00485466
Srebf1	2.0468	0.00493771	0.000371518
Tec	2.04578	0.00226695	0.000101477
Lonrf3	2.04572	0.00642232	0.000567762
H2-M3	2.04488	0.016259	0.00247709
Rnaset2b	2.04476	0.0597944	0.0163357
Tor4a	2.04178	0.00869292	0.000920834
Ikbke	2.04068	0.0153462	0.00228504
Lamc3	2.03883	0.0517121	0.0132386
Scarf2	2.03844	0.0421165	0.00998836
Fanca	2.03648	0.0112772	0.00140823
Prdx4	2.03638	0.000924135	1.87782e-05
Morn2	2.03258	0.021152	0.00363793
Rassf7	2.03116	0.0323521	0.00678365
Rbm38	2.03078	0.00207337	8.62608e-05
Ccdc8	2.02798	0.00388144	0.000256237
Pdia5	2.02766	0.0104174	0.00124916
Maml2	2.02746	0.0268308	0.00516432
Fbxo32	2.0253	0.00400328	0.000266655
Plcg2	2.02261	0.0217892	0.00378827
Cmtm8	2.02121	0.0535211	0.0139173
Wnt9a	2.01754	0.0121725	0.00160058
Antxr2	2.01646	0.0097311	0.00111227
Gm12912	2.01593	0.0222209	0.00390434
Slc7a13	2.01518	0.0354029	0.00776378
Shmt1	2.01387	0.00383141	0.000247215
Rdh5	2.01219	0.032216	0.00674121
Pla2g7	2.01129	0.0507008	0.0128667
Cdh24	2.00939	0.00583735	0.000487826
Rad51	2.00675	0.00577654	0.000477846
Kif11	2.00641	0.00644252	0.000573931
Nox4	2.0057	0.0120109	0.00155947
Arhgap11a	2.00505	0.00118706	3.0398e-05
Lrrk2	2.0042	0.00116211	2.86696e-05
Myo19	2.0022	0.000600581	7.55877e-06
Ass1	2.00066	0.000418018	3.15724e-06
Dek	2.00065	0.000240925	6.47191e-07
Stom	2.00007	0.00561494	0.000455997
Gatsl3	1.99358	0.0935306	0.0314863
Msh6	1.99079	0.000340381	2.20359e-06
Scara3	1.99075	0.00532567	0.000416798
Ammecr1	1.98988	0.00241883	0.000113964
Svep1	1.98959	0.0111934	0.00139455
Egln3	1.9894	0.00197683	7.90619e-05
Flnb	1.9886	0.000305483	1.55485e-06
Zic4	1.98766	0.0688155	0.0199536
Fam84b	1.98683	0.000600581	7.81038e-06
Pim1	1.98677	0.00627528	0.000546187
Steap3	1.98651	0.0113226	0.00142107
Ncapg2	1.98632	0.000960161	2.06508e-05
Mpp7	1.98436	0.00274394	0.00014152
Gm7334	1.98299	0.0581832	0.0156821
Cd164	1.98186	0.000240925	7.30458e-07
Trabd2b	1.98148	0.0383127	0.00869767
Mmp11	1.97753	0.0550499	0.0145168
Arhgef16	1.97602	0.0507779	0.0129008
Specc1	1.97598	0.0031664	0.000179707
Gm11225	1.97547	0.041252	0.00966329
Aldh1l1	1.97206	0.00695865	0.000652962
Hn1l	1.97161	0.00218553	9.47976e-05
Frmd8	1.97093	0.00178137	6.63755e-05
Palld	1.97011	0.00517482	0.000398665
Itgb3bp	1.96947	0.00675205	0.000624428
Fam20a	1.96667	0.0513931	0.0131307
Mcm5	1.96518	0.0251737	0.00472437
Ifi204	1.96428	0.0245099	0.00453632
Cad	1.96239	0.000403379	2.91757e-06
Nr2f2	1.96189	0.000486119	4.33598e-06
Pde8a	1.96109	0.00616239	0.000528826
Atp10a	1.96105	0.061526	0.0170301
Ggta1	1.96059	0.00286199	0.000152636
Ddr2	1.95989	0.011121	0.00137509
Spag5	1.95975	0.0562152	0.0149657
Eln	1.95907	0.00214421	9.19255e-05
Rln1	1.95736	0.0493584	0.0123875
Il20rb	1.95665	0.0218565	0.00380941
Lmcd1	1.9559	0.0168326	0.00260895
Ccdc82	1.95572	0.000937893	1.96997e-05
Slc29a1	1.95403	0.00218159	9.44697e-05
Mlf1	1.95354	0.0705302	0.0206629
Zfp456	1.95295	0.0216303	0.0037482
F3	1.95274	0.0246229	0.00456255
Adam17	1.95133	0.000572758	6.63314e-06
Smim1	1.95076	0.0805027	0.02541
Zfp217	1.95075	0.0301581	0.00610452
Myof	1.94737	0.00772243	0.000766021
Bod1l	1.94734	0.00251217	0.000121073
Cbs	1.94153	0.0175908	0.00279515
Tfap2a	1.9396	0.0749001	0.0226877
Fibin	1.93864	0.0151963	0.00225179
BC024139	1.93864	0.0116495	0.00147996
Ptpn13	1.93592	0.00437878	0.00030521
Gramd3	1.93263	0.0398348	0.00921065
9030617O03Rik	1.93208	0.00525695	0.000409151
Dera	1.93189	0.0192448	0.00318116
Pld1	1.92872	0.0155818	0.00232796
Tgfb2	1.92854	0.00161617	5.52977e-05
Tex15	1.92852	0.00150887	4.73753e-05
Kif1c	1.92821	0.000754753	1.2867e-05
Tbx2	1.92307	0.0284122	0.0056101
4932438H23Rik	1.92254	0.0656712	0.0186807
Abcc4	1.92151	0.00379916	0.000244314
Esam	1.91987	0.0379903	0.00858894
Asap3	1.91929	0.0120999	0.00157624
Mob3b	1.91814	0.0192508	0.00318355
Glipr2	1.91749	0.0292777	0.00586944
BC030867	1.91723	0.0189455	0.00311534
Xaf1	1.91695	0.0702929	0.0205337
Nfkb1	1.91611	0.00139945	4.11722e-05
Map3k6	1.91531	0.0312973	0.00643416
Slc37a2	1.91477	0.002819	0.000149041
Olfr643	1.91462	0.0589323	0.0159561
Bmper	1.91408	0.00437878	0.00030456
Sema3f	1.91406	0.00145267	4.46188e-05
Iqgap2	1.91374	0.0196392	0.00328309
Ttf2	1.91281	0.0140229	0.001973
Scml2	1.91281	0.0336772	0.00718193
Swap70	1.91272	0.00157461	5.18753e-05
Prr11	1.91247	0.0726461	0.0216496
Mapkapk3	1.90905	0.0232199	0.00418793
Gadd45a	1.9073	0.00304036	0.000166868
Zic1	1.90202	0.0926938	0.0310695
Arhgap17	1.90177	0.00274708	0.000141879
Plod1	1.89868	0.0142855	0.00203668
Vcan	1.8968	0.00437878	0.000304334
A630001G21Rik	1.89259	0.0857689	0.0278531
Gm14025	1.89174	0.0964299	0.0327953
Dnase2a	1.89116	0.00342769	0.000204892
Ccng1	1.89078	0.000509958	4.80539e-06
Pik3r5	1.89071	0.0149077	0.00217471
1700017B05Rik	1.88613	0.00261717	0.000129898
Arhgef40	1.88279	0.00143199	4.33088e-05
Mxra7	1.87794	0.00200999	8.13469e-05
Pstpip1	1.87715	0.022661	0.00403602
Tmem170	1.87564	0.0253044	0.004758
Spdl1	1.87195	0.0417829	0.00986416
Cenpe	1.87166	0.0110197	0.00135229
Zfp219	1.87099	0.0113226	0.00141935
Nup43	1.87033	0.0183006	0.00296585
Carhsp1	1.86966	0.0161741	0.00245951
Gng5	1.8682	0.00187761	7.33377e-05
Sft2d2	1.86662	0.00276442	0.00014357
Ttc12	1.86628	0.0354029	0.00776176
Rbbp8	1.86565	0.00168917	6.03881e-05
Cenpi	1.8655	0.0545833	0.0143192
Sdc2	1.86455	0.000332649	1.95508e-06
Trip6	1.86432	0.0038739	0.000254681
Ccne1	1.86362	0.00126662	3.44398e-05
Ptch2	1.86335	0.0605304	0.0166154
Tmem79	1.86194	0.0785615	0.0243619
Homer3	1.86014	0.00541944	0.000433103
Mocos	1.85751	0.033164	0.00700638
Tmpo	1.85419	0.00415907	0.000281819
Sh3glb1	1.84806	0.00330759	0.000191783
Osgin1	1.84675	0.0780067	0.0241281
Reep3	1.84662	0.000712917	1.14532e-05
Bbx	1.84587	0.000867956	1.61704e-05
Eva1c	1.84534	0.0968802	0.0330502
Zfhx4	1.84284	0.00437878	0.000304817
Zfp820	1.84255	0.0588555	0.0159268
Hadh	1.84016	0.00120381	3.16062e-05
Unc5b	1.84001	0.00886779	0.0009683
Gpc6	1.83743	0.0665731	0.0190377
Ppp1r13l	1.83658	0.0119861	0.00155538
Col6a1	1.83548	0.0738486	0.0221301
Vipr2	1.83506	0.0864937	0.0281842
Cks2	1.83225	0.00700768	0.000665886
Ebf1	1.83155	0.0281812	0.00553609
Cd55	1.82933	0.00169415	6.0688e-05
Cpt2	1.82921	0.018596	0.00303762
Mre11a	1.82627	0.00134474	3.84017e-05
BC034090	1.82599	0.0798928	0.0251416
Amotl1	1.82597	0.00383948	0.000248564
Plxnb2	1.82526	0.00145267	4.46141e-05
Ndp	1.82467	0.0202258	0.00342189
Pon3	1.82325	0.0301383	0.00609616
Dsp	1.82014	0.0314738	0.00649308
L3hypdh	1.81782	0.00644252	0.000572017
Acads	1.8177	0.00868927	0.00091943
Ctsd	1.81753	0.000536773	5.85807e-06
Irf8	1.81488	0.0471236	0.0115758
Slc15a3	1.81396	0.0513086	0.013091
Prkd2	1.81021	0.0053564	0.000423442
Hvcn1	1.80998	0.0477477	0.0117738
Acacb	1.80854	0.0510387	0.0129976
Notch2	1.80826	0.00268288	0.000136938
Igfbp5	1.80801	0.00198519	7.9762e-05
Mmp28	1.80693	0.0740996	0.022248
Cebpd	1.80558	0.00925423	0.00102914
Dnaic2	1.80523	0.0654882	0.018613
Zfp568	1.80484	0.0203811	0.00346713
Phactr2	1.80379	0.0056824	0.000464746
Nuak2	1.80337	0.00272593	0.000140199
Baz1a	1.80215	0.00430317	0.000296226
Mdc1	1.80204	0.000881882	1.70007e-05
Zfhx3	1.80116	0.0718692	0.021325
Cercam	1.80113	0.0092488	0.00102787
Atl3	1.80069	0.00062778	8.57993e-06
Dnajc9	1.79774	0.00172942	6.28302e-05
Col9a3	1.79666	0.0580771	0.0156334
Rpa2	1.79642	0.00126074	3.40439e-05
A430105I19Rik	1.7946	0.0102354	0.00120501
Gm11027	1.7944	0.0904562	0.0299699
Tmem53	1.79394	0.0354029	0.0077611
Rnf25	1.79315	0.00510297	0.000388358
Ezh2	1.78993	0.00620485	0.000532916
Siva1	1.78984	0.00167306	5.91188e-05
Alpk1	1.78909	0.043085	0.0103017
Mutyh	1.78879	0.0709225	0.0208849
Plekha7	1.78732	0.0122659	0.00161727
Tcf7l2	1.78406	0.012843	0.00172571
Ooep	1.78378	0.0313353	0.00645098
Nupr1	1.78022	0.0113226	0.00142137
Hck	1.77672	0.0471946	0.0116034
Cdca7	1.77444	0.0140792	0.00198802
Mdm2	1.77285	0.000771725	1.33783e-05
Arhgap31	1.77195	0.015087	0.00222115
Atp6v0e	1.77162	0.000879762	1.64536e-05
Bard1	1.76996	0.0107349	0.00130036
Rin3	1.7695	0.0148549	0.0021638
Pmf1	1.76895	0.00644252	0.000573657
Tmem176a	1.7681	0.0662805	0.0189134
Iqgap1	1.76615	0.00119536	3.09698e-05
Pck2	1.7656	0.0636374	0.0178067
Zak	1.76514	0.0023867	0.000111917
Rpa3	1.76428	0.00756354	0.000743188
Slco4a1	1.76375	0.0107786	0.00130643
Plin3	1.76291	0.0294691	0.00592545
Maob	1.76211	0.0490293	0.0122379
Pnp	1.75824	0.00621242	0.000535539
Slc4a2	1.75809	0.0082294	0.00084946
Tnfaip6	1.75565	0.0744063	0.022415
Dbi	1.75512	0.00269897	0.000138229
Rps27l	1.75301	0.000727834	1.21463e-05
Rnf144b	1.75253	0.0302943	0.00615824
BC055324	1.74775	0.0972481	0.0333217
Kif22	1.74584	0.0287401	0.00570792
Car2	1.74356	0.00745372	0.000726857
Pmepa1	1.74315	0.00459194	0.000334553
Stil	1.74276	0.0378268	0.00853294
Anln	1.7426	0.0604557	0.0165686
Lpp	1.74191	0.00234683	0.000108354
Ect2	1.73935	0.019402	0.00322666
Wdr62	1.73835	0.0289631	0.00576678
Gm5466	1.73795	0.0338604	0.00725093
Atf3	1.73789	0.00164501	5.71375e-05
Pde3a	1.73608	0.0338866	0.00726141
Sgsh	1.73554	0.0130151	0.00176849
Car12	1.73484	0.00156731	5.06062e-05
Steap2	1.73262	0.0011877	3.05e-05
C4b	1.73177	0.0339734	0.00730186
Tipin	1.72949	0.00446778	0.000315271
Scn5a	1.72626	0.0339555	0.00728838
Zcwpw1	1.72586	0.00266936	0.000135125
H2-T23	1.72461	0.0261453	0.00498194
Chaf1a	1.72377	0.00161617	5.52861e-05
Gadd45b	1.72372	0.00386107	0.000252739
Heg1	1.72278	0.0227336	0.00405712
Dennd2c	1.72261	0.012843	0.00172491
Csrp1	1.72158	0.0486347	0.0120904
Angpt1	1.71652	0.00362091	0.000222433
Nwd1	1.71557	0.0277835	0.00543199
Itga6	1.71358	0.00650198	0.000584794
Trim7	1.71236	0.00634709	0.000558373
Wdyhv1	1.71128	0.00575977	0.000474387
Ccnf	1.71001	0.00753843	0.00073954
Sox13	1.70932	0.0145884	0.00210504
Susd2	1.7059	0.0960064	0.032603
Als2cl	1.70589	0.0549429	0.0144807
Hhip	1.70562	0.0351075	0.00765941
Cryab	1.70458	0.0320692	0.00668974
Mis18bp1	1.70041	0.0994298	0.0344378
Kif24	1.69821	0.0694134	0.0202119
Parp4	1.69814	0.0402576	0.00934768
Fam129b	1.69783	0.00118652	3.0172e-05
Apool	1.69772	0.0117525	0.00150985
Six4	1.68905	0.0654022	0.0185547
Acot1	1.68624	0.0380327	0.00860675
Polk	1.68604	0.00403832	0.000270732
Nek8	1.68209	0.0583794	0.0157434
Sphk1	1.68064	0.0142381	0.00202275
Fmnl3	1.68031	0.00533737	0.000419909
Gch1	1.68023	0.0221909	0.00389626
Arfip1	1.68013	0.00130919	3.62565e-05
Rhbdf1	1.67945	0.0104174	0.00124781
Fam175a	1.67919	0.00974437	0.00111573
Gpsm3	1.67893	0.0913918	0.0304273
Man1c1	1.67875	0.00266936	0.000135302
Zfp367	1.67861	0.00402908	0.000269533
Il6ra	1.67556	0.037302	0.00837574
Fgfr3	1.67485	0.0233487	0.00422859
Ttc23	1.67425	0.0343464	0.00740764
Fam198b	1.67353	0.00880137	0.00095024
Tgfbr3	1.67333	0.0262301	0.00500564
Psmc3ip	1.67308	0.0359201	0.00793746
Ttc7	1.67217	0.0102353	0.00120303
Gm11992	1.66961	0.0753381	0.0229125
Rbms1	1.66753	0.00475362	0.000349599
Plekhh2	1.66445	0.00635932	0.000559906
Plekhh1	1.66288	0.0133421	0.00182984
Ddr1	1.66237	0.00156731	5.06202e-05
Fam86	1.66017	0.00830836	0.000864184
Cdc25a	1.65933	0.00339044	0.000201202
Lpin1	1.65701	0.0150604	0.00221433
Rgs13	1.65693	0.0750174	0.0227556
Slc9b2	1.65623	0.043585	0.0104558
Maff	1.65539	0.0192617	0.00319089
Stat1	1.65319	0.0117525	0.00150602
Cpped1	1.65278	0.00248599	0.000119096
Tpp1	1.652	0.00266936	0.000135268
Accs	1.65183	0.0305874	0.00624957
Cpne3	1.65084	0.00208271	8.71916e-05
Fam83c	1.64955	0.0605211	0.0165961
Clu	1.64812	0.00386804	0.000253751
Naaa	1.64702	0.00442823	0.000311467
Mastl	1.64477	0.00782284	0.000781609
Nudt1	1.6447	0.00695865	0.00065422
Hsd3b7	1.64402	0.0343055	0.0073956
Slc10a3	1.64376	0.0226348	0.00401944
Abhd11os	1.63699	0.0625506	0.0174352
Rps5	1.63667	0.000712917	1.14903e-05
Atg4a	1.63483	0.0206898	0.00354056
Rin2	1.63421	0.0432751	0.0103721
Fam101b	1.63421	0.00284085	0.000151013
Slc26a2	1.63314	0.00233771	0.00010762
Arhgap18	1.63097	0.0118528	0.00152444
Veph1	1.62911	0.0788669	0.0245417
Adcy7	1.62725	0.00692265	0.000647847
Pard3b	1.62594	0.00622491	0.000540011
Dtx3l	1.6228	0.0116908	0.00149274
Hmgcll1	1.62278	0.00787079	0.000789665
Cep162	1.62126	0.0057637	0.000475126
Sun2	1.62017	0.00132658	3.68336e-05
Gas6	1.62001	0.00187657	7.30272e-05
Chst3	1.61906	0.0398348	0.00920855
Igf2bp1	1.61572	0.0657582	0.0187124
Pir	1.61548	0.0964382	0.032812
Rab13	1.61306	0.0615037	0.0170151
Akr1b10	1.61238	0.0321278	0.00671582
Fam83d	1.61236	0.0391549	0.00899512
Man2a1	1.60737	0.00127532	3.48597e-05
Rnaset2a	1.6059	0.0358537	0.00790989
Tnfrsf22	1.60517	0.0201526	0.00340403
Nfkbiz	1.6028	0.00196156	7.83099e-05
Tspan15	1.60252	0.0596117	0.0162601
Helb	1.59945	0.0299516	0.00604922
Tmem184b	1.5978	0.0045073	0.000321039
Nxph4	1.59592	0.0796655	0.024933
Orc2	1.59449	0.00158985	5.29493e-05
Tmem176b	1.59446	0.0133894	0.00184246
Zic5	1.59168	0.0241711	0.00445276
Tmprss11d	1.59038	0.0623068	0.0173403
Zfp503	1.58923	0.0664972	0.018998
Pola2	1.58825	0.00201179	8.16178e-05
Mfsd2a	1.58433	0.0497301	0.012523
Fzd8	1.58365	0.0045073	0.000321038
Dctd	1.58288	0.0113226	0.00142265
Ptbp3	1.58201	0.00202767	8.24883e-05
Nedd9	1.57984	0.00523125	0.000405757
2310014L17Rik	1.5772	0.0103598	0.00123778
Ada	1.57714	0.0121487	0.00159074
Tnfrsf23	1.57705	0.075879	0.0231534
Parp10	1.57702	0.0189529	0.00311791
Gm13152	1.5768	0.0422465	0.0100648
Elovl1	1.57549	0.00552603	0.000447186
Mylk	1.57381	0.0979338	0.033669
Brip1	1.57377	0.0251022	0.00469831
Tnfrsf18	1.57227	0.0419438	0.00992023
Amotl2	1.57155	0.00268288	0.000136893
Pola1	1.56908	0.00807787	0.000825572
Gas1	1.56891	0.0744318	0.0224373
Cln6	1.56824	0.0158737	0.0023887
Sgcd	1.56681	0.039076	0.00895809
Hpn	1.56411	0.0962767	0.0327246
Dnaic1	1.56376	0.0961214	0.0326489
Sox9	1.56282	0.00835449	0.000873189
Dnph1	1.56163	0.00834829	0.00087134
Lxn	1.56155	0.0014981	4.66606e-05
Ptprb	1.55979	0.0359511	0.00795207
Ifitm10	1.55933	0.00892494	0.000978392
Zbtb1	1.55709	0.000600581	7.52297e-06
Bbs12	1.55555	0.0260377	0.0049502
Pamr1	1.55523	0.0920322	0.0307436
Ptprt	1.55417	0.00645961	0.000576635
Fhod1	1.55384	0.0172646	0.00270854
Rmi2	1.55183	0.056833	0.0151628
Acot11	1.55112	0.0371811	0.00833615
Akap2	1.54994	0.000977642	2.13763e-05
Thap2	1.54928	0.0494599	0.0124272
Cdk5rap2	1.54927	0.00324708	0.000186507
Smc2	1.54919	0.00453615	0.00032602
Bhlhe40	1.54755	0.0146529	0.00211647
Prex2	1.54727	0.00634709	0.0005583
Btbd19	1.54552	0.00593519	0.000500363
Ace	1.54392	0.00157461	5.14696e-05
Atp7a	1.5435	0.0271281	0.00524922
Fhad1	1.54181	0.0417577	0.00985219
Fgfr2	1.54082	0.0148985	0.0021723
Trbc2	1.53907	0.0586505	0.0158502
Mia	1.53623	0.0808253	0.0255755
Nek7	1.53538	0.00654262	0.000593458
Akap12	1.5349	0.000924135	1.86138e-05
Slc25a24	1.53418	0.0311132	0.00638288
E2f6	1.53308	0.0087915	0.000946288
Eml3	1.532	0.0992379	0.0343142
Cnn3	1.53191	0.002828	0.000149927
Haus6	1.53018	0.0241667	0.00444547
Cdyl	1.52685	0.00245852	0.000116895
Arhgap27	1.52582	0.0619218	0.0171859
Tcirg1	1.52573	0.0174895	0.00276736
Mmgt2	1.5231	0.0717518	0.0212547
Gpc3	1.52055	0.0163558	0.00249734
Slbp	1.5187	0.00499739	0.000378165
Itga3	1.51619	0.00423425	0.000289654
Ikzf2	1.51331	0.0605381	0.0166261
Ccdc37	1.51285	0.0545022	0.014294
Naa16	1.5083	0.0319422	0.00664663
Hmga1	1.50438	0.00261456	0.000129581
Ikbip	1.50381	0.0042869	0.000294798
Cfap54	1.50309	0.0937562	0.0315984
Pms1	1.50197	0.0438689	0.0105523
Umps	1.50144	0.000666082	9.89282e-06
Ntn4	1.5009	0.0126054	0.00167564
Mb21d1	1.50076	0.0267412	0.00513973
E2f1	1.5002	0.0102755	0.00121662
Cd209c	1.49988	0.074647	0.0225734
Oacyl	1.49839	0.071658	0.0211953
Syk	1.49571	0.0511373	0.01304
Ncf2	1.49565	0.0937017	0.0315574
Itgb3	1.49548	0.0174313	0.00274994
Parp9	1.49352	0.0744478	0.0224597
Ripk2	1.49312	0.00510992	0.000389304
Ropn1l	1.49302	0.0803484	0.0253437
Eya1	1.49052	0.0380327	0.0086043
Alms1	1.48857	0.00621242	0.000534404
Krt7	1.48746	0.0585697	0.0158073
Mast4	1.48395	0.0322851	0.00676264
Cecr2	1.48206	0.0705302	0.0206622
Sgk3	1.48189	0.00338109	0.000199675
Slc16a3	1.47875	0.0752433	0.0228458
Amot	1.47799	0.000997084	2.23057e-05
Dmpk	1.47229	0.00276568	0.000143835
Gprc5c	1.47148	0.0172032	0.00269396
Cyp4f16	1.4708	0.0445134	0.0107406
Cep152	1.47037	0.0142381	0.0020208
Cmtm6	1.46866	0.00165837	5.77365e-05
Trip13	1.46735	0.0718756	0.0213344
Mettl21a	1.46711	0.00621242	0.0005358
Manba	1.46674	0.0169216	0.00262916
RP23-103D17.3	1.46658	0.0725526	0.0216113
Trpm3	1.46616	0.0709225	0.0208697
Tanc1	1.46567	0.00774151	0.000770142
Bmp1	1.46538	0.0402294	0.00933535
Adcyap1	1.45823	0.0520172	0.0133355
Egfr	1.458	0.00570179	0.000467152
Zscan29	1.45781	0.00543368	0.000434632
Sh3bgrl2	1.45777	0.00518546	0.0004001
Bcan	1.45683	0.0602046	0.0164911
Gart	1.45485	0.0287342	0.00570261
Creb3l1	1.45476	0.089446	0.0294936
Mum1l1	1.45465	0.00697335	0.000656321
Samd5	1.45449	0.011346	0.00142743
Rsph10b	1.45446	0.061986	0.0172109
Tpm1	1.45388	0.000527023	5.40044e-06
Ifi27	1.45368	0.0492878	0.0123627
Ptprv	1.45331	0.0584137	0.0157568
Hk2	1.45048	0.0045073	0.000319922
Pdgfc	1.44949	0.052938	0.0136972
Npr3	1.44876	0.0026681	0.000134537
Rhbdd1	1.44788	0.00302303	0.000165699
Sp100	1.44722	0.0950784	0.0321921
Itga8	1.44598	0.0267016	0.00513019
Tmtc2	1.44518	0.0232199	0.004189
Shmt2	1.44384	0.00140687	4.1614e-05
Slfn5	1.44376	0.0286463	0.00567073
Spsb1	1.44051	0.0100448	0.00116257
Thsd1	1.43984	0.0805027	0.0254155
Lhfpl2	1.4395	0.00103229	2.34236e-05
Ano5	1.43742	0.0596117	0.0162456
Zadh2	1.43733	0.0106365	0.00128461
Gja3	1.43565	0.0726829	0.021671
Tesk2	1.43481	0.0393467	0.00905475
Pcgf6	1.43398	0.0552022	0.0146007
Laptm5	1.43322	0.0743258	0.0223801
Dsc2	1.42787	0.0478569	0.0118145
Nudt12	1.42706	0.0236894	0.00432523
Lmf2	1.42693	0.00753843	0.000740178
Gpr124	1.4267	0.00886779	0.0009655
Myo1e	1.4265	0.0151218	0.00223321
Gm9769	1.42544	0.00642963	0.000569796
Fancc	1.42356	0.0390634	0.00895238
Adam12	1.42095	0.00112314	2.66606e-05
Trex1	1.42076	0.0968802	0.03306
Topbp1	1.42054	0.000536773	5.90937e-06
Fut10	1.42019	0.0263975	0.00506037
Sulf2	1.41772	0.000751279	1.26456e-05
Aaas	1.4161	0.00172942	6.33521e-05
Rnase4	1.4154	0.0401604	0.00931018
Stx11	1.41531	0.0216499	0.00375315
Mbnl3	1.41499	0.0182359	0.00295054
Zc3hav1l	1.41382	0.0058267	0.000485349
Foxn2	1.41318	0.0221181	0.00387726
Ctnnal1	1.41181	0.0030057	0.000163884
Sat1	1.41167	0.00119536	3.08653e-05
Phgdh	1.4093	0.00312806	0.000175796
Gm8113	1.40769	0.052584	0.0135703
Cxcr4	1.40743	0.0236836	0.00431585
Ptpn18	1.40739	0.080295	0.0253153
Tom1l1	1.40643	0.00912001	0.00100699
Car5b	1.4058	0.0314502	0.00648142
Nat6	1.40457	0.00277292	0.000145607
Plekhb1	1.40173	0.0290102	0.00578035
Tpmt	1.40141	0.024905	0.00464127
Txnrd1	1.39998	0.00581006	0.000483148
Dctpp1	1.39988	0.00469045	0.000344142
Serhl	1.39828	0.0705983	0.0206991
Cth	1.39753	0.00634508	0.000555913
Naglu	1.39476	0.013768	0.00191536
Rftn1	1.39306	0.0133263	0.00182562
Ppl	1.3896	0.0677568	0.0195159
Ska3	1.3882	0.025855	0.00489314
Jam3	1.38688	0.00369928	0.000232303
Cyp2j6	1.38446	0.0380173	0.00859779
Gins3	1.38164	0.0245099	0.0045352
Scrn2	1.38102	0.0543371	0.0142429
Map3k15	1.37916	0.0339734	0.0073016
Add3	1.37912	0.0367435	0.00821457
Arsk	1.37879	0.0537928	0.0139996
Il6st	1.37738	0.00218816	9.50691e-05
Brix1	1.37683	0.00226695	0.000101701
Igfbpl1	1.37253	0.0203911	0.00347039
Lphn3	1.37238	0.00414699	0.000280105
Plscr2	1.37237	0.0884199	0.0290217
Mtm1	1.37169	0.0217806	0.0037852
Slc4a4	1.37112	0.0149102	0.00217986
2410004P03Rik	1.36868	0.0989379	0.0341607
Rttn	1.36798	0.0223392	0.00394817
Mcc	1.3663	0.00381757	0.000246047
Cdca8	1.36573	0.0237263	0.0043398
Nnt	1.36413	0.0416444	0.0097971
Xrcc6	1.36174	0.00186021	7.08416e-05
Hus1	1.36169	0.00941912	0.00105628
Cenpp	1.36162	0.0709225	0.020886
Tmed5	1.36145	0.000752358	1.27179e-05
Atf1	1.36073	0.0167821	0.00259301
Ppfibp2	1.36031	0.0479759	0.0118611
Zfp185	1.35548	0.0283391	0.00559157
Tbc1d31	1.35528	0.0166403	0.00256573
Pxn	1.35487	0.00347971	0.000210652
Mbnl1	1.35446	0.00167014	5.8747e-05
Cntf	1.35318	0.0906481	0.0300661
Gemin8	1.35223	0.0238465	0.00437473
Grhl1	1.35136	0.0687823	0.0199391
Gm16314	1.35034	0.0651545	0.0184454
Epb4.1l5	1.34625	0.00248599	0.00011883
Pkd2	1.34588	0.000924135	1.82821e-05
Afmid	1.34366	0.0605211	0.0165995
Adamts5	1.3434	0.0151218	0.00223112
Cd63	1.34215	0.00271595	0.000139295
Slc27a3	1.33962	0.00572088	0.00046995
Gxylt1	1.33943	0.00193115	7.61236e-05
Cetn4	1.33937	0.0177097	0.00282551
Igdcc4	1.33655	0.0144274	0.00207351
Igfbp3	1.33459	0.0290712	0.00579667
Fah	1.33354	0.0524017	0.0134529
Myd88	1.33347	0.0330695	0.00698403
Gpnmb	1.33325	0.00632245	0.000551657
Optc	1.33281	0.0805777	0.0254624
Ahcy	1.33015	0.00232394	0.000105702
Calca	1.32882	0.0594965	0.0161901
Irak2	1.3273	0.032167	0.00672866
Plekhf2	1.32599	0.00822488	0.000848401
Serpina3n	1.32539	0.0182189	0.00294419
Arap1	1.32443	0.0093326	0.00104181
Cep250	1.32349	0.000930117	1.93356e-05
Tapbp	1.32255	0.03025	0.00613651
Pprc1	1.32117	0.00540418	0.000431106
Fndc3b	1.32082	0.0105302	0.00126682
Fyb	1.3199	0.0835677	0.0268761
AC123072.1	1.31805	0.0131037	0.0017843
Plcl1	1.31781	0.00697773	0.000658355
Cdc14a	1.31604	0.0401622	0.00931687
Dpy19l1	1.31568	0.024905	0.00464142
Cenpm	1.31237	0.0349993	0.00761818
Rcn1	1.31191	0.00157461	5.15544e-05
Fancm	1.31068	0.0182992	0.0029643
Lepre1	1.30754	0.00644901	0.000575225
Bhlhe41	1.30595	0.076699	0.0235747
Hey2	1.30502	0.0902267	0.0298614
Rfc3	1.30044	0.0382012	0.0086586
C1qtnf6	1.29955	0.0105302	0.00126548
Utp20	1.29907	0.00120381	3.14404e-05
Fam122b	1.29905	0.0259707	0.00492999
Slc1a6	1.29844	0.00459194	0.000335593
Prorsd1	1.29664	0.0972461	0.0333107
Ppp1r18	1.29432	0.0168841	0.00262048
Fzd7	1.29303	0.0120992	0.00157441
Akip1	1.29219	0.0287492	0.00571179
Arhgap6	1.29155	0.0573757	0.015353
Rel	1.2862	0.0236836	0.00431684
Kdelc1	1.28586	0.00256943	0.000124941
Ppp1r3c	1.27831	0.0524118	0.0134736
Xndc1	1.27671	0.00642232	0.000567368
C330027C09Rik	1.27663	0.0171713	0.00267908
Caps2	1.27364	0.0842035	0.0271483
H2-T22	1.27161	0.00801238	0.000811566
Kdelc2	1.27106	0.0232702	0.00420478
Skp2	1.26972	0.00511515	0.00039186
Smad3	1.26744	0.00179185	6.68945e-05
Socs3	1.26652	0.08804	0.0288337
Wnt2b	1.26437	0.0225234	0.00399307
Prps1l3	1.26279	0.00596158	0.000505625
Prim2	1.26155	0.00310246	0.000172741
Vamp3	1.26126	0.00280952	0.000148338
Jam2	1.26081	0.0524118	0.0134852
Ttc39a	1.25983	0.0704005	0.0206056
Bcl2l11	1.25959	0.0445423	0.0107559
Rprm	1.25818	0.00373233	0.000237331
Arhgap42	1.25811	0.011499	0.00144999
Rbms2	1.25373	0.0222869	0.00392128
Sepp1	1.25339	0.0744318	0.0224415
Kat2b	1.25326	0.00930661	0.00103697
Tmem159	1.25236	0.094549	0.0319516
Ptma	1.25153	0.0031643	0.000179182
Ern1	1.25033	0.00251721	0.00012152
Plagl2	1.24961	0.00807787	0.000824719
Bmpr1b	1.24637	0.0199251	0.00335049
Tfap4	1.24503	0.0427148	0.0101979
Zfp783	1.24452	0.0472763	0.0116371
Rela	1.2444	0.00260541	0.000127815
Gcnt2	1.24293	0.0468546	0.011489
Rdx	1.24119	0.000600581	7.95919e-06
Spsb2	1.24093	0.085223	0.0276014
Zbtb38	1.24002	0.00262258	0.000131003
Bora	1.23867	0.0521787	0.0133844
Pald1	1.23845	0.00817818	0.000840434
Actn1	1.23708	0.00421132	0.00028748
Trp53i13	1.23681	0.0268308	0.00516466
Mast2	1.23669	0.0156129	0.00234048
Peak1	1.23504	0.00167014	5.8513e-05
Ccnd3	1.23477	0.0147303	0.00213098
Vangl1	1.23339	0.0738995	0.0221553
Lcp1	1.23319	0.0460109	0.011233
Ugt8a	1.23213	0.0671232	0.0192698
Zfp429	1.23048	0.0781721	0.0241905
Casp8ap2	1.22933	0.020649	0.00352913
Arhgap4	1.22905	0.0886326	0.0291298
Tpbg	1.22895	0.00519709	0.000401875
Fam53b	1.22892	0.0451616	0.0109477
Plxdc2	1.2286	0.00170909	6.13463e-05
Cep76	1.22774	0.0131037	0.00178405
Hic1	1.22763	0.0609858	0.0168187
Hiatl1	1.22752	0.00364972	0.000226828
Cand2	1.22701	0.00995058	0.00114809
Ssc5d	1.22683	0.0783286	0.0242472
Rab27a	1.22538	0.0992273	0.0343034
H2-D1	1.22509	0.00261456	0.000129342
Rell1	1.22415	0.0140481	0.00198241
Efna4	1.22144	0.0709225	0.0208631
Nmral1	1.22067	0.0129627	0.00175504
Fbxl7	1.22011	0.0197748	0.00331428
Glis2	1.21948	0.0182003	0.00293466
Tgfbr1	1.21889	0.0656712	0.0186829
Gm8203	1.21859	0.00707814	0.000676655
Zwilch	1.21832	0.070798	0.0208076
Zmpste24	1.21536	0.00171518	6.16883e-05
Gprc5b	1.21236	0.0788577	0.0245331
Smc4	1.21145	0.0645993	0.018206
Arhgef17	1.21005	0.00186718	7.17339e-05
Lrrc27	1.2099	0.0646204	0.0182166
Hexb	1.20931	0.00499066	0.000377297
Triobp	1.20816	0.00974437	0.00111589
Gstcd	1.20791	0.0421545	0.0100034
Slc20a2	1.20608	0.00112752	2.70891e-05
Samhd1	1.20069	0.00506079	0.000384783
Lipa	1.20035	0.0742853	0.0223606
Dut	1.19976	0.00330087	0.000191138
Frmd6	1.19844	0.0664893	0.0189854
Paics	1.19769	0.000600581	7.83297e-06
Ero1l	1.19641	0.0012059	3.18345e-05
Cep192	1.19583	0.0371811	0.00833647
Syce2	1.19514	0.0390275	0.00893853
Ddah1	1.19497	0.0087578	0.000935501
Fuca1	1.19387	0.00175584	6.50452e-05
Sepn1	1.19306	0.00184414	6.96428e-05
Tirap	1.19095	0.0353022	0.00770949
Zfp125	1.19044	0.0321215	0.00671189
Cenph	1.19015	0.0844594	0.027262
Eci2	1.1896	0.0154626	0.0023057
Lgals3	1.18887	0.0761831	0.0233072
Crot	1.18881	0.0165988	0.00255513
Igsf10	1.18792	0.0954657	0.0323713
Mettl20	1.18742	0.0766121	0.0235259
Calu	1.18708	0.00116211	2.88396e-05
Sspn	1.18682	0.0193709	0.00321594
Zfp703	1.1859	0.0159701	0.0024124
Gca	1.18309	0.0542209	0.0141694
Gldn	1.18292	0.0883115	0.0289564
Hat1	1.18248	0.00388295	0.000256964
P4hb	1.18238	0.00105051	2.4214e-05
Pms2	1.17978	0.0279463	0.00547991
Ntn1	1.17825	0.0168326	0.0026105
Lmnb1	1.17808	0.0304147	0.00619321
Socs4	1.17698	0.0033351	0.000195039
Mgme1	1.17563	0.0160517	0.00243628
Grid2	1.17497	0.0330695	0.00698313
Efna5	1.17433	0.0105971	0.00127833
Dhrs1	1.16841	0.00644252	0.000573389
Arl6ip6	1.16833	0.00748036	0.00073071
Wipi1	1.16627	0.0578276	0.0155238
Tubgcp2	1.16529	0.0797539	0.0250414
Tnpo1	1.1642	0.00550638	0.000444408
Mme	1.16418	0.0532256	0.0137831
Stard5	1.16236	0.0176826	0.00281743
Lsm2	1.16148	0.0262937	0.00502345
2810474O19Rik	1.16143	0.0510155	0.0129869
Eif4ebp1	1.15968	0.0171056	0.00266637
Caprin2	1.15927	0.030248	0.00612924
Sntb1	1.15872	0.0287065	0.00568885
Igf1r	1.15838	0.0721137	0.0214391
Tspan12	1.15762	0.00994915	0.00114603
Fam26e	1.15683	0.0959084	0.0325628
Nfatc3	1.15576	0.0049192	0.000369064
Esd	1.15553	0.00114423	2.77967e-05
Grhpr	1.15523	0.0836463	0.0269194
Dock6	1.15489	0.0337673	0.00721399
Fadd	1.15358	0.0415122	0.00975545
Chsy1	1.15308	0.00323065	0.000185213
Acp6	1.15	0.0176826	0.0028197
Dennd4c	1.1495	0.00422493	0.000288713
Klhl14	1.14898	0.0366538	0.00818131
Dnmt1	1.14812	0.00134557	3.86191e-05
1110007C09Rik	1.14773	0.0763903	0.0234303
Hnrnpul1	1.14644	0.0797072	0.0250177
Pi4k2b	1.1461	0.0421732	0.0100109
Rorb	1.14563	0.0253484	0.00476809
Glul	1.14442	0.00518727	0.000400743
Baiap2l1	1.14254	0.0815267	0.0258913
Uxt	1.14076	0.080004	0.0252005
Stag3	1.14031	0.0553268	0.0146416
5430403G16Rik	1.14022	0.0641306	0.0180135
Whrn	1.14014	0.00172942	6.3272e-05
Dock10	1.13848	0.0286809	0.00568172
Gm1821	1.13772	0.0362603	0.00805959
2023-03-03	1.13739	0.0397136	0.0091671
Dcbld2	1.13666	0.00589001	0.000495283
Trp53	1.13573	0.00705436	0.0006725
Pik3ip1	1.13516	0.0581669	0.0156735
Adhfe1	1.13471	0.0666894	0.0191021
Snx9	1.13424	0.0113205	0.00141609
Ptgfrn	1.13313	0.0160517	0.00243595
Chd7	1.1326	0.015901	0.00239396
Thnsl2	1.13235	0.0664893	0.0189874
Gfer	1.13168	0.0118558	0.00152859
Plk4	1.13125	0.034651	0.00749483
Serinc2	1.13068	0.0857689	0.0278555
Pak4	1.12995	0.0647813	0.0182806
Fancd2	1.12919	0.0913132	0.0303786
Ddx58	1.12826	0.0404375	0.00940401
Mad2l1	1.12688	0.00968599	0.00109945
Tnip1	1.12501	0.00371561	0.000235199
P2rx5	1.12438	0.0545847	0.0143327
Dck	1.12414	0.00215462	9.28368e-05
[truncated: 391 more rows]

## Sheet: Up
Upregulated DEGs
geneID	logFC	adj.P.Val	P.Value
Ccl20	9.62139	0.000403379	2.98864e-06
Tuft1	9.07971	0.000240925	4.18259e-07
Gm13517	9.02155	0.000712917	1.13844e-05
Tslp	8.67411	0.000260982	9.15422e-07
Ifi205	8.42295	0.000332649	2.10568e-06
Tnfsf18	8.40842	0.000403379	2.97247e-06
Cpq	8.33781	0.00238838	0.000112358
Ccl2	8.29275	0.000600581	7.69612e-06
Mmp3	8.10512	0.000536773	5.89671e-06
Ube2u	8.06038	0.000305483	1.37888e-06
2310057N15Rik	8.0561	0.000315698	1.74412e-06
Cxcl2	7.93249	0.00038385	2.59107e-06
Defb30	7.8802	0.000501839	4.58448e-06
RP23-348C6.7	7.84484	0.000332649	2.09762e-06
Cramp1l	7.72139	0.0103479	0.00123488
Vmn1r233	7.52882	0.000924135	1.84952e-05
Colec12	7.47878	0.00149323	4.61518e-05
Cxcl10	7.32315	0.00119536	3.11016e-05
Cmah	7.32073	0.00135978	3.92225e-05
Has2	7.31422	0.000840967	1.49417e-05
Mmp10	7.22011	0.000600581	7.87866e-06
2200002D01Rik	7.20548	0.000349926	2.29055e-06
Olfr273	7.1918	0.000671805	1.02643e-05
Tenc1	7.15029	0.000671805	1.03113e-05
Zfp53	7.04947	0.000508922	4.70628e-06
Cxcl1	6.93958	0.000860087	1.55709e-05
Ugt2b35	6.93499	0.00120665	3.19412e-05
Ccl7	6.93246	0.000900522	1.77488e-05
Gypc	6.87482	0.00186718	7.20807e-05
Cspg4	6.80924	0.00510992	0.000390724
Csf3	6.60322	0.00114686	2.79661e-05
Tnfrsf11b	6.52176	0.00213863	9.0641e-05
Zgrf1	6.49582	0.0135232	0.00186574
S100a4	6.48777	0.000924135	1.88357e-05
Cd80	6.47481	0.00502022	0.000380254
Lcn2	6.44068	0.00402908	0.000269467
Gsta1	6.4333	0.000712917	1.15384e-05
Stra8	6.43308	0.00307689	0.000169758
Madcam1	6.42309	0.0048316	0.000359364
Ivl	6.39461	0.00277106	0.000144553
Pla1a	6.38041	0.00469443	0.000344772
Pdgfd	6.3646	0.00650198	0.000585562
Prnd	6.32797	0.00604475	0.000515686
Pole2	6.31799	0.00210754	8.88373e-05
Kcnk5	6.28904	0.00175584	6.49433e-05
Vtn	6.28038	0.000240925	3.30144e-07
Rcn3	6.2355	0.0117525	0.00150754
Fmod	6.20324	0.000942444	1.99308e-05
Aqp4	6.15874	0.0136096	0.00188549
Vcam1	6.15624	0.000462522	3.73908e-06
Lif	6.10704	0.000240925	7.23897e-07
Raet1e	6.02902	0.00213863	9.10709e-05
Ccl5	6.01096	0.00290403	0.000156461
Heyl	6.00544	0.00208271	8.71608e-05
Foxl2	5.9552	0.00224036	9.87873e-05
Gbp2	5.95248	0.00222039	9.71581e-05
Heph	5.94665	0.00442334	0.000309908
Angpt4	5.9382	0.00267846	0.000136023
Raet1d	5.9189	0.00302303	0.000165504
Ins2	5.89347	0.00168688	6.0185e-05
Rhoj	5.88522	0.000240925	7.2713e-07
Il21	5.83186	0.000527023	5.21993e-06
Mamdc2	5.80783	0.00565529	0.000462121
AI593442	5.79787	0.0511373	0.0130349
Nfkb2	5.79424	0.000865664	1.58786e-05
Birc3	5.78949	0.00125976	3.37096e-05
Zfand4	5.7664	0.0100614	0.00116666
Prm3	5.76059	0.00132894	3.74735e-05
Fam132b	5.73419	0.00264144	0.000132525
Lox	5.73006	0.000240925	5.6175e-07
Il4ra	5.68651	0.0142923	0.00203867
Gjb2	5.66571	0.0016284	5.58731e-05
Adamts12	5.66218	0.000772993	1.34559e-05
Medag	5.63805	0.0062155	0.000537675
Mgp	5.62103	0.00371561	0.000235085
Col3a1	5.6042	0.000208952	1.97173e-07
Cd40	5.57926	0.000643924	9.44904e-06
Cdk2	5.55592	0.0012696	3.46123e-05
Stk32a	5.54253	0.0376681	0.00848358
Tmem63a	5.53973	0.00537083	0.000424969
Timp1	5.48542	0.000536773	5.85115e-06
Gdf6	5.47388	0.0122112	0.00160657
Bgn	5.46778	0.000476616	4.18265e-06
Klhl6	5.46397	0.00427333	0.000293557
Tgtp1	5.45681	0.0116484	0.00147889
Itga1	5.45289	0.00177015	6.5766e-05
Col1a1	5.44064	0.000470319	3.91981e-06
Cd248	5.42878	0.000448116	3.54573e-06
Gm10985	5.41064	0.00116211	2.87203e-05
Serpinb6b	5.37837	0.0084626	0.000890576
Steap4	5.36617	0.00172942	6.34245e-05
Ercc6l	5.35656	0.000881882	1.6718e-05
Pdgfrb	5.34317	0.000240925	5.59383e-07
Slc16a12	5.33473	0.00753843	0.00073973
Trim21	5.33349	0.00130872	3.61493e-05
Klhl30	5.32293	0.0118692	0.00153253
Epb4.1l2	5.32242	0.0412456	0.00965127
Uhrf1	5.32118	0.00119536	3.0904e-05
Tgfb1	5.30452	0.000305483	1.46747e-06
Vnn1	5.30132	0.0101982	0.00119354
Cd69	5.29734	0.0116495	0.0014807
Nrk	5.28197	0.0087915	0.000946082
Srgn	5.27562	0.00442823	0.000311111
Tlr2	5.26397	0.00144829	4.41718e-05
Loxl2	5.24132	0.000208952	2.27292e-07
Aldh1a2	5.23153	0.00481156	0.000357527
Il2rg	5.22981	0.00706644	0.000675027
Cd44	5.22313	0.000242898	8.03719e-07
S100a6	5.22221	0.000593855	7.21921e-06
Tead2	5.20394	0.0014981	4.65743e-05
P2ry6	5.19716	0.00150254	4.69072e-05
Scn7a	5.19623	0.0075984	0.000747706
Mmp2	5.19187	0.000332649	2.09475e-06
Gm14440	5.19171	0.0387437	0.00885124
Plekhf1	5.18179	0.00870683	0.000923794
Icosl	5.17582	0.0107995	0.00131151
P2ry2	5.17496	0.0114971	0.00144892
Mcm3	5.17098	0.000240925	4.98695e-07
Sod3	5.15719	0.00145267	4.45558e-05
Cdh26	5.15278	0.00229065	0.000103806
Cxcl11	5.15219	0.00461189	0.000337714
Trim30a	5.12911	0.00711122	0.000682375
Gprc5a	5.12456	0.0114262	0.00143917
Col5a2	5.11518	0.000208952	2.34559e-07
Pax2	5.08925	0.00706243	0.000674137
Itga5	5.05759	0.000536773	6.0133e-06
Car13	5.05217	0.00744085	0.00072471
Pdpn	5.02885	0.000900522	1.77021e-05
Igfbp7	5.02716	0.000261162	9.39296e-07
P2ry14	5.02197	0.0111732	0.00138671
Kif18b	5.01531	0.00370591	0.000233082
Fn1	5.01434	0.000208952	5.19854e-08
Mylk4	5.00015	0.0002732	1.10022e-06
Aurkb	4.9954	0.000889812	1.72816e-05
Gbp9	4.98036	0.0102354	0.00120437
Bcl3	4.97682	0.00650338	0.000586195
Plekho2	4.97587	0.0213226	0.00367646
Serpine1	4.97397	0.0013628	3.94428e-05
Irx2	4.96864	0.0149261	0.00218598
Sytl2	4.95883	0.00528007	0.00041247
I830012O16Rik	4.93326	0.00195272	7.78166e-05
Chaf1b	4.92977	0.000240925	4.54161e-07
Tlr4	4.92761	0.00814311	0.000834109
Dab2	4.91876	0.000924135	1.87931e-05
F5	4.91419	0.00116778	2.90643e-05
Mnda	4.9043	0.00274394	0.000141391
Plekhg3	4.89865	0.0140481	0.00198113
A2m	4.86735	0.00161617	5.49252e-05
Il1rl2	4.86581	0.00335057	0.000196185
Usp18	4.86106	0.00383839	0.000247941
Cav1	4.86009	0.000208952	1.34132e-07
Cxcl5	4.85437	0.0178905	0.00286465
Serpinb9b	4.83223	0.00767952	0.00076066
Efemp1	4.82352	0.000994565	2.21778e-05
Oprk1	4.81821	0.00705436	0.000672858
Slco1c1	4.81788	0.00880137	0.000951171
Nid1	4.8065	0.000240925	3.83873e-07
Cdca5	4.80604	0.0125894	0.0016699
Gm12260	4.79912	0.00309555	0.000172123
Irx5	4.76949	0.0103696	0.00124009
Thbs1	4.76004	0.0002732	1.12376e-06
Ppic	4.75387	0.000671805	1.03414e-05
Loxl1	4.75091	0.000305969	1.58465e-06
Col5a1	4.74155	0.000240925	4.44195e-07
Chek2	4.74052	0.0259187	0.00491266
Col8a1	4.73542	0.000305483	1.52684e-06
Ulbp1	4.73252	0.00175584	6.48288e-05
Cp	4.73227	0.000332649	2.09382e-06
Icam1	4.73064	0.000240925	4.49495e-07
Adamts14	4.72442	0.000597991	7.39853e-06
Fbrs	4.72339	0.0826306	0.0264439
Col1a2	4.72258	0.000952392	2.03467e-05
Phxr2	4.72124	0.00946273	0.00106389
Acta2	4.72118	0.0002732	1.06551e-06
Slco1a5	4.71803	0.00157461	5.1704e-05
Frrs1	4.71447	0.0113226	0.00142367
Cwf19l1	4.70973	0.0241897	0.00445844
Gng11	4.70696	0.00298213	0.000161956
Ska1	4.68534	0.0108354	0.00131842
Parp14	4.66078	0.00186021	7.09185e-05
Col11a1	4.66041	0.000470319	4.09356e-06
Rhox8	4.65955	0.00140687	4.17112e-05
Exoc3l4	4.6432	0.0336772	0.00718989
Pear1	4.63294	0.000425879	3.24725e-06
Axl	4.63091	0.000241838	7.74115e-07
Ctgf	4.62569	0.000305483	1.4714e-06
Foxs1	4.61581	0.00675205	0.000626518
Msx2	4.61523	0.00214209	9.1385e-05
Oaf	4.60996	0.0119006	0.00153895
Ifit3	4.59963	0.00317545	0.000180449
Itgad	4.59294	0.0031643	0.000179361
Gja1	4.58886	0.00143199	4.33295e-05
Apol7e	4.58707	0.0500754	0.0126431
Gm21451	4.58335	0.0183422	0.00298183
Ror2	4.58269	0.00186357	7.1333e-05
Tagln	4.58262	0.000260982	9.19875e-07
Zfp36l1	4.58102	0.000569246	6.55153e-06
Flt4	4.56061	0.00332893	0.000194439
Gstm2	4.5486	0.00321867	0.000184125
Prrx1	4.52938	0.000240925	5.50268e-07
Cpz	4.52172	0.000970949	2.10226e-05
Casp8	4.52084	0.00259553	0.000126584
Wisp1	4.51572	0.000332649	2.10403e-06
Bub1	4.51092	0.00654262	0.00059275
P4ha3	4.51087	0.00307135	0.000169231
Gstk1	4.50685	0.013727	0.00190373
Col4a1	4.49923	0.0002732	1.07823e-06
Fzd10	4.49314	0.00226695	0.000101552
C1ql1	4.4905	0.0176597	0.00281245
Itgb5	4.48726	0.00119536	3.11266e-05
Psmb8	4.48619	0.00947447	0.00106726
Asf1b	4.47972	0.0263935	0.00505652
Aldh1a1	4.47794	0.000638393	9.32009e-06
Dhrs9	4.47719	0.00126074	3.41389e-05
Tyrp1	4.46297	0.0226348	0.00401994
Cd83	4.4561	0.0314502	0.00648139
Cdk1	4.44729	0.0023867	0.000111744
Ifitm2	4.43856	0.000409087	3.06035e-06
Cdh17	4.43072	0.00324708	0.000186622
Col4a5	4.41987	0.000630732	8.81412e-06
Mrc2	4.41247	0.000635191	9.04674e-06
Csf1	4.40931	0.000315698	1.78695e-06
Bdkrb1	4.40844	0.012044	0.00156463
Kif20a	4.40133	0.0190321	0.00313506
Nfatc1	4.39557	0.00306099	0.00016844
Arsi	4.39356	0.0117525	0.00150818
A730049H05Rik	4.38895	0.0143688	0.00206095
Gm4297	4.38182	0.00479938	0.000355735
Gm15807	4.37462	0.000501814	4.54817e-06
S100a11	4.36904	0.000440735	3.45563e-06
Il1rl1	4.36366	0.00596158	0.000506233
Irgm1	4.33926	0.000527023	5.35527e-06
Aif1l	4.33607	0.0035419	0.000216815
Hspg2	4.32831	0.000208952	3.98296e-08
Igfbp2	4.32086	0.000867956	1.61323e-05
Ephb4	4.31301	0.00118632	2.99758e-05
Slco1a4	4.31199	0.00594486	0.000501606
Msn	4.30645	0.000240925	5.64097e-07
Ctsc	4.30485	0.000332649	1.99297e-06
Jph2	4.29828	0.000924135	1.86735e-05
Gm19203	4.29138	0.00132871	3.7275e-05
Igf2	4.28052	0.00129411	3.55597e-05
Tnc	4.28038	0.000240925	7.1058e-07
Ptrf	4.27612	0.000305483	1.55388e-06
Lrrk1	4.27608	0.0002732	1.15525e-06
Gm7361	4.27208	0.018735	0.0030686
Ndc80	4.26842	0.0237397	0.00435108
Acox2	4.26752	0.022079	0.00386883
Trim47	4.26743	0.00546727	0.000439285
Slfn2	4.26512	0.00228373	0.000103
2810417H13Rik	4.26123	0.00139945	4.11646e-05
Ifitm3	4.25917	0.00186021	7.04169e-05
Rhod	4.25365	0.000987623	2.18098e-05
Slc43a3	4.25302	0.000470319	4.04862e-06
Sparc	4.25087	0.000924135	1.88789e-05
Serpinh1	4.25077	0.000536667	5.62303e-06
Tinagl1	4.24635	0.00156731	5.046e-05
Thbs2	4.2319	0.00139945	4.10502e-05
Mmp14	4.22961	0.000305483	1.56016e-06
Herc6	4.22289	0.00318899	0.000181448
Dock1	4.21825	0.00164073	5.65322e-05
Cdkn2a	4.21559	0.000942444	1.98982e-05
Flt1	4.20993	0.00820533	0.000844614
Tagln2	4.20957	0.00033464	2.14235e-06
Mki67	4.2082	0.000470319	4.07921e-06
Eda2r	4.20693	0.000403379	2.98294e-06
Lmx1a	4.20651	0.00290403	0.000156387
Runx1	4.20549	0.000688098	1.08397e-05
Map3k7cl	4.20524	0.00837762	0.000876812
Plac9a	4.20493	0.0176465	0.00280652
Adora2b	4.20401	0.00577411	0.00047723
Fas	4.20107	0.000845395	1.50811e-05
Ltbr	4.18792	0.00626586	0.000544759
Tnfrsf26	4.18724	0.0354514	0.00779564
Apln	4.18111	0.00260541	0.000127645
Srpx2	4.17853	0.00291582	0.000157515
Krt18	4.17708	0.0116708	0.00148587
Itpripl2	4.17594	0.000712917	1.1473e-05
Tbx20	4.17532	0.00822488	0.000848388
Mmp19	4.16634	0.0350148	0.00763162
Alox12	4.16315	0.00835449	0.000872956
Cdc6	4.15419	0.000716679	1.17583e-05
Anpep	4.14794	0.00446794	0.000315777
Lama1	4.14718	0.000527023	5.3805e-06
Lrr1	4.13635	0.0143335	0.0020494
Eng	4.1341	0.000881882	1.66137e-05
Ptpn14	4.13247	0.000536773	5.85487e-06
Nedd1	4.12427	0.00167609	5.94615e-05
Fkbp10	4.12096	0.00156731	5.04403e-05
Cdkn2b	4.11575	0.000536773	6.02658e-06
Rad54l	4.11202	0.0045073	0.000320641
Cbr3	4.10415	0.0065462	0.000594253
Pyhin1	4.09297	0.0230889	0.00415043
Sulf1	4.09208	0.000630732	8.84712e-06
Apobec1	4.08421	0.00398252	0.000264699
Brca1	4.0842	0.00038385	2.59544e-06
Loxl3	4.08418	0.000437049	3.38127e-06
Ccdc122	4.08037	0.00860303	0.000908449
Osmr	4.07875	0.00213863	9.03701e-05
Evc	4.07334	0.00388144	0.000255995
Angpt2	4.07314	0.00415805	0.000281151
Tbxa2r	4.0643	0.021964	0.00383446
Olr1	4.06385	0.0128901	0.00173852
Pappa	4.06367	0.000508922	4.7317e-06
Gper1	4.05992	0.00400441	0.000267204
Col18a1	4.05969	0.000527023	5.38996e-06
Folr1	4.05159	0.0140175	0.00197124
Bmp4	4.05148	0.0027631	0.000142905
Marco	4.04379	0.0507549	0.0128877
Zfp808	4.03763	0.00347561	0.000210007
Pon2	4.033	0.00289851	0.000155538
Abcb1a	4.03211	0.0148522	0.00216217
Casp12	4.0303	0.0194101	0.00323362
Pbk	4.03014	0.00338784	0.000200804
Vamp5	4.02766	0.0359906	0.00797544
Asah2	4.0237	0.0350148	0.00762907
1500015O10Rik	4.02209	0.00210581	8.86129e-05
E2f8	4.02182	0.00621242	0.000535759
Tgm2	4.02103	0.00262258	0.000130889
Aebp1	4.01641	0.00158635	5.27186e-05
Fam111a	4.01126	0.000240925	6.23694e-07
Gab1	4.01109	0.0968802	0.0330426
Tnfrsf1a	4.0061	0.00256701	0.000124574
Clspn	4.00298	0.000987441	2.17348e-05
Steap1	3.99641	0.00967137	0.001095
Gbp3	3.99129	0.0188375	0.00309352
Wfdc2	3.98908	0.00336327	0.000197171
Tram2	3.98819	0.00078616	1.37982e-05
Ereg	3.97876	0.025885	0.00490069
Fosl1	3.97838	0.00415905	0.000281518
Prrg4	3.97601	0.000751279	1.2612e-05
Trp73	3.97187	0.008706	0.000923078
Gmnc	3.96861	0.00309555	0.000172079
Itih5	3.9676	0.00684364	0.000638484
C3	3.95775	0.00385052	0.000251494
Hmga2	3.9547	0.00116978	2.91982e-05
Skap2	3.95327	0.0471685	0.0115936
Kdr	3.9504	0.00232518	0.000106374
Pdk4	3.94333	0.00909322	0.00100011
Bmp6	3.94222	0.000672054	1.03936e-05
Sdc4	3.93861	0.00154109	4.88865e-05
Tpm2	3.93795	0.000397712	2.71779e-06
Tmbim1	3.93684	0.000666082	9.91793e-06
Ddx60	3.93545	0.00650198	0.000585206
Zc3hav1	3.93325	0.000881882	1.69301e-05
Ccdc67	3.93062	0.00400441	0.000267306
Nfe2l2	3.92853	0.00134474	3.82282e-05
Nid2	3.92582	0.00189831	7.4556e-05
Caskin2	3.92463	0.00103229	2.34575e-05
Smpdl3b	3.91737	0.00299913	0.00016331
Map3k8	3.91453	0.00166879	5.83391e-05
Litaf	3.91198	0.0036992	0.000231499
H2-Q4	3.90419	0.00187657	7.30173e-05
Epas1	3.90209	0.00261456	0.000129564
Exo1	3.90079	0.00331011	0.000192388
Spta1	3.90021	0.00114423	2.78197e-05
Dok1	3.90017	0.00626586	0.000544438
Gm17450	3.89564	0.0251737	0.00472229
Cdc42ep1	3.89484	0.00453615	0.000325109
Cald1	3.89478	0.000208952	3.13373e-08
Rrm2	3.89306	0.000241838	7.82817e-07
Slc39a8	3.88806	0.00676713	0.000628912
Tspo	3.88605	0.00172942	6.35686e-05
Ccdc102a	3.87798	0.0112103	0.00139746
Lrig3	3.87737	0.00262258	0.00013111
Mab21l3	3.87307	0.0036301	0.000224471
Cyp1b1	3.86262	0.00021757	2.66055e-07
Cmtm7	3.85691	0.00596175	0.000507223
Eva1b	3.85678	0.00353092	0.000214807
Mlkl	3.85677	0.0303014	0.00616185
Gcnt4	3.85633	0.0140481	0.00198141
Cxcl16	3.8543	0.000600581	7.98383e-06
Tm4sf1	3.85352	0.0141157	0.00199878
Gdf5	3.85116	0.0178368	0.00285475
Fbln2	3.84256	0.00105051	2.41241e-05
Ets1	3.83514	0.000240925	7.4213e-07
Gpx8	3.82486	0.000754753	1.28299e-05
Procr	3.81988	0.00539563	0.000429264
Ptx3	3.81674	0.000470319	3.95906e-06
Rpl37rt	3.81042	0.0199293	0.00335596
Loxl4	3.80838	0.00446947	0.000316354
Irf1	3.80722	0.00103795	2.37426e-05
Kank1	3.80465	0.00607388	0.000519483
Slc12a7	3.79297	0.000589368	7.12227e-06
Fam114a1	3.7923	0.00130816	3.60398e-05
Mfrp	3.79209	0.00662655	0.000604816
Rhoc	3.7889	0.000600581	7.7824e-06
Antxr1	3.78601	0.00186021	7.08725e-05
Ces2e	3.78242	0.0197611	0.00330916
Col12a1	3.77613	0.000208952	2.40486e-07
Clec18a	3.77471	0.00647115	0.000579061
Zc3h12a	3.77388	0.00149323	4.61868e-05
RP24-422C24.2	3.77326	0.00801238	0.000812054
Plau	3.76463	0.00644252	0.000573846
Flnc	3.76432	0.00161166	5.41393e-05
Filip1l	3.7635	0.000925498	1.91064e-05
Lgals9	3.7576	0.00490449	0.000365844
Notch1	3.75509	0.0045085	0.000322035
Sele	3.75034	0.0279211	0.00546906
Gsta3	3.74768	0.00309555	0.000171961
Tnfaip3	3.74631	0.00111109	2.61348e-05
Olfml1	3.74597	0.0349156	0.00757989
Alpl	3.74518	0.000994565	2.21678e-05
Myb	3.74441	0.00116211	2.86918e-05
Ifih1	3.74165	0.0038626	0.000253117
Rad51b	3.74139	0.00711579	0.000683324
Tnfrsf10b	3.73611	0.000305483	1.34266e-06
Tbx18	3.73372	0.00264144	0.000132623
Gbp5	3.73283	0.00100008	2.25164e-05
Ticrr	3.73157	0.00346632	0.000208573
Klhdc7a	3.72954	0.00083232	1.46683e-05
Vgll3	3.71972	0.00118652	3.02135e-05
Athl1	3.71575	0.0085755	0.000903691
Pcolce2	3.71152	0.00143199	4.33657e-05
Yy2	3.71079	0.0506899	0.0128602
Top2a	3.70902	0.00272484	0.000139947
Pros1	3.69915	0.000764739	1.30922e-05
H2-Q7	3.69748	0.00118706	3.03452e-05
Foxd1	3.69475	0.00730418	0.00070772
Tnfaip2	3.69345	0.00223755	9.85025e-05
Kntc1	3.69294	0.000682015	1.05967e-05
En2	3.69133	0.0110452	0.00135702
Lpar1	3.69073	0.0174713	0.00276096
Mgst1	3.68421	0.00232394	0.000105933
E2f2	3.67551	0.0453606	0.0110122
Prelp	3.67542	0.00994915	0.0011451
Cdt1	3.67317	0.00141152	4.20349e-05
Gbp7	3.67286	0.00774151	0.000769932
Tmem98	3.66413	0.000669308	1.00141e-05
Copz2	3.66387	0.00761734	0.000750118
Cthrc1	3.66296	0.00264965	0.000133226
Sgms2	3.65509	0.00175328	6.45719e-05
Six5	3.65366	0.0045622	0.000330138
Gsg2	3.64543	0.00610681	0.000523617
Tmc6	3.64412	0.0693492	0.0201782
C1s1	3.64071	0.0135403	0.00187297
Prss23	3.63497	0.00634709	0.000557469
C1ra	3.63244	0.00172942	6.27455e-05
Perp	3.62715	0.000332649	2.08271e-06
Myl9	3.6232	0.00154099	4.87726e-05
H2-Q6	3.62125	0.00695865	0.00065376
Stard13	3.61877	0.00366385	0.000228233
Akr1c14	3.61776	0.00649116	0.000582253
Ccl3	3.61568	0.0346797	0.00751369
Foxf2	3.60864	0.0105302	0.00126658
Clcf1	3.60222	0.00545428	0.000437457
Fmo2	3.59339	0.0103043	0.00122447
Abhd4	3.59089	0.0081033	0.000828865
Pctp	3.58807	0.0145586	0.00209656
Lamb2	3.58657	0.0014981	4.6651e-05
Slc7a2	3.58603	0.000256319	8.66565e-07
Mfge8	3.58364	0.000536773	5.87065e-06
Mdfic	3.57868	0.0013628	3.95058e-05
Dhrs4	3.57808	0.0097311	0.00111126
Ifi44	3.57452	0.0319043	0.00663239
Kcne1l	3.57341	0.00316099	0.000178491
Wwtr1	3.57334	0.00186357	7.14489e-05
Nuf2	3.56452	0.00276909	0.000144211
Lpar6	3.55909	0.000860087	1.55799e-05
Acsbg1	3.55529	0.0111732	0.00138801
Cobll1	3.55367	0.000524862	5.04271e-06
Dtl	3.55185	0.00094919	2.021e-05
Ston1	3.55164	0.00057281	6.72782e-06
Gm6548	3.54545	0.00161566	5.47386e-05
Tuba1c	3.53905	0.000881882	1.68035e-05
Cgnl1	3.53787	0.000702114	1.1111e-05
Bag3	3.53781	0.00158361	5.25135e-05
Capg	3.53008	0.00634709	0.00055746
Erbb2	3.52569	0.00650999	0.000588156
Gm9830	3.52458	0.070798	0.0208148
Fbxo5	3.52351	0.000600581	7.99219e-06
Tmem51	3.52018	0.00968394	0.00109852
Ncaph	3.51429	0.0102485	0.00121021
Mcm9	3.50994	0.0916328	0.0305179
Angptl2	3.50617	0.00161566	5.46436e-05
Oasl2	3.50583	0.00437878	0.000303842
4930427A07Rik	3.50049	0.074487	0.0224768
Spp1	3.49899	0.00046024	3.67477e-06
Col22a1	3.49861	0.00871719	0.000928447
Fzd6	3.4951	0.00122662	3.27347e-05
Sdc1	3.49502	0.000208952	9.4628e-08
Mfap4	3.49434	0.00222039	9.7342e-05
Sp6	3.49328	0.00700768	0.00066552
Gm8292	3.49302	0.00491967	0.000369453
Emilin1	3.49163	0.00200999	8.12082e-05
Melk	3.4881	0.00180494	6.76432e-05
Trim30d	3.48691	0.0157081	0.0023604
Naalad2	3.48282	0.00237788	0.000110838
Gpr84	3.48269	0.00581006	0.000483545
Ccnd1	3.48184	0.000315698	1.77002e-06
Cradd	3.47727	0.0775291	0.0239186
Gli3	3.47381	0.000486119	4.31235e-06
Tnfrsf1b	3.47321	0.00337435	0.000198894
9930111J21Rik2	3.47237	0.00629447	0.000548309
Ahnak	3.47132	0.000638393	9.32195e-06
Ajuba	3.46926	0.000970949	2.10109e-05
Gstt3	3.46714	0.00697335	0.000656604
Ctsk	3.45796	0.00632059	0.00055104
Gm5514	3.44869	0.0112211	0.00139977
Rab32	3.44752	0.00939641	0.00105176
Gm10925	3.44644	0.00200999	8.13999e-05
Kank2	3.43794	0.00112059	2.64389e-05
AW822252	3.43572	0.00459194	0.000333881
Kif15	3.43353	0.00213863	9.10249e-05
Ccnb1	3.42737	0.0126346	0.00168439
Col8a2	3.42699	0.00772243	0.000765962
Phldb2	3.42655	0.00340498	0.0002028
Ogn	3.42539	0.0054542	0.000437058
Fam129a	3.42436	0.0196869	0.0032939
S1pr1	3.42167	0.00172942	6.35235e-05
Cdkn2c	3.42033	0.00167306	5.92106e-05
Tcn2	3.41964	0.00132871	3.72032e-05
Anxa4	3.41827	0.00132871	3.70848e-05
Cd109	3.41184	0.000600581	7.63864e-06
Ccl9	3.4084	0.00703899	0.000669473
Il1r1	3.4047	0.00597147	0.000508576
Abca1	3.40081	0.00156491	4.97546e-05
Sgol2	3.39527	0.00157461	5.15601e-05
Tbx3	3.38393	0.00139945	4.09979e-05
Tnfsf9	3.37969	0.0107985	0.00131039
Cd82	3.37836	0.00107954	2.5082e-05
Acvrl1	3.37818	0.00202944	8.27715e-05
Cfh	3.37797	0.00419189	0.000284947
Ccdc80	3.37043	0.00167306	5.9091e-05
Il17rc	3.37012	0.0745803	0.0225372
Itga2	3.36529	0.00190209	7.48414e-05
Spib	3.36032	0.0287328	0.00569624
Wisp2	3.35921	0.00794325	0.000801067
9930111J21Rik1	3.3585	0.0221909	0.00389642
Peg12	3.35357	0.00596158	0.000504644
Rab11fip1	3.34932	0.00117104	2.94824e-05
Actg2	3.34699	0.00563734	0.000459843
Arpc1b	3.34396	0.00126074	3.40556e-05
Mms22l	3.34245	0.00308982	0.000170694
Kank4	3.34194	0.0159857	0.00241628
Chrdl1	3.33742	0.00372847	0.000236549
Krt8	3.32975	0.00353092	0.000214873
Ltbp3	3.32433	0.0002732	1.12155e-06
Notch3	3.3225	0.000315698	1.7925e-06
Adamts4	3.31931	0.00737662	0.000716189
Fbxo47	3.31737	0.0253812	0.00477792
Mcm2	3.31623	0.000208952	1.65987e-07
Msrb3	3.31508	0.000893568	1.74831e-05
Trim56	3.31469	0.00226679	0.000100885
Fbn1	3.30854	0.000208952	9.48691e-08
Gm14046	3.30397	0.00802766	0.000814572
Rcsd1	3.2976	0.00563734	0.000459561
F2r	3.29365	0.000240925	4.31731e-07
Rab20	3.28798	0.00672265	0.000617041
Ncapg	3.28702	0.00503545	0.00038177
Ly75	3.28647	0.00856792	0.000902276
Npepl1	3.28183	0.00248599	0.000118752
Snai2	3.28117	0.00842958	0.000885281
Megf6	3.2793	0.00459194	0.0003354
2023-09-10	3.27754	0.00269008	0.000137581
Slc14a1	3.27612	0.0714744	0.0211187
Tlcd1	3.26446	0.00425916	0.000292274
Ccdc68	3.26288	0.010499	0.00126046
Pyroxd2	3.26048	0.0825596	0.0263974
Casc5	3.25634	0.00551197	0.000445652
Ecm2	3.25577	0.0755142	0.0229878
Tnfaip8	3.25257	0.000536667	5.67473e-06
Gdf15	3.24679	0.00141582	4.22649e-05
Plscr1	3.24481	0.00193804	7.65347e-05
Mcm4	3.24214	0.000208952	2.11336e-07
Zbtb42	3.24099	0.0128586	0.00173027
Dio2	3.24082	0.00260541	0.000127492
Elk3	3.23508	0.002828	0.000149979
Slc1a3	3.23353	0.00700768	0.00066488
Clic6	3.23141	0.0143163	0.00204312
Ces2g	3.22548	0.00959741	0.00108456
Esco2	3.22488	0.00441466	0.000308982
Ckap2	3.22209	0.000266149	9.76376e-07
Anxa1	3.22125	0.00103229	2.34646e-05
Ptplad2	3.2201	0.00107457	2.48894e-05
Irgm2	3.21607	0.017248	0.00270221
Fgfrl1	3.21481	0.00459194	0.000335218
Lgals3bp	3.21203	0.00266936	0.000135369
Slc25a13	3.21082	0.0131868	0.00180035
Mdk	3.20811	0.00496367	0.000374542
Tmem37	3.20624	0.00647318	0.000579709
Col4a6	3.20495	0.00726933	0.000702775
Mgmt	3.20161	0.00634023	0.000555032
Gja5	3.20071	0.0122335	0.00161125
Trpv4	3.19881	0.0155743	0.00232573
Anxa2	3.19734	0.00194035	7.69681e-05
Chil1	3.19441	0.0212	0.00364922
Irx3	3.19419	0.018109	0.00291533
Aim1	3.19409	0.0941767	0.0317784
Ror1	3.19397	0.00652041	0.000590036
C1qtnf3	3.19241	0.0166403	0.00256563
Vmn2r99	3.19003	0.00330043	0.000190534
S100a16	3.18845	0.0093326	0.00104188
Igtp	3.18426	0.00276442	0.00014327
Slc2a9	3.18366	0.0758888	0.0231718
Cd14	3.18293	0.00745372	0.000727571
Dmrt3	3.18289	0.00570179	0.000466976
Nradd	3.18254	0.0183671	0.00298985
Bdkrb2	3.17214	0.0033663	0.00019759
Aga	3.17057	0.0012059	3.17987e-05
Atad2	3.16913	0.0023867	0.000112107
Vstm4	3.16827	0.0476604	0.0117472
Plaur	3.16799	0.00971147	0.00110583
Tns3	3.16725	0.00161566	5.47099e-05
Mcam	3.16694	0.00248966	0.000119451
Fzd2	3.16634	0.00724131	0.000698504
Pgm5	3.16242	0.0798928	0.0251425
Isg15	3.15865	0.00869292	0.000921067
S1pr3	3.1567	0.00120381	3.15587e-05
Stat5a	3.15164	0.0045073	0.000321095
Phf19	3.15089	0.00650482	0.000587221
Fam178a	3.1481	0.00319613	0.000182314
4930579G24Rik	3.14759	0.00279023	0.000146717
Rsad2	3.14496	0.00766028	0.000757102
Gm15937	3.14436	0.00964977	0.00109117
Tmco4	3.1421	0.00886779	0.000966591
Tgif1	3.13819	0.00167609	5.959e-05
Otx2	3.13682	0.00390617	0.000258782
Nlrc5	3.13559	0.0542611	0.0141839
Syde1	3.13233	0.000930952	1.94199e-05
Abcb1b	3.13018	0.000524862	5.0591e-06
Dhh	3.13004	0.00843086	0.000886023
Akr1c13	3.12862	0.00969948	0.00110237
Vmn2r85	3.12844	0.0286465	0.00567283
Smo	3.12762	0.00112551	2.68787e-05
Nqo1	3.12659	0.0100302	0.00116016
Elf4	3.12656	0.0036301	0.000224242
Bst2	3.12128	0.00675205	0.000624755
Cyr61	3.12111	0.000208952	2.1643e-07
Col16a1	3.11999	0.0007157	1.16864e-05
Clic1	3.11948	0.000470319	4.017e-06
Agtrap	3.11776	0.00385052	0.000250288
Pla2g16	3.11665	0.00889019	0.000972832
Thbd	3.11538	0.00214209	9.16807e-05
Ltb4r2	3.11534	0.0151218	0.00223349
Batf3	3.11442	0.0192317	0.00317762
Chst7	3.11	0.00512687	0.000393126
Anxa3	3.10995	0.000240925	7.3271e-07
Dram1	3.10602	0.0218565	0.00380784
Trim12a	3.1043	0.0354029	0.00774564
Depdc1a	3.10287	0.0319049	0.00663481
Ccne2	3.10155	0.00156731	5.03584e-05
Gm12390	3.10054	0.0150604	0.00221353
Tead3	3.09047	0.00203886	8.37424e-05
Rftn2	3.08826	0.00675205	0.000622745
9530053A07Rik	3.08677	0.0062155	0.000538052
Oit3	3.08633	0.0736561	0.0220501
Plekha2	3.08586	0.0100847	0.00117482
Gxylt2	3.08487	0.000536667	5.65907e-06
Calhm2	3.08384	0.00578756	0.000479174
Ptgs2	3.08327	0.00157461	5.17009e-05
Foxf1	3.07875	0.0432118	0.0103525
Galnt4	3.07795	0.00243891	0.000115612
Cutal	3.07747	0.0228729	0.00409842
Nde1	3.06722	0.000925498	1.90612e-05
Gpx3	3.06461	0.00336672	0.000198099
Eme1	3.06286	0.0319422	0.00664946
P2rx7	3.0626	0.00312806	0.000175844
Scx	3.06231	0.0180698	0.00290375
Col6a2	3.06218	0.00114423	2.77491e-05
Zfp36	3.05966	0.00286199	0.000153166
Tead1	3.05736	0.00226413	0.000100161
BC067074	3.05158	0.00726933	0.000702596
Ung	3.04793	0.000527023	5.17377e-06
Zfyve21	3.04755	0.00610681	0.00052359
Lrrc32	3.04652	0.00156731	5.05279e-05
Ccna2	3.04628	0.00143199	4.32612e-05
Fam46c	3.04555	0.025129	0.00470694
Gjc1	3.04536	0.00455723	0.00032945
RP23-168E14.10	3.04533	0.0160422	0.00243253
Gm6136	3.04527	0.0102159	0.00119908
Tmod4	3.04274	0.0135168	0.00186388
Micall2	3.04148	0.00126074	3.41893e-05
Adamtsl3	3.04092	0.044984	0.0108982
Nipal4	3.04066	0.0102813	0.00121879
Wdhd1	3.04036	0.000240925	4.78159e-07
Sgol1	3.04011	0.0142855	0.00203598
Lgals1	3.03837	0.00126074	3.41293e-05
Chst14	3.03604	0.0069558	0.00065195
Epha2	3.0346	0.00312806	0.000175964
Pmp22	3.0337	0.00226695	0.000101714
Pqlc3	3.03289	0.00385052	0.000251088
Ier3	3.02879	0.00454993	0.000328193
Gstt1	3.02546	0.0235204	0.00427098
Pml	3.0241	0.000568765	6.50508e-06
Gm12901	3.0238	0.0178932	0.00286862
Gm15159	3.0202	0.0228221	0.00408111
Def6	3.01916	0.025061	0.00468694
Ccdc141	3.01754	0.00132871	3.72599e-05
Alox5	3.01501	0.0291608	0.00582355
Lama2	3.01434	0.00814979	0.000835966
Neil3	3.01104	0.0023867	0.000111829
Col5a3	3.01066	0.000860488	1.56599e-05
Fkbp9	3.0046	0.00033261	1.91402e-06
Apoe	2.9973	0.0121487	0.00159376
Lacc1	2.99392	0.00121381	3.22181e-05
Rhbdf2	2.99359	0.00198519	7.9664e-05
Zcchc24	2.99351	0.00533737	0.000420952
Apod	2.99116	0.00172942	6.28124e-05
Tubb6	2.98941	0.000240925	5.84215e-07
Cldn2	2.98441	0.00708918	0.000678219
Cdk6	2.98351	0.000527023	5.42111e-06
Lrp5	2.98202	0.0002732	1.15946e-06
Efs	2.98146	0.00642232	0.000567485
Adamts7	2.97408	0.00788153	0.00079155
Metrn	2.97025	0.00825994	0.000856846
Dscc1	2.96827	0.00385598	0.000252128
Plk5	2.96782	0.0106392	0.0012857
Ltb4r1	2.96711	0.022155	0.00388693
Kirrel	2.96491	0.0002732	1.05722e-06
Apobr	2.96306	0.0557614	0.0148123
Msx1	2.96129	0.00644252	0.000572542
Lrp4	2.95938	0.00477629	0.000351814
Itgav	2.95786	0.000671805	1.01036e-05
Nfatc4	2.95616	0.00971147	0.00110554
Twist1	2.95052	0.0194101	0.00323139
Gstm1	2.94549	0.00166879	5.82415e-05
Slfn9	2.9442	0.00216058	9.3249e-05
Casp4	2.94257	0.0115167	0.00145463
Kdelr3	2.94132	0.00370591	0.000233367
Postn	2.93905	0.000924135	1.83849e-05
Dlgap5	2.93889	0.00261456	0.000129088
Mybl2	2.93537	0.00583735	0.000488154
Il13ra1	2.935	0.00380263	0.000244811
Gm13408	2.93322	0.0143256	0.00204651
Ephx1	2.93202	0.00220528	9.59713e-05
Lmod1	2.93198	0.00672265	0.000616886
Rbpms2	2.9295	0.00495523	0.000373549
Tmem154	2.92621	0.0148205	0.00215559
Sh3pxd2b	2.92483	0.00453046	0.000324231
Plekhg2	2.92131	0.000630732	8.8357e-06
Gem	2.92124	0.00223755	9.842e-05
Art3	2.92005	0.0689741	0.0200343
Lbp	2.9138	0.00459025	0.000333158
Itga7	2.90974	0.00533325	0.000418254
Rbp1	2.90877	0.00585933	0.000491644
Olig1	2.90871	0.00226484	0.000100442
Cox6b2	2.90858	0.00251721	0.000121678
Pdlim1	2.90686	0.0202311	0.00342738
Arhgap36	2.90637	0.0188127	0.00308808
Pmaip1	2.90368	0.000403379	2.96787e-06
Nkx2-9	2.9019	0.0112821	0.00141034
Liph	2.90166	0.0104035	0.00124525
Vamp8	2.90101	0.0192016	0.00317105
Irf7	2.8959	0.0182189	0.00294576
Id3	2.89406	0.00841067	0.000882691
Mcm10	2.89399	0.00453615	0.000326295
Xkr5	2.88712	0.0326435	0.00687058
Plp2	2.8862	0.000470319	3.92895e-06
Myh7b	2.88463	0.0005939	7.3052e-06
Ccl17	2.87469	0.00157461	5.15181e-05
Dna2	2.8699	0.000716679	1.1857e-05
Foxc1	2.86981	0.0139067	0.00194366
Trim16	2.86933	0.00745372	0.000727319
Itga11	2.86626	0.00510992	0.000390533
Jag1	2.86395	0.000628665	8.63724e-06
Spc25	2.86258	0.00366956	0.000229116
Cd74	2.85507	0.019443	0.0032419
Myl12a	2.85477	0.000936822	1.96098e-05
Pcolce	2.85462	0.00311978	0.000174144
Tcf7	2.85445	0.0149461	0.00218998
Zbtb7b	2.85033	0.0126775	0.00169799
Rgs5	2.84766	0.00180494	6.76325e-05
Htra1	2.84698	0.00132894	3.75682e-05
Myom1	2.84561	0.00139945	4.09664e-05
Rfx4	2.83994	0.00786142	0.000786825
Klf4	2.83905	0.00153182	4.83722e-05
Gm13508	2.83763	0.0353436	0.00772616
Crtap	2.83762	0.0005939	7.26795e-06
Gins2	2.83725	0.000716679	1.18385e-05
Syne3	2.83636	0.0119861	0.00155522
Lamc1	2.83004	0.000240925	4.82889e-07
Crct1	2.83001	0.0123952	0.00163872
Lrp2	2.82751	0.00234683	0.000108378
Eif2ak2	2.82699	0.000771048	1.3269e-05
AC168977.1	2.82326	0.0207667	0.0035612
Esyt1	2.82206	0.00330043	0.000190875
Ltbp2	2.82114	0.0076611	0.000757733
Ednrb	2.81641	0.00208972	8.76352e-05
Cenpn	2.81251	0.00789181	0.000794744
Prkd3	2.81168	0.000470319	3.91666e-06
Tcea3	2.81046	0.00993195	0.00114094
Lpar4	2.81	0.0065988	0.000601402
Kcnj15	2.8072	0.0312973	0.00643157
Rnf213	2.80608	0.00377123	0.000241433
Cyp39a1	2.80157	0.0159564	0.00240671
Plin2	2.79733	0.00339054	0.000201696
Ttr	2.79387	0.0107223	0.00129729
Gm4969	2.79359	0.0236894	0.00432823
Dhfr	2.79215	0.000671805	1.02241e-05
Tgfb3	2.78958	0.000490266	4.40823e-06
Pdlim4	2.78694	0.00115583	2.82682e-05
Samd9l	2.78533	0.0103212	0.00122991
Ecm1	2.78394	0.000305483	1.37013e-06
Nes	2.78273	0.000635191	9.01998e-06
Fbxo17	2.77788	0.00716106	0.000688702
Gsap	2.77737	0.0115852	0.00146716
Rbl1	2.77563	0.00220725	9.62159e-05
Dcn	2.77367	0.00458626	0.000332208
Hspb1	2.76576	0.00583981	0.000489382
Plcb3	2.7652	0.000688098	1.08011e-05
Aox1	2.76402	0.00897916	0.000985628
Decr1	2.76366	0.00419726	0.000286218
Sema3b	2.76325	0.0168841	0.0026209
Zmynd15	2.76295	0.0287883	0.00572162
Emp3	2.76257	0.0103212	0.0012302
Snx33	2.75891	0.00545186	0.000436479
Piezo2	2.75854	0.00268288	0.00013652
Shisa3	2.75487	0.00232404	0.000106155
Mlc1	2.75309	0.0303118	0.00616616
Ism2	2.75283	0.00871259	0.000925658
Cd97	2.75183	0.00259687	0.000126836
Yap1	2.74992	0.00057281	6.68363e-06
Mtfr2	2.7488	0.0178159	0.00284741
Gmnn	2.74874	0.00337435	0.000199034
Irf5	2.74738	0.0152171	0.00225597
Fgf7	2.7467	0.0170161	0.00264752
Fbln5	2.74563	0.00652041	0.000589616
St5	2.74282	0.000860087	1.55907e-05
Alms1-ps2	2.73814	0.0718526	0.0213149
Relb	2.73781	0.00105051	2.42565e-05
Kif23	2.73657	0.00205347	8.46382e-05
Mpzl2	2.73612	0.00825994	0.000857366
Serpine2	2.73427	0.00057281	6.75737e-06
Cnksr3	2.73235	0.00198519	7.98246e-05
Pdlim2	2.7235	0.019289	0.00320026
Plek2	2.72286	0.0069987	0.000662516
Man2b2	2.72032	0.00167014	5.87032e-05
Slc7a11	2.72013	0.00110952	2.6018e-05
Lima1	2.71765	0.00186718	7.21689e-05
Rest	2.71653	0.00063363	8.93335e-06
Itpr3	2.71517	0.0102813	0.00121811
Cybrd1	2.7095	0.0035419	0.000216425
Nfkbie	2.70731	0.00142375	4.26039e-05
Cyba	2.70675	0.0160185	0.00242509
Tep1	2.70641	0.016417	0.00250825
Cenpf	2.70222	0.00277106	0.000144932
Itgb1	2.69693	0.000208952	1.08706e-07
Serpinf1	2.69532	0.00786863	0.000788448
Pltp	2.69383	0.00235674	0.000109005
Vim	2.68656	0.00353919	0.000215668
Bche	2.68604	0.00975737	0.00111808
Fhl3	2.68598	0.0105302	0.00126723
Dcxr	2.68541	0.00338174	0.000200074
Ddx43	2.6837	0.0344874	0.00744722
Gldc	2.68258	0.00207337	8.62233e-05
Smad6	2.68227	0.0502216	0.0126873
Apbb1ip	2.6807	0.024967	0.00465854
Slc43a1	2.67581	0.0111934	0.00139434
Phactr4	2.67467	0.00112551	2.68408e-05
Car14	2.67448	0.0129627	0.00175573
Crb2	2.67177	0.00675205	0.000625886
Gm15515	2.66713	0.0233487	0.00422611
Ptgds	2.66334	0.0379754	0.00858286
H2-DMb1	2.66268	0.0139297	0.00194982
Pm20d1	2.66264	0.00562542	0.000457253
Mertk	2.66259	0.00256999	0.000125154
Frk	2.65954	0.0268331	0.00516704
Tcf19	2.65923	0.00232394	0.000105983
Tns1	2.65834	0.00346632	0.000208947
Greb1	2.6567	0.0390808	0.00896199
Col4a2	2.65129	0.000240925	7.452e-07
Spata6	2.65098	0.00186718	7.19926e-05
Rhog	2.65006	0.00186718	7.23725e-05
Pbxip1	2.64553	0.00636803	0.00056113
Cast	2.6396	0.00286199	0.000152785
Prdm5	2.63457	0.0173172	0.0027255
Chek1	2.63263	0.00348885	0.000211638
Creb3l2	2.63179	0.00062778	8.57937e-06
Abhd15	2.62821	0.036037	0.00798922
Gpr126	2.61894	0.018749	0.00307358
Tfap2d	2.61405	0.00442823	0.000311843
Hmox1	2.61018	0.000305483	1.49196e-06
St14	2.60902	0.0102485	0.00120903
Slc35g1	2.60279	0.00560258	0.00045459
Olfr628	2.60207	0.0192579	0.0031861
Erich2	2.60138	0.0203038	0.00344822
Sfn	2.59995	0.000782547	1.36785e-05
Suclg2	2.59783	0.0105412	0.00126931
Kcnmb1	2.59721	0.013967	0.00196113
Rad54b	2.59639	0.00993624	0.00114215
Etv4	2.59065	0.00213863	9.08176e-05
Oas1b	2.58982	0.0283057	0.00557685
Tpx2	2.58838	0.00226679	0.000100931
Rpgrip1	2.58756	0.019381	0.00321901
Ehd2	2.58303	0.00103795	2.37192e-05
Lig1	2.58019	0.000524862	5.04745e-06
Erap1	2.58015	0.000403379	2.9687e-06
Smtn	2.57873	0.00453615	0.000325971
Gm15653	2.57653	0.0229201	0.00411422
Tex14	2.57345	0.0421849	0.0100224
Dnase1l1	2.57187	0.031548	0.00651294
Des	2.57134	0.0638291	0.0178742
Cdca7l	2.56771	0.00570899	0.000468563
Ghr	2.56658	0.00164073	5.6467e-05
Lyn	2.56611	0.00408103	0.000274182
Wipf1	2.5659	0.00533325	0.000418926
Fabp7	2.56388	0.00226484	0.000100519
C5ar1	2.56275	0.024957	0.00465318
Shc1	2.56089	0.00094311	2.00128e-05
Hyal1	2.55977	0.00232829	0.000106684
Timp3	2.55892	0.000437049	3.39529e-06
B2m	2.55606	0.000360742	2.3873e-06
Haus4	2.55325	0.00766895	0.000759061
Shcbp1	2.55124	0.0251374	0.00471033
Hmha1	2.54824	0.0235684	0.00428578
Ube2c	2.54394	0.0116908	0.00149243
Igf2bp2	2.54271	0.00590509	0.000496976
F11r	2.54266	0.0151218	0.00223531
Slc1a5	2.53565	0.00935735	0.00104588
Slc38a3	2.53227	0.0948597	0.0320976
Utrn	2.53008	0.00157781	5.22077e-05
Ctdsp1	2.52596	0.00346632	0.000208901
Cnn2	2.52404	0.00209345	8.79423e-05
Gdnf	2.51999	0.0087073	0.000924469
Mvp	2.51788	0.00157461	5.18371e-05
Stat6	2.5176	0.0184146	0.00300155
Nkx6-1	2.51686	0.065113	0.0184257
Ccdc169	2.51502	0.0183196	0.00297538
Psmb9	2.51478	0.00371983	0.000235734
Fbln7	2.51464	0.0206721	0.00353457
Gm12461	2.51373	0.0122938	0.00162184
D7Ertd443e	2.5119	0.0763111	0.0233841
Cdc20	2.51099	0.00242429	0.00011457
Gm4925	2.50921	0.0384764	0.00875142
Cdh3	2.50861	0.00790077	0.000796214
Kifc1	2.50733	0.00150523	4.70994e-05
Gins1	2.50472	0.00871719	0.000928655
Trim12c	2.49979	0.00510992	0.000390401
Ifngr1	2.4986	0.00140687	4.15139e-05
Rpl7a-ps12	2.49813	0.0223686	0.00395498
Ptgr1	2.4895	0.00203735	8.35339e-05
Unc93b1	2.48674	0.0349582	0.00760202
1700009P17Rik	2.48465	0.0619218	0.0171886
Hells	2.48449	0.00236232	0.000109603
Slc13a4	2.48331	0.0305615	0.00623674
Tor3a	2.4815	0.0121109	0.00157941
Col27a1	2.47915	0.00478848	0.000353764
Birc5	2.47561	0.00250647	0.000120618
Piezo1	2.47318	0.000536773	5.96304e-06
Itpkb	2.4727	0.00277106	0.000145041
Gm5643	2.47152	0.0392746	0.00903185
Gadl1	2.46927	0.015631	0.00234543
Hepacam	2.46904	0.0282212	0.00554802
Arhgap28	2.46899	0.00662877	0.000605597
Slc4a11	2.46737	0.00880137	0.00095155
Plod2	2.46725	0.000867956	1.60321e-05
Itpripl1	2.4671	0.0023867	0.000112055
Saa3	2.46708	0.0543342	0.0142214
Mtap	2.46554	0.000568765	6.48511e-06
Hs3st3b1	2.46365	0.00911795	0.00100611
Pla2g4c	2.46266	0.00725628	0.00070047
Skor1	2.45917	0.0799147	0.0251552
Slc12a4	2.45885	0.000527023	5.23294e-06
Tk1	2.45835	0.00156717	4.99394e-05
Scarf1	2.45483	0.0172818	0.00271372
Cbx2	2.44646	0.00370591	0.000233866
Cenpk	2.44308	0.00880137	0.000950745
Pidd1	2.44299	0.00788153	0.000792575
Cd59a	2.44189	0.0232155	0.00418487
Pcbd1	2.44183	0.0751144	0.0227904
Slc9a3r1	2.44122	0.00378044	0.000242566
Golim4	2.4411	0.00118632	3.00378e-05
Bmp7	2.44089	0.00412333	0.000277914
Vegfc	2.43975	0.00186021	7.06652e-05
Gltp	2.43655	0.00122618	3.26347e-05
Acpp	2.43619	0.0317051	0.00655904
Apobec3	2.431	0.000865664	1.5834e-05
Mtbp	2.42856	0.00779913	0.000778679
Ikzf1	2.42851	0.0470324	0.0115433
Hes1	2.42778	0.0181048	0.00291329
Mcm6	2.42761	0.000208952	1.92153e-07
Rassf4	2.42457	0.0121487	0.00159223
Cldn1	2.42334	0.00604605	0.000516667
Sdsl	2.42294	0.033224	0.00702383
Emp2	2.42094	0.0101714	0.00118681
Irak4	2.42024	0.0157324	0.00236517
Ddit4l	2.41777	0.000893568	1.74289e-05
Tgfbr2	2.41604	0.00564449	0.000460833
Tfpi	2.4111	0.0038739	0.000254693
Sec16b	2.41007	0.0243606	0.00449993
Cyp7b1	2.40944	0.0486797	0.0121122
Rai14	2.40937	0.0151218	0.00223224
Gm8738	2.40721	0.0424323	0.0101151
Cln5	2.40666	0.000579222	6.91631e-06
Zic3	2.40439	0.0153568	0.00228773
Fam115c	2.39995	0.00596175	0.000507319
Slc22a29	2.39906	0.0359906	0.00797634
Cdc42bpg	2.39893	0.00788153	0.000792314
Syngr2	2.39844	0.00236958	0.00011028
Gm20449	2.39329	0.0389905	0.00892444
Spidr	2.3907	0.000997555	2.23879e-05
Il17rd	2.38469	0.00172942	6.33525e-05
Megf10	2.38386	0.00181629	6.81992e-05
Moxd1	2.38371	0.0110452	0.00135625
Prrg1	2.37967	0.00221322	9.66352e-05
Isg20	2.37668	0.0149847	0.00219888
Pold1	2.37517	0.000638393	9.3039e-06
Ckap2l	2.372	0.00802766	0.000814777
Tmem123	2.37193	0.000617925	8.32319e-06
Ifit2	2.37069	0.00909285	0.000999416
Pdgfrl	2.36918	0.0561964	0.0149566
Fkbp7	2.36786	0.00830088	0.000862809
Synpo2	2.3641	0.0578864	0.0155478
Nme4	2.36348	0.00585933	0.00049186
Cd9	2.36221	0.000671805	1.03164e-05
Mxra8	2.3581	0.0309121	0.0063394
Lama4	2.35775	0.0182359	0.00295144
Chrnb1	2.35713	0.00570792	0.000468064
St6galnac2	2.35613	0.00527853	0.00041197
Pole	2.35522	0.00215462	9.2698e-05
Ctnna1	2.35467	0.000403379	2.98551e-06
Ctsz	2.35029	0.00136628	3.97048e-05
Tgfbi	2.3495	0.007104	0.00068066
Orc1	2.34936	0.0111715	0.00138458
Islr	2.34859	0.0116136	0.00147279
Olig2	2.34644	0.0125613	0.00166526
Depdc7	2.34613	0.0228172	0.00407696
Adamts9	2.34567	0.00229042	0.000103631
Olfml2a	2.34482	0.0132177	0.00180647
Pawr	2.34145	0.00246031	0.000117158
Il10rb	2.34067	0.00599907	0.000511358
Unc45b	2.34066	0.0197184	0.00330059
Scd1	2.34024	0.000530755	5.49767e-06
Mctp2	2.33952	0.0707633	0.0207627
Prim1	2.33909	0.000867956	1.60498e-05
Cpt1a	2.33659	0.013159	0.00179372
Mns1	2.33638	0.0110722	0.00136431
Hmgb2	2.33443	0.0117525	0.0015094
Rrm1	2.33389	0.000315698	1.77188e-06
Ttk	2.32921	0.00675205	0.000622636
Itpr2	2.32597	0.0316572	0.0065423
Abcg2	2.32359	0.000881882	1.68106e-05
Casp7	2.3215	0.000508922	4.75902e-06
Grhl3	2.31946	0.0102159	0.00119946
Ripk1	2.31791	0.00132894	3.7487e-05
Sox21	2.31597	0.0142575	0.00202755
Cnn1	2.31438	0.0490293	0.0122324
Id1	2.3123	0.0131037	0.00178255
Clic4	2.31213	0.00261456	0.000128667
Cyyr1	2.31133	0.0211619	0.00364115
Lfng	2.311	0.0405717	0.0094469
Adm	2.31045	0.00697773	0.000659527
Adamts8	2.30971	0.000930117	1.92948e-05
Fzd5	2.30618	0.0218069	0.00379291
Slc39a12	2.30482	0.0542209	0.0141695
Psrc1	2.30194	0.00112133	2.65371e-05
Tnfrsf12a	2.30096	0.00186357	7.13211e-05
Ptbp1	2.30031	0.000315698	1.67909e-06
Atp1a2	2.29244	0.0538404	0.0140231
Bicc1	2.29244	0.0100847	0.00117518
Col6a3	2.29048	0.0198453	0.00332896
Cd302	2.28895	0.00374259	0.000239061
Tek	2.28462	0.0406148	0.00946569
Stk17b	2.28187	0.00198956	8.01434e-05
Srpx	2.27794	0.0528157	0.0136617
Fat1	2.2777	0.0107954	0.00130924
Eps8l2	2.27522	0.0490293	0.0122346
Prkcd	2.27514	0.00292434	0.000158186
Anxa5	2.27447	0.000771048	1.33111e-05
Elf1	2.27227	0.00916777	0.00101556
Serping1	2.27095	0.045763	0.0111393
Cdca2	2.26901	0.0165304	0.00253723
1700007K13Rik	2.26788	0.00321867	0.000184294
Serpinb9	2.26499	0.0112211	0.00140041
Shroom4	2.26247	0.0152727	0.0022697
Ptk7	2.25991	0.000305483	1.39166e-06
Ppap2b	2.25855	0.00164501	5.70706e-05
Fam221a	2.25739	0.00357087	0.000218845
Fam64a	2.25687	0.0233937	0.00423886
Tyms	2.25485	0.000683127	1.06631e-05
Hbegf	2.25481	0.00338174	0.000200199
Lama5	2.25258	0.00722804	0.000696183
Kifc5b	2.2513	0.00697529	0.000657289
Spag16	2.24985	0.0852397	0.0276161
Tbc1d2	2.24963	0.00129411	3.5504e-05
Pygm	2.24823	0.00882863	0.000955791
Akr1b8	2.24764	0.0156732	0.0023529
Trf	2.24599	0.00495412	0.000373109
Mybl1	2.2451	0.00206711	8.54977e-05
Dapp1	2.24455	0.0377033	0.00849667
H6pd	2.24455	0.00897916	0.000985276
Gulp1	2.24428	0.00385052	0.000251072
Ctf1	2.24418	0.0226411	0.00402269
Slc16a9	2.24347	0.00249503	0.000119888
B4galt1	2.24037	0.0123487	0.00162997
Nfkbia	2.23949	0.000403379	2.89063e-06
Ccnd2	2.23938	0.00214209	9.16035e-05
Rbm46	2.23927	0.0192016	0.00317127
Ifi35	2.23874	0.00700768	0.000664391
Cav2	2.23873	0.00642232	0.000567624
Parp3	2.23603	0.0120829	0.00157114
H2-K1	2.23576	0.000638393	9.2856e-06
Wee1	2.23531	0.00742619	0.000722213
Mcm7	2.23368	0.000240925	6.51575e-07
Foxm1	2.23062	0.00972943	0.00110858
Ddias	2.22773	0.00112752	2.7051e-05
Mreg	2.22679	0.0062155	0.000537323
Gpc4	2.21978	0.000845957	1.5152e-05
Knstrn	2.21846	0.0205624	0.00351062
Aff1	2.21824	0.000600581	7.69625e-06
Vwa7	2.21574	0.00920853	0.0010214
Aard	2.21468	0.00205977	8.50459e-05
Itm2a	2.21431	0.00319437	0.000181984
Ggt5	2.21344	0.0525523	0.013552
Fignl1	2.21271	0.00203223	8.30318e-05
D630003M21Rik	2.21266	0.00654987	0.000595588
Tpm4	2.20977	0.00730418	0.000707471
Cd151	2.20773	0.000924578	1.89544e-05
Gng12	2.20652	0.000305483	1.53681e-06
Rnf125	2.20614	0.0283205	0.00558535
Tbx15	2.20592	0.08108	0.0257028
Limd1	2.20513	0.00108491	2.52849e-05
Nxn	2.20159	0.000990924	2.1954e-05
Ss18	2.20155	0.000462522	3.75953e-06
Cdc45	2.20125	0.0165803	0.0025499
Sardh	2.19541	0.0113226	0.0014216
Fstl1	2.19448	0.000208952	8.90423e-08
Gsta4	2.19401	0.000881882	1.69477e-05
Rbpms	2.19398	0.04524	0.0109699
Emp1	2.19197	0.0745993	0.0225483
Ehhadh	2.1917	0.036658	0.0081855
Evc2	2.19112	0.00327554	0.000188493
Pkmyt1	2.18884	0.00539563	0.000430036
Tapbpl	2.18851	0.0248241	0.00461415
Sytl1	2.18736	0.0912187	0.0303232
S1pr2	2.18711	0.00443715	0.00031279
Arhgef5	2.18398	0.0228729	0.00409539
Cftr	2.18333	0.00410064	0.000275795
Mt2	2.18314	0.000840967	1.48868e-05
Wdr76	2.18269	0.000630732	8.79746e-06
Cd274	2.18153	0.0154846	0.0023101
Myh9	2.17753	0.000240925	3.22503e-07
Rasef	2.17665	0.0279321	0.00547511
Ctsh	2.17588	0.0394266	0.00908382
Helz2	2.17363	0.017293	0.00271673
Ehd4	2.17343	0.00117104	2.94266e-05
Efemp2	2.17305	0.00110952	2.5952e-05
Rras	2.17197	0.00748506	0.000731708
Acsf2	2.17052	0.0551232	0.0145636
Plce1	2.17015	0.0131526	0.0017919
Pcsk6	2.16693	0.000527023	5.26125e-06
Iqgap3	2.16604	0.0107995	0.00131284
Tap2	2.16454	0.0549136	0.014449
Ppm1m	2.16198	0.0577318	0.0154842
Nudt7	2.16112	0.0308671	0.00632796
Phlda3	2.15891	0.00117046	2.92994e-05
Gm14276	2.15713	0.076699	0.0235727
Sult1a1	2.15677	0.0165466	0.00254234
Prx	2.15589	0.00583981	0.000489126
Myo1d	2.15581	0.00384787	0.000249384
Dusp16	2.15533	0.00157461	5.13103e-05
Shroom3	2.15345	0.00840996	0.000882011
Scube3	2.15229	0.00207962	8.67629e-05
Cdr2	2.15065	0.00729817	0.000706088
Usp1	2.15054	0.000987441	2.17236e-05
Pappa2	2.14793	0.024751	0.00459341
Sdpr	2.14708	0.0031278	0.000175266
Alx4	2.14457	0.0218218	0.00379707
Tap1	2.14416	0.000655288	9.66293e-06
Plat	2.14381	0.000713508	1.15992e-05
Tmtc3	2.14186	0.00135349	3.89438e-05
Cdkn1a	2.13932	0.00523952	0.000407418
Tmem220	2.13751	0.0218224	0.00379875
Gm16353	2.13302	0.0268461	0.00517378
Mavs	2.13215	0.00654262	0.000593146
Ddo	2.13088	0.0354029	0.00775066
Espn	2.13035	0.0237397	0.00434824
Pcna	2.12991	0.000315698	1.79399e-06
Prom1	2.12965	0.00832838	0.000867464
Ppap2c	2.12931	0.045763	0.0111395
Ms4a6c	2.12807	0.0338936	0.00727024
Inppl1	2.12775	0.00523125	0.000406022
Bcam	2.12753	0.00398252	0.000264681
Nod1	2.1267	0.028264	0.00556253
Cyp4v3	2.12562	0.0225593	0.00400329
Kif2c	2.12393	0.0207831	0.0035655
Vcl	2.12346	0.000600581	7.85432e-06
Sash1	2.12129	0.00510992	0.00039047
Magt1	2.11916	0.00374387	0.000239412
Mboat1	2.11832	0.020649	0.00352796
Olfml3	2.11798	0.0394848	0.00910554
4930522L14Rik	2.11757	0.034651	0.00749198
Wnt5b	2.11514	0.0318719	0.00662336
Ezr	2.11496	0.000637999	9.13263e-06
Cd34	2.11445	0.0985644	0.0339777
Shpk	2.11348	0.00226939	0.00010219
Cfap46	2.11344	0.00674885	0.000620902
Plcd4	2.1121	0.00172942	6.26178e-05
Fam167a	2.10862	0.00440724	0.000308145
Spr-ps1	2.1076	0.022818	0.00407875
Ms4a4b	2.10671	0.00578977	0.00048019
Mr1	2.10576	0.0173172	0.00272462
Glis3	2.10575	0.00913705	0.00101085
Rhbdl2	2.10559	0.0596117	0.0162513
Pxdc1	2.1048	0.0575442	0.0154064
Foxj1	2.10477	0.00666699	0.000610683
Ano3	2.10377	0.011121	0.0013721
Slc2a4	2.10169	0.0354029	0.00776461
Wasf2	2.10167	0.000886947	1.71622e-05
Pdlim5	2.10067	0.0227977	0.00407184
Hspb8	2.10042	0.0111091	0.00136966
Timeless	2.09849	0.0119241	0.00154391
Mical1	2.09455	0.0116908	0.00149395
Akna	2.09449	0.0239734	0.00440772
Acadl	2.09213	0.00336672	0.000198004
Sytl4	2.09189	0.0384669	0.00874553
Tcf7l1	2.09171	0.032071	0.00669473
Abca12	2.08961	0.0259377	0.00491999
Trp53inp1	2.08942	0.000881882	1.67139e-05
Zfp521	2.08934	0.0126075	0.00167774
Trim25	2.08652	0.0146982	0.00212512
Llgl2	2.08578	0.033651	0.00716495
Il17ra	2.08447	0.00370591	0.000233619
Aspm	2.08444	0.0659461	0.0187759
Ltbp1	2.08093	0.0170985	0.00266403
Soat1	2.07826	0.000617925	8.35634e-06
Col7a1	2.0754	0.00344611	0.000206737
Cmtm3	2.07282	0.0164218	0.00251017
Prps2	2.07145	0.00060308	8.06883e-06
Ucp2	2.07144	0.0604844	0.0165808
Ctso	2.0669	0.00709184	0.000678984
Adamtsl4	2.06326	0.0709225	0.0208739
Lhfp	2.06108	0.000579222	6.93557e-06
Galnt12	2.05963	0.0477657	0.0117851
Ugt1a6a	2.05949	0.0317422	0.00657261
Trim59	2.05889	0.0103099	0.00122736
Iqck	2.05842	0.0385947	0.00880722
Ptges	2.05771	0.0362349	0.00805016
H60b	2.05698	0.0102886	0.00122039
Ptpn21	2.05646	0.00289851	0.00015551
Lrig1	2.05541	0.002828	0.000150127
Zfp36l2	2.05453	0.00161389	5.43302e-05
Prkcdbp	2.05412	0.0130151	0.00176838
Recql4	2.04986	0.0114043	0.00143559
Slc22a18	2.04737	0.0257242	0.00485466
Srebf1	2.0468	0.00493771	0.000371518
Tec	2.04578	0.00226695	0.000101477
Lonrf3	2.04572	0.00642232	0.000567762
H2-M3	2.04488	0.016259	0.00247709
Rnaset2b	2.04476	0.0597944	0.0163357
Tor4a	2.04178	0.00869292	0.000920834
Ikbke	2.04068	0.0153462	0.00228504
Lamc3	2.03883	0.0517121	0.0132386
Scarf2	2.03844	0.0421165	0.00998836
Fanca	2.03648	0.0112772	0.00140823
Prdx4	2.03638	0.000924135	1.87782e-05
Morn2	2.03258	0.021152	0.00363793
Rassf7	2.03116	0.0323521	0.00678365
Rbm38	2.03078	0.00207337	8.62608e-05
Ccdc8	2.02798	0.00388144	0.000256237
Pdia5	2.02766	0.0104174	0.00124916
Maml2	2.02746	0.0268308	0.00516432
Fbxo32	2.0253	0.00400328	0.000266655
Plcg2	2.02261	0.0217892	0.00378827
Cmtm8	2.02121	0.0535211	0.0139173
Wnt9a	2.01754	0.0121725	0.00160058
Antxr2	2.01646	0.0097311	0.00111227
Gm12912	2.01593	0.0222209	0.00390434
Slc7a13	2.01518	0.0354029	0.00776378
Shmt1	2.01387	0.00383141	0.000247215
Rdh5	2.01219	0.032216	0.00674121
Pla2g7	2.01129	0.0507008	0.0128667
Cdh24	2.00939	0.00583735	0.000487826
Rad51	2.00675	0.00577654	0.000477846
Kif11	2.00641	0.00644252	0.000573931
Nox4	2.0057	0.0120109	0.00155947
Arhgap11a	2.00505	0.00118706	3.0398e-05
Lrrk2	2.0042	0.00116211	2.86696e-05
Myo19	2.0022	0.000600581	7.55877e-06
Ass1	2.00066	0.000418018	3.15724e-06
Dek	2.00065	0.000240925	6.47191e-07
Stom	2.00007	0.00561494	0.000455997
Gatsl3	1.99358	0.0935306	0.0314863
Msh6	1.99079	0.000340381	2.20359e-06
Scara3	1.99075	0.00532567	0.000416798
Ammecr1	1.98988	0.00241883	0.000113964
Svep1	1.98959	0.0111934	0.00139455
Egln3	1.9894	0.00197683	7.90619e-05
Flnb	1.9886	0.000305483	1.55485e-06
Zic4	1.98766	0.0688155	0.0199536
Fam84b	1.98683	0.000600581	7.81038e-06
Pim1	1.98677	0.00627528	0.000546187
Steap3	1.98651	0.0113226	0.00142107
Ncapg2	1.98632	0.000960161	2.06508e-05
Mpp7	1.98436	0.00274394	0.00014152
Gm7334	1.98299	0.0581832	0.0156821
Cd164	1.98186	0.000240925	7.30458e-07
Trabd2b	1.98148	0.0383127	0.00869767
Mmp11	1.97753	0.0550499	0.0145168
Arhgef16	1.97602	0.0507779	0.0129008
Specc1	1.97598	0.0031664	0.000179707
Gm11225	1.97547	0.041252	0.00966329
Aldh1l1	1.97206	0.00695865	0.000652962
Hn1l	1.97161	0.00218553	9.47976e-05
Frmd8	1.97093	0.00178137	6.63755e-05
Palld	1.97011	0.00517482	0.000398665
Itgb3bp	1.96947	0.00675205	0.000624428
Fam20a	1.96667	0.0513931	0.0131307
Mcm5	1.96518	0.0251737	0.00472437
Ifi204	1.96428	0.0245099	0.00453632
Cad	1.96239	0.000403379	2.91757e-06
Nr2f2	1.96189	0.000486119	4.33598e-06
Pde8a	1.96109	0.00616239	0.000528826
Atp10a	1.96105	0.061526	0.0170301
Ggta1	1.96059	0.00286199	0.000152636
Ddr2	1.95989	0.011121	0.00137509
Spag5	1.95975	0.0562152	0.0149657
Eln	1.95907	0.00214421	9.19255e-05
Rln1	1.95736	0.0493584	0.0123875
Il20rb	1.95665	0.0218565	0.00380941
Lmcd1	1.9559	0.0168326	0.00260895
Ccdc82	1.95572	0.000937893	1.96997e-05
Slc29a1	1.95403	0.00218159	9.44697e-05
Mlf1	1.95354	0.0705302	0.0206629
Zfp456	1.95295	0.0216303	0.0037482
F3	1.95274	0.0246229	0.00456255
Adam17	1.95133	0.000572758	6.63314e-06
Smim1	1.95076	0.0805027	0.02541
Zfp217	1.95075	0.0301581	0.00610452
Myof	1.94737	0.00772243	0.000766021
Bod1l	1.94734	0.00251217	0.000121073
Cbs	1.94153	0.0175908	0.00279515
Tfap2a	1.9396	0.0749001	0.0226877
Fibin	1.93864	0.0151963	0.00225179
BC024139	1.93864	0.0116495	0.00147996
Ptpn13	1.93592	0.00437878	0.00030521
Gramd3	1.93263	0.0398348	0.00921065
9030617O03Rik	1.93208	0.00525695	0.000409151
Dera	1.93189	0.0192448	0.00318116
Pld1	1.92872	0.0155818	0.00232796
Tgfb2	1.92854	0.00161617	5.52977e-05
Tex15	1.92852	0.00150887	4.73753e-05
Kif1c	1.92821	0.000754753	1.2867e-05
Tbx2	1.92307	0.0284122	0.0056101
4932438H23Rik	1.92254	0.0656712	0.0186807
Abcc4	1.92151	0.00379916	0.000244314
Esam	1.91987	0.0379903	0.00858894
Asap3	1.91929	0.0120999	0.00157624
Mob3b	1.91814	0.0192508	0.00318355
Glipr2	1.91749	0.0292777	0.00586944
BC030867	1.91723	0.0189455	0.00311534
Xaf1	1.91695	0.0702929	0.0205337
Nfkb1	1.91611	0.00139945	4.11722e-05
Map3k6	1.91531	0.0312973	0.00643416
Slc37a2	1.91477	0.002819	0.000149041
Olfr643	1.91462	0.0589323	0.0159561
Bmper	1.91408	0.00437878	0.00030456
Sema3f	1.91406	0.00145267	4.46188e-05
Iqgap2	1.91374	0.0196392	0.00328309
Ttf2	1.91281	0.0140229	0.001973
Scml2	1.91281	0.0336772	0.00718193
Swap70	1.91272	0.00157461	5.18753e-05
Prr11	1.91247	0.0726461	0.0216496
Mapkapk3	1.90905	0.0232199	0.00418793
Gadd45a	1.9073	0.00304036	0.000166868
Zic1	1.90202	0.0926938	0.0310695
Arhgap17	1.90177	0.00274708	0.000141879
Plod1	1.89868	0.0142855	0.00203668
Vcan	1.8968	0.00437878	0.000304334
A630001G21Rik	1.89259	0.0857689	0.0278531
Gm14025	1.89174	0.0964299	0.0327953
Dnase2a	1.89116	0.00342769	0.000204892
Ccng1	1.89078	0.000509958	4.80539e-06
Pik3r5	1.89071	0.0149077	0.00217471
1700017B05Rik	1.88613	0.00261717	0.000129898
Arhgef40	1.88279	0.00143199	4.33088e-05
Mxra7	1.87794	0.00200999	8.13469e-05
Pstpip1	1.87715	0.022661	0.00403602
Tmem170	1.87564	0.0253044	0.004758
Spdl1	1.87195	0.0417829	0.00986416
Cenpe	1.87166	0.0110197	0.00135229
Zfp219	1.87099	0.0113226	0.00141935
Nup43	1.87033	0.0183006	0.00296585
Carhsp1	1.86966	0.0161741	0.00245951
Gng5	1.8682	0.00187761	7.33377e-05
Sft2d2	1.86662	0.00276442	0.00014357
Ttc12	1.86628	0.0354029	0.00776176
Rbbp8	1.86565	0.00168917	6.03881e-05
Cenpi	1.8655	0.0545833	0.0143192
Sdc2	1.86455	0.000332649	1.95508e-06
Trip6	1.86432	0.0038739	0.000254681
Ccne1	1.86362	0.00126662	3.44398e-05
Ptch2	1.86335	0.0605304	0.0166154
Tmem79	1.86194	0.0785615	0.0243619
Homer3	1.86014	0.00541944	0.000433103
Mocos	1.85751	0.033164	0.00700638
Tmpo	1.85419	0.00415907	0.000281819
Sh3glb1	1.84806	0.00330759	0.000191783
Osgin1	1.84675	0.0780067	0.0241281
Reep3	1.84662	0.000712917	1.14532e-05
Bbx	1.84587	0.000867956	1.61704e-05
Eva1c	1.84534	0.0968802	0.0330502
Zfhx4	1.84284	0.00437878	0.000304817
Zfp820	1.84255	0.0588555	0.0159268
Hadh	1.84016	0.00120381	3.16062e-05
Unc5b	1.84001	0.00886779	0.0009683
Gpc6	1.83743	0.0665731	0.0190377
Ppp1r13l	1.83658	0.0119861	0.00155538
Col6a1	1.83548	0.0738486	0.0221301
Vipr2	1.83506	0.0864937	0.0281842
Cks2	1.83225	0.00700768	0.000665886
Ebf1	1.83155	0.0281812	0.00553609
Cd55	1.82933	0.00169415	6.0688e-05
Cpt2	1.82921	0.018596	0.00303762
Mre11a	1.82627	0.00134474	3.84017e-05
BC034090	1.82599	0.0798928	0.0251416
Amotl1	1.82597	0.00383948	0.000248564
Plxnb2	1.82526	0.00145267	4.46141e-05
Ndp	1.82467	0.0202258	0.00342189
Pon3	1.82325	0.0301383	0.00609616
Dsp	1.82014	0.0314738	0.00649308
L3hypdh	1.81782	0.00644252	0.000572017
Acads	1.8177	0.00868927	0.00091943
Ctsd	1.81753	0.000536773	5.85807e-06
Irf8	1.81488	0.0471236	0.0115758
Slc15a3	1.81396	0.0513086	0.013091
Prkd2	1.81021	0.0053564	0.000423442
Hvcn1	1.80998	0.0477477	0.0117738
Acacb	1.80854	0.0510387	0.0129976
Notch2	1.80826	0.00268288	0.000136938
Igfbp5	1.80801	0.00198519	7.9762e-05
Mmp28	1.80693	0.0740996	0.022248
Cebpd	1.80558	0.00925423	0.00102914
Dnaic2	1.80523	0.0654882	0.018613
Zfp568	1.80484	0.0203811	0.00346713
Phactr2	1.80379	0.0056824	0.000464746
Nuak2	1.80337	0.00272593	0.000140199
Baz1a	1.80215	0.00430317	0.000296226
Mdc1	1.80204	0.000881882	1.70007e-05
Zfhx3	1.80116	0.0718692	0.021325
Cercam	1.80113	0.0092488	0.00102787
Atl3	1.80069	0.00062778	8.57993e-06
Dnajc9	1.79774	0.00172942	6.28302e-05
Col9a3	1.79666	0.0580771	0.0156334
Rpa2	1.79642	0.00126074	3.40439e-05
A430105I19Rik	1.7946	0.0102354	0.00120501
Gm11027	1.7944	0.0904562	0.0299699
Tmem53	1.79394	0.0354029	0.0077611
Rnf25	1.79315	0.00510297	0.000388358
Ezh2	1.78993	0.00620485	0.000532916
Siva1	1.78984	0.00167306	5.91188e-05
Alpk1	1.78909	0.043085	0.0103017
Mutyh	1.78879	0.0709225	0.0208849
Plekha7	1.78732	0.0122659	0.00161727
Tcf7l2	1.78406	0.012843	0.00172571
Ooep	1.78378	0.0313353	0.00645098
Nupr1	1.78022	0.0113226	0.00142137
Hck	1.77672	0.0471946	0.0116034
Cdca7	1.77444	0.0140792	0.00198802
Mdm2	1.77285	0.000771725	1.33783e-05
Arhgap31	1.77195	0.015087	0.00222115
Atp6v0e	1.77162	0.000879762	1.64536e-05
Bard1	1.76996	0.0107349	0.00130036
Rin3	1.7695	0.0148549	0.0021638
Pmf1	1.76895	0.00644252	0.000573657
Tmem176a	1.7681	0.0662805	0.0189134
Iqgap1	1.76615	0.00119536	3.09698e-05
Pck2	1.7656	0.0636374	0.0178067
Zak	1.76514	0.0023867	0.000111917
Rpa3	1.76428	0.00756354	0.000743188
Slco4a1	1.76375	0.0107786	0.00130643
Plin3	1.76291	0.0294691	0.00592545
Maob	1.76211	0.0490293	0.0122379
Pnp	1.75824	0.00621242	0.000535539
Slc4a2	1.75809	0.0082294	0.00084946
Tnfaip6	1.75565	0.0744063	0.022415
Dbi	1.75512	0.00269897	0.000138229
Rps27l	1.75301	0.000727834	1.21463e-05
Rnf144b	1.75253	0.0302943	0.00615824
BC055324	1.74775	0.0972481	0.0333217
Kif22	1.74584	0.0287401	0.00570792
Car2	1.74356	0.00745372	0.000726857
Pmepa1	1.74315	0.00459194	0.000334553
Stil	1.74276	0.0378268	0.00853294
Anln	1.7426	0.0604557	0.0165686
Lpp	1.74191	0.00234683	0.000108354
Ect2	1.73935	0.019402	0.00322666
Wdr62	1.73835	0.0289631	0.00576678
Gm5466	1.73795	0.0338604	0.00725093
Atf3	1.73789	0.00164501	5.71375e-05
Pde3a	1.73608	0.0338866	0.00726141
Sgsh	1.73554	0.0130151	0.00176849
Car12	1.73484	0.00156731	5.06062e-05
Steap2	1.73262	0.0011877	3.05e-05
C4b	1.73177	0.0339734	0.00730186
Tipin	1.72949	0.00446778	0.000315271
Scn5a	1.72626	0.0339555	0.00728838
Zcwpw1	1.72586	0.00266936	0.000135125
H2-T23	1.72461	0.0261453	0.00498194
Chaf1a	1.72377	0.00161617	5.52861e-05
Gadd45b	1.72372	0.00386107	0.000252739
Heg1	1.72278	0.0227336	0.00405712
Dennd2c	1.72261	0.012843	0.00172491
Csrp1	1.72158	0.0486347	0.0120904
Angpt1	1.71652	0.00362091	0.000222433
Nwd1	1.71557	0.0277835	0.00543199
Itga6	1.71358	0.00650198	0.000584794
Trim7	1.71236	0.00634709	0.000558373
Wdyhv1	1.71128	0.00575977	0.000474387
Ccnf	1.71001	0.00753843	0.00073954
Sox13	1.70932	0.0145884	0.00210504
Susd2	1.7059	0.0960064	0.032603
Als2cl	1.70589	0.0549429	0.0144807
Hhip	1.70562	0.0351075	0.00765941
Cryab	1.70458	0.0320692	0.00668974
Mis18bp1	1.70041	0.0994298	0.0344378
Kif24	1.69821	0.0694134	0.0202119
Parp4	1.69814	0.0402576	0.00934768
Fam129b	1.69783	0.00118652	3.0172e-05
Apool	1.69772	0.0117525	0.00150985
Six4	1.68905	0.0654022	0.0185547
Acot1	1.68624	0.0380327	0.00860675
Polk	1.68604	0.00403832	0.000270732
Nek8	1.68209	0.0583794	0.0157434
Sphk1	1.68064	0.0142381	0.00202275
Fmnl3	1.68031	0.00533737	0.000419909
Gch1	1.68023	0.0221909	0.00389626
Arfip1	1.68013	0.00130919	3.62565e-05
Rhbdf1	1.67945	0.0104174	0.00124781
Fam175a	1.67919	0.00974437	0.00111573
Gpsm3	1.67893	0.0913918	0.0304273
Man1c1	1.67875	0.00266936	0.000135302
Zfp367	1.67861	0.00402908	0.000269533
Il6ra	1.67556	0.037302	0.00837574
Fgfr3	1.67485	0.0233487	0.00422859
Ttc23	1.67425	0.0343464	0.00740764
Fam198b	1.67353	0.00880137	0.00095024
Tgfbr3	1.67333	0.0262301	0.00500564
Psmc3ip	1.67308	0.0359201	0.00793746
Ttc7	1.67217	0.0102353	0.00120303
Gm11992	1.66961	0.0753381	0.0229125
Rbms1	1.66753	0.00475362	0.000349599
Plekhh2	1.66445	0.00635932	0.000559906
Plekhh1	1.66288	0.0133421	0.00182984
Ddr1	1.66237	0.00156731	5.06202e-05
Fam86	1.66017	0.00830836	0.000864184
Cdc25a	1.65933	0.00339044	0.000201202
Lpin1	1.65701	0.0150604	0.00221433
Rgs13	1.65693	0.0750174	0.0227556
Slc9b2	1.65623	0.043585	0.0104558
Maff	1.65539	0.0192617	0.00319089
Stat1	1.65319	0.0117525	0.00150602
Cpped1	1.65278	0.00248599	0.000119096
Tpp1	1.652	0.00266936	0.000135268
Accs	1.65183	0.0305874	0.00624957
Cpne3	1.65084	0.00208271	8.71916e-05
Fam83c	1.64955	0.0605211	0.0165961
Clu	1.64812	0.00386804	0.000253751
Naaa	1.64702	0.00442823	0.000311467
Mastl	1.64477	0.00782284	0.000781609
Nudt1	1.6447	0.00695865	0.00065422
Hsd3b7	1.64402	0.0343055	0.0073956
Slc10a3	1.64376	0.0226348	0.00401944
Abhd11os	1.63699	0.0625506	0.0174352
Rps5	1.63667	0.000712917	1.14903e-05
Atg4a	1.63483	0.0206898	0.00354056
Rin2	1.63421	0.0432751	0.0103721
Fam101b	1.63421	0.00284085	0.000151013
Slc26a2	1.63314	0.00233771	0.00010762
Arhgap18	1.63097	0.0118528	0.00152444
Veph1	1.62911	0.0788669	0.0245417
Adcy7	1.62725	0.00692265	0.000647847
Pard3b	1.62594	0.00622491	0.000540011
Dtx3l	1.6228	0.0116908	0.00149274
Hmgcll1	1.62278	0.00787079	0.000789665
Cep162	1.62126	0.0057637	0.000475126
Sun2	1.62017	0.00132658	3.68336e-05
Gas6	1.62001	0.00187657	7.30272e-05
Chst3	1.61906	0.0398348	0.00920855
Igf2bp1	1.61572	0.0657582	0.0187124
Pir	1.61548	0.0964382	0.032812
Rab13	1.61306	0.0615037	0.0170151
Akr1b10	1.61238	0.0321278	0.00671582
Fam83d	1.61236	0.0391549	0.00899512
Man2a1	1.60737	0.00127532	3.48597e-05
Rnaset2a	1.6059	0.0358537	0.00790989
Tnfrsf22	1.60517	0.0201526	0.00340403
Nfkbiz	1.6028	0.00196156	7.83099e-05
Tspan15	1.60252	0.0596117	0.0162601
Helb	1.59945	0.0299516	0.00604922
Tmem184b	1.5978	0.0045073	0.000321039
Nxph4	1.59592	0.0796655	0.024933
Orc2	1.59449	0.00158985	5.29493e-05
Tmem176b	1.59446	0.0133894	0.00184246
Zic5	1.59168	0.0241711	0.00445276
Tmprss11d	1.59038	0.0623068	0.0173403
Zfp503	1.58923	0.0664972	0.018998
Pola2	1.58825	0.00201179	8.16178e-05
Mfsd2a	1.58433	0.0497301	0.012523
Fzd8	1.58365	0.0045073	0.000321038
Dctd	1.58288	0.0113226	0.00142265
Ptbp3	1.58201	0.00202767	8.24883e-05
Nedd9	1.57984	0.00523125	0.000405757
2310014L17Rik	1.5772	0.0103598	0.00123778
Ada	1.57714	0.0121487	0.00159074
Tnfrsf23	1.57705	0.075879	0.0231534
Parp10	1.57702	0.0189529	0.00311791
Gm13152	1.5768	0.0422465	0.0100648
Elovl1	1.57549	0.00552603	0.000447186
Mylk	1.57381	0.0979338	0.033669
Brip1	1.57377	0.0251022	0.00469831
Tnfrsf18	1.57227	0.0419438	0.00992023
Amotl2	1.57155	0.00268288	0.000136893
Pola1	1.56908	0.00807787	0.000825572
Gas1	1.56891	0.0744318	0.0224373
Cln6	1.56824	0.0158737	0.0023887
Sgcd	1.56681	0.039076	0.00895809
Hpn	1.56411	0.0962767	0.0327246
Dnaic1	1.56376	0.0961214	0.0326489
Sox9	1.56282	0.00835449	0.000873189
Dnph1	1.56163	0.00834829	0.00087134
Lxn	1.56155	0.0014981	4.66606e-05
Ptprb	1.55979	0.0359511	0.00795207
Ifitm10	1.55933	0.00892494	0.000978392
Zbtb1	1.55709	0.000600581	7.52297e-06
Bbs12	1.55555	0.0260377	0.0049502
Pamr1	1.55523	0.0920322	0.0307436
Ptprt	1.55417	0.00645961	0.000576635
Fhod1	1.55384	0.0172646	0.00270854
Rmi2	1.55183	0.056833	0.0151628
Acot11	1.55112	0.0371811	0.00833615
Akap2	1.54994	0.000977642	2.13763e-05
Thap2	1.54928	0.0494599	0.0124272
Cdk5rap2	1.54927	0.00324708	0.000186507
Smc2	1.54919	0.00453615	0.00032602
Bhlhe40	1.54755	0.0146529	0.00211647
Prex2	1.54727	0.00634709	0.0005583
Btbd19	1.54552	0.00593519	0.000500363
Ace	1.54392	0.00157461	5.14696e-05
Atp7a	1.5435	0.0271281	0.00524922
Fhad1	1.54181	0.0417577	0.00985219
Fgfr2	1.54082	0.0148985	0.0021723
Trbc2	1.53907	0.0586505	0.0158502
Mia	1.53623	0.0808253	0.0255755
Nek7	1.53538	0.00654262	0.000593458
Akap12	1.5349	0.000924135	1.86138e-05
Slc25a24	1.53418	0.0311132	0.00638288
E2f6	1.53308	0.0087915	0.000946288
Eml3	1.532	0.0992379	0.0343142
Cnn3	1.53191	0.002828	0.000149927
Haus6	1.53018	0.0241667	0.00444547
Cdyl	1.52685	0.00245852	0.000116895
Arhgap27	1.52582	0.0619218	0.0171859
Tcirg1	1.52573	0.0174895	0.00276736
Mmgt2	1.5231	0.0717518	0.0212547
Gpc3	1.52055	0.0163558	0.00249734
Slbp	1.5187	0.00499739	0.000378165
Itga3	1.51619	0.00423425	0.000289654
Ikzf2	1.51331	0.0605381	0.0166261
Ccdc37	1.51285	0.0545022	0.014294
Naa16	1.5083	0.0319422	0.00664663
Hmga1	1.50438	0.00261456	0.000129581
Ikbip	1.50381	0.0042869	0.000294798
Cfap54	1.50309	0.0937562	0.0315984
Pms1	1.50197	0.0438689	0.0105523
Umps	1.50144	0.000666082	9.89282e-06
Ntn4	1.5009	0.0126054	0.00167564
Mb21d1	1.50076	0.0267412	0.00513973
E2f1	1.5002	0.0102755	0.00121662
Cd209c	1.49988	0.074647	0.0225734
Oacyl	1.49839	0.071658	0.0211953
Syk	1.49571	0.0511373	0.01304
Ncf2	1.49565	0.0937017	0.0315574
Itgb3	1.49548	0.0174313	0.00274994
Parp9	1.49352	0.0744478	0.0224597
Ripk2	1.49312	0.00510992	0.000389304
Ropn1l	1.49302	0.0803484	0.0253437
Eya1	1.49052	0.0380327	0.0086043
Alms1	1.48857	0.00621242	0.000534404
Krt7	1.48746	0.0585697	0.0158073
Mast4	1.48395	0.0322851	0.00676264
Cecr2	1.48206	0.0705302	0.0206622
Sgk3	1.48189	0.00338109	0.000199675
Slc16a3	1.47875	0.0752433	0.0228458
Amot	1.47799	0.000997084	2.23057e-05
Dmpk	1.47229	0.00276568	0.000143835
Gprc5c	1.47148	0.0172032	0.00269396
Cyp4f16	1.4708	0.0445134	0.0107406
Cep152	1.47037	0.0142381	0.0020208
Cmtm6	1.46866	0.00165837	5.77365e-05
Trip13	1.46735	0.0718756	0.0213344
Mettl21a	1.46711	0.00621242	0.0005358
Manba	1.46674	0.0169216	0.00262916
RP23-103D17.3	1.46658	0.0725526	0.0216113
Trpm3	1.46616	0.0709225	0.0208697
Tanc1	1.46567	0.00774151	0.000770142
Bmp1	1.46538	0.0402294	0.00933535
Adcyap1	1.45823	0.0520172	0.0133355
Egfr	1.458	0.00570179	0.000467152
Zscan29	1.45781	0.00543368	0.000434632
Sh3bgrl2	1.45777	0.00518546	0.0004001
Bcan	1.45683	0.0602046	0.0164911
Gart	1.45485	0.0287342	0.00570261
Creb3l1	1.45476	0.089446	0.0294936
Mum1l1	1.45465	0.00697335	0.000656321
Samd5	1.45449	0.011346	0.00142743
Rsph10b	1.45446	0.061986	0.0172109
Tpm1	1.45388	0.000527023	5.40044e-06
Ifi27	1.45368	0.0492878	0.0123627
Ptprv	1.45331	0.0584137	0.0157568
Hk2	1.45048	0.0045073	0.000319922
Pdgfc	1.44949	0.052938	0.0136972
Npr3	1.44876	0.0026681	0.000134537
Rhbdd1	1.44788	0.00302303	0.000165699
Sp100	1.44722	0.0950784	0.0321921
Itga8	1.44598	0.0267016	0.00513019
Tmtc2	1.44518	0.0232199	0.004189
Shmt2	1.44384	0.00140687	4.1614e-05
Slfn5	1.44376	0.0286463	0.00567073
Spsb1	1.44051	0.0100448	0.00116257
Thsd1	1.43984	0.0805027	0.0254155
Lhfpl2	1.4395	0.00103229	2.34236e-05
Ano5	1.43742	0.0596117	0.0162456
Zadh2	1.43733	0.0106365	0.00128461
Gja3	1.43565	0.0726829	0.021671
Tesk2	1.43481	0.0393467	0.00905475
Pcgf6	1.43398	0.0552022	0.0146007
Laptm5	1.43322	0.0743258	0.0223801
Dsc2	1.42787	0.0478569	0.0118145
Nudt12	1.42706	0.0236894	0.00432523
Lmf2	1.42693	0.00753843	0.000740178
Gpr124	1.4267	0.00886779	0.0009655
Myo1e	1.4265	0.0151218	0.00223321
Gm9769	1.42544	0.00642963	0.000569796
Fancc	1.42356	0.0390634	0.00895238
Adam12	1.42095	0.00112314	2.66606e-05
Trex1	1.42076	0.0968802	0.03306
Topbp1	1.42054	0.000536773	5.90937e-06
Fut10	1.42019	0.0263975	0.00506037
Sulf2	1.41772	0.000751279	1.26456e-05
Aaas	1.4161	0.00172942	6.33521e-05
Rnase4	1.4154	0.0401604	0.00931018
Stx11	1.41531	0.0216499	0.00375315
Mbnl3	1.41499	0.0182359	0.00295054
Zc3hav1l	1.41382	0.0058267	0.000485349
Foxn2	1.41318	0.0221181	0.00387726
Ctnnal1	1.41181	0.0030057	0.000163884
Sat1	1.41167	0.00119536	3.08653e-05
Phgdh	1.4093	0.00312806	0.000175796
Gm8113	1.40769	0.052584	0.0135703
Cxcr4	1.40743	0.0236836	0.00431585
Ptpn18	1.40739	0.080295	0.0253153
Tom1l1	1.40643	0.00912001	0.00100699
Car5b	1.4058	0.0314502	0.00648142
Nat6	1.40457	0.00277292	0.000145607
Plekhb1	1.40173	0.0290102	0.00578035
Tpmt	1.40141	0.024905	0.00464127
Txnrd1	1.39998	0.00581006	0.000483148
Dctpp1	1.39988	0.00469045	0.000344142
Serhl	1.39828	0.0705983	0.0206991
Cth	1.39753	0.00634508	0.000555913
Naglu	1.39476	0.013768	0.00191536
Rftn1	1.39306	0.0133263	0.00182562
Ppl	1.3896	0.0677568	0.0195159
Ska3	1.3882	0.025855	0.00489314
Jam3	1.38688	0.00369928	0.000232303
Cyp2j6	1.38446	0.0380173	0.00859779
Gins3	1.38164	0.0245099	0.0045352
Scrn2	1.38102	0.0543371	0.0142429
Map3k15	1.37916	0.0339734	0.0073016
Add3	1.37912	0.0367435	0.00821457
Arsk	1.37879	0.0537928	0.0139996
Il6st	1.37738	0.00218816	9.50691e-05
Brix1	1.37683	0.00226695	0.000101701
Igfbpl1	1.37253	0.0203911	0.00347039
Lphn3	1.37238	0.00414699	0.000280105
Plscr2	1.37237	0.0884199	0.0290217
Mtm1	1.37169	0.0217806	0.0037852
Slc4a4	1.37112	0.0149102	0.00217986
2410004P03Rik	1.36868	0.0989379	0.0341607
Rttn	1.36798	0.0223392	0.00394817
Mcc	1.3663	0.00381757	0.000246047
Cdca8	1.36573	0.0237263	0.0043398
Nnt	1.36413	0.0416444	0.0097971
Xrcc6	1.36174	0.00186021	7.08416e-05
Hus1	1.36169	0.00941912	0.00105628
Cenpp	1.36162	0.0709225	0.020886
Tmed5	1.36145	0.000752358	1.27179e-05
Atf1	1.36073	0.0167821	0.00259301
Ppfibp2	1.36031	0.0479759	0.0118611
Zfp185	1.35548	0.0283391	0.00559157
Tbc1d31	1.35528	0.0166403	0.00256573
Pxn	1.35487	0.00347971	0.000210652
Mbnl1	1.35446	0.00167014	5.8747e-05
Cntf	1.35318	0.0906481	0.0300661
Gemin8	1.35223	0.0238465	0.00437473
Grhl1	1.35136	0.0687823	0.0199391
Gm16314	1.35034	0.0651545	0.0184454
Epb4.1l5	1.34625	0.00248599	0.00011883
Pkd2	1.34588	0.000924135	1.82821e-05
Afmid	1.34366	0.0605211	0.0165995
Adamts5	1.3434	0.0151218	0.00223112
Cd63	1.34215	0.00271595	0.000139295
Slc27a3	1.33962	0.00572088	0.00046995
Gxylt1	1.33943	0.00193115	7.61236e-05
Cetn4	1.33937	0.0177097	0.00282551
Igdcc4	1.33655	0.0144274	0.00207351
Igfbp3	1.33459	0.0290712	0.00579667
Fah	1.33354	0.0524017	0.0134529
Myd88	1.33347	0.0330695	0.00698403
Gpnmb	1.33325	0.00632245	0.000551657
Optc	1.33281	0.0805777	0.0254624
Ahcy	1.33015	0.00232394	0.000105702
Calca	1.32882	0.0594965	0.0161901
Irak2	1.3273	0.032167	0.00672866
Plekhf2	1.32599	0.00822488	0.000848401
Serpina3n	1.32539	0.0182189	0.00294419
Arap1	1.32443	0.0093326	0.00104181
Cep250	1.32349	0.000930117	1.93356e-05
Tapbp	1.32255	0.03025	0.00613651
Pprc1	1.32117	0.00540418	0.000431106
Fndc3b	1.32082	0.0105302	0.00126682
Fyb	1.3199	0.0835677	0.0268761
AC123072.1	1.31805	0.0131037	0.0017843
Plcl1	1.31781	0.00697773	0.000658355
Cdc14a	1.31604	0.0401622	0.00931687
Dpy19l1	1.31568	0.024905	0.00464142
Cenpm	1.31237	0.0349993	0.00761818
Rcn1	1.31191	0.00157461	5.15544e-05
Fancm	1.31068	0.0182992	0.0029643
Lepre1	1.30754	0.00644901	0.000575225
Bhlhe41	1.30595	0.076699	0.0235747
Hey2	1.30502	0.0902267	0.0298614
Rfc3	1.30044	0.0382012	0.0086586
C1qtnf6	1.29955	0.0105302	0.00126548
Utp20	1.29907	0.00120381	3.14404e-05
Fam122b	1.29905	0.0259707	0.00492999
Slc1a6	1.29844	0.00459194	0.000335593
Prorsd1	1.29664	0.0972461	0.0333107
Ppp1r18	1.29432	0.0168841	0.00262048
Fzd7	1.29303	0.0120992	0.00157441
Akip1	1.29219	0.0287492	0.00571179
Arhgap6	1.29155	0.0573757	0.015353
Rel	1.2862	0.0236836	0.00431684
Kdelc1	1.28586	0.00256943	0.000124941
Ppp1r3c	1.27831	0.0524118	0.0134736
Xndc1	1.27671	0.00642232	0.000567368
C330027C09Rik	1.27663	0.0171713	0.00267908
Caps2	1.27364	0.0842035	0.0271483
H2-T22	1.27161	0.00801238	0.000811566
Kdelc2	1.27106	0.0232702	0.00420478
Skp2	1.26972	0.00511515	0.00039186
Smad3	1.26744	0.00179185	6.68945e-05
Socs3	1.26652	0.08804	0.0288337
Wnt2b	1.26437	0.0225234	0.00399307
Prps1l3	1.26279	0.00596158	0.000505625
Prim2	1.26155	0.00310246	0.000172741
Vamp3	1.26126	0.00280952	0.000148338
Jam2	1.26081	0.0524118	0.0134852
Ttc39a	1.25983	0.0704005	0.0206056
Bcl2l11	1.25959	0.0445423	0.0107559
Rprm	1.25818	0.00373233	0.000237331
Arhgap42	1.25811	0.011499	0.00144999
Rbms2	1.25373	0.0222869	0.00392128
Sepp1	1.25339	0.0744318	0.0224415
Kat2b	1.25326	0.00930661	0.00103697
Tmem159	1.25236	0.094549	0.0319516
Ptma	1.25153	0.0031643	0.000179182
Ern1	1.25033	0.00251721	0.00012152
Plagl2	1.24961	0.00807787	0.000824719
Bmpr1b	1.24637	0.0199251	0.00335049
Tfap4	1.24503	0.0427148	0.0101979
Zfp783	1.24452	0.0472763	0.0116371
Rela	1.2444	0.00260541	0.000127815
Gcnt2	1.24293	0.0468546	0.011489
Rdx	1.24119	0.000600581	7.95919e-06
Spsb2	1.24093	0.085223	0.0276014
Zbtb38	1.24002	0.00262258	0.000131003
Bora	1.23867	0.0521787	0.0133844
Pald1	1.23845	0.00817818	0.000840434
Actn1	1.23708	0.00421132	0.00028748
Trp53i13	1.23681	0.0268308	0.00516466
Mast2	1.23669	0.0156129	0.00234048
Peak1	1.23504	0.00167014	5.8513e-05
Ccnd3	1.23477	0.0147303	0.00213098
Vangl1	1.23339	0.0738995	0.0221553
Lcp1	1.23319	0.0460109	0.011233
Ugt8a	1.23213	0.0671232	0.0192698
Zfp429	1.23048	0.0781721	0.0241905
Casp8ap2	1.22933	0.020649	0.00352913
Arhgap4	1.22905	0.0886326	0.0291298
Tpbg	1.22895	0.00519709	0.000401875
Fam53b	1.22892	0.0451616	0.0109477
Plxdc2	1.2286	0.00170909	6.13463e-05
Cep76	1.22774	0.0131037	0.00178405
Hic1	1.22763	0.0609858	0.0168187
Hiatl1	1.22752	0.00364972	0.000226828
Cand2	1.22701	0.00995058	0.00114809
Ssc5d	1.22683	0.0783286	0.0242472
Rab27a	1.22538	0.0992273	0.0343034
H2-D1	1.22509	0.00261456	0.000129342
Rell1	1.22415	0.0140481	0.00198241
Efna4	1.22144	0.0709225	0.0208631
Nmral1	1.22067	0.0129627	0.00175504
Fbxl7	1.22011	0.0197748	0.00331428
Glis2	1.21948	0.0182003	0.00293466
Tgfbr1	1.21889	0.0656712	0.0186829
Gm8203	1.21859	0.00707814	0.000676655
Zwilch	1.21832	0.070798	0.0208076
Zmpste24	1.21536	0.00171518	6.16883e-05
Gprc5b	1.21236	0.0788577	0.0245331
Smc4	1.21145	0.0645993	0.018206
Arhgef17	1.21005	0.00186718	7.17339e-05
Lrrc27	1.2099	0.0646204	0.0182166
Hexb	1.20931	0.00499066	0.000377297
Triobp	1.20816	0.00974437	0.00111589
Gstcd	1.20791	0.0421545	0.0100034
Slc20a2	1.20608	0.00112752	2.70891e-05
Samhd1	1.20069	0.00506079	0.000384783
Lipa	1.20035	0.0742853	0.0223606
Dut	1.19976	0.00330087	0.000191138
Frmd6	1.19844	0.0664893	0.0189854
Paics	1.19769	0.000600581	7.83297e-06
Ero1l	1.19641	0.0012059	3.18345e-05
Cep192	1.19583	0.0371811	0.00833647
Syce2	1.19514	0.0390275	0.00893853
Ddah1	1.19497	0.0087578	0.000935501
Fuca1	1.19387	0.00175584	6.50452e-05
Sepn1	1.19306	0.00184414	6.96428e-05
Tirap	1.19095	0.0353022	0.00770949
Zfp125	1.19044	0.0321215	0.00671189
Cenph	1.19015	0.0844594	0.027262
Eci2	1.1896	0.0154626	0.0023057
Lgals3	1.18887	0.0761831	0.0233072
Crot	1.18881	0.0165988	0.00255513
Igsf10	1.18792	0.0954657	0.0323713
Mettl20	1.18742	0.0766121	0.0235259
Calu	1.18708	0.00116211	2.88396e-05
Sspn	1.18682	0.0193709	0.00321594
Zfp703	1.1859	0.0159701	0.0024124
Gca	1.18309	0.0542209	0.0141694
Gldn	1.18292	0.0883115	0.0289564
Hat1	1.18248	0.00388295	0.000256964
P4hb	1.18238	0.00105051	2.4214e-05
Pms2	1.17978	0.0279463	0.00547991
Ntn1	1.17825	0.0168326	0.0026105
Lmnb1	1.17808	0.0304147	0.00619321
Socs4	1.17698	0.0033351	0.000195039
Mgme1	1.17563	0.0160517	0.00243628
Grid2	1.17497	0.0330695	0.00698313
Efna5	1.17433	0.0105971	0.00127833
Dhrs1	1.16841	0.00644252	0.000573389
Arl6ip6	1.16833	0.00748036	0.00073071
Wipi1	1.16627	0.0578276	0.0155238
Tubgcp2	1.16529	0.0797539	0.0250414
Tnpo1	1.1642	0.00550638	0.000444408
Mme	1.16418	0.0532256	0.0137831
Stard5	1.16236	0.0176826	0.00281743
Lsm2	1.16148	0.0262937	0.00502345
2810474O19Rik	1.16143	0.0510155	0.0129869
Eif4ebp1	1.15968	0.0171056	0.00266637
Caprin2	1.15927	0.030248	0.00612924
Sntb1	1.15872	0.0287065	0.00568885
Igf1r	1.15838	0.0721137	0.0214391
Tspan12	1.15762	0.00994915	0.00114603
Fam26e	1.15683	0.0959084	0.0325628
Nfatc3	1.15576	0.0049192	0.000369064
Esd	1.15553	0.00114423	2.77967e-05
Grhpr	1.15523	0.0836463	0.0269194
Dock6	1.15489	0.0337673	0.00721399
Fadd	1.15358	0.0415122	0.00975545
Chsy1	1.15308	0.00323065	0.000185213
Acp6	1.15	0.0176826	0.0028197
Dennd4c	1.1495	0.00422493	0.000288713
Klhl14	1.14898	0.0366538	0.00818131
Dnmt1	1.14812	0.00134557	3.86191e-05
1110007C09Rik	1.14773	0.0763903	0.0234303
Hnrnpul1	1.14644	0.0797072	0.0250177
Pi4k2b	1.1461	0.0421732	0.0100109
Rorb	1.14563	0.0253484	0.00476809
Glul	1.14442	0.00518727	0.000400743
Baiap2l1	1.14254	0.0815267	0.0258913
Uxt	1.14076	0.080004	0.0252005
Stag3	1.14031	0.0553268	0.0146416
5430403G16Rik	1.14022	0.0641306	0.0180135
Whrn	1.14014	0.00172942	6.3272e-05
Dock10	1.13848	0.0286809	0.00568172
Gm1821	1.13772	0.0362603	0.00805959
2023-03-03	1.13739	0.0397136	0.0091671
Dcbld2	1.13666	0.00589001	0.000495283
Trp53	1.13573	0.00705436	0.0006725
Pik3ip1	1.13516	0.0581669	0.0156735
Adhfe1	1.13471	0.0666894	0.0191021
Snx9	1.13424	0.0113205	0.00141609
Ptgfrn	1.13313	0.0160517	0.00243595
Chd7	1.1326	0.015901	0.00239396
Thnsl2	1.13235	0.0664893	0.0189874
Gfer	1.13168	0.0118558	0.00152859
Plk4	1.13125	0.034651	0.00749483
Serinc2	1.13068	0.0857689	0.0278555
Pak4	1.12995	0.0647813	0.0182806
Fancd2	1.12919	0.0913132	0.0303786
Ddx58	1.12826	0.0404375	0.00940401
Mad2l1	1.12688	0.00968599	0.00109945
Tnip1	1.12501	0.00371561	0.000235199
P2rx5	1.12438	0.0545847	0.0143327
Dck	1.12414	0.00215462	9.28368e-05
[truncated: 126 more rows]

## Sheet: Down
Downregulated DEGs
geneID	logFC	adj.P.Val	P.Value
Cplx2	-1.0031	0.0439058	0.0105738
Fabp3	-1.00475	0.0029396	0.000159223
Plcxd1	-1.00523	0.0750017	0.0227391
Prkce	-1.00539	0.0241897	0.00445967
Yjefn3	-1.00574	0.0342867	0.00738907
Fsd1	-1.00592	0.00301619	0.000164673
Sh3gl2	-1.00767	0.00205347	8.45448e-05
Synpr	-1.00794	0.0828402	0.0265765
Grasp	-1.00813	0.0135288	0.00186846
Serpini1	-1.00909	0.00218159	9.44178e-05
Hapln1	-1.01097	0.0210896	0.00362568
Lrrc16b	-1.01123	0.0994092	0.0344092
Jakmip1	-1.01152	0.0334318	0.0070846
Hmgcs1	-1.01249	0.00825994	0.000857276
Pcdha9	-1.01754	0.00994915	0.00114682
Slc12a5	-1.01757	0.0258072	0.00488044
Ache	-1.02047	0.0918758	0.0306649
Zfp653	-1.0213	0.0223027	0.00393049
Gabra5	-1.02397	0.00649116	0.000582152
mt-Co2	-1.02509	0.0301581	0.00610287
Dgkb	-1.02574	0.00904377	0.000993371
2023-03-01	-1.02818	0.0421849	0.0100205
Mien1	-1.0286	0.00587082	0.000493247
Pgbd5	-1.02923	0.0491435	0.0122841
Crmp1	-1.03096	0.00262258	0.000131037
Syt3	-1.03175	0.0484679	0.0120205
Pla2g4e	-1.03268	0.015956	0.00240454
Zfp112	-1.0337	0.0736561	0.0220566
Strn	-1.03417	0.00803606	0.00081852
Id2	-1.03417	0.00523765	0.000406895
Prr7	-1.03798	0.00697773	0.000659157
Siah3	-1.04092	0.0336575	0.00717117
Rnf182	-1.04584	0.0173377	0.00273123
Haghl	-1.04941	0.0213832	0.00369426
Frmpd4	-1.04947	0.0283057	0.00557521
Sepw1	-1.05287	0.018596	0.00303817
Eid2	-1.05483	0.00161617	5.53371e-05
Hypk	-1.05524	0.0303803	0.00618227
Zcchc18	-1.05551	0.0223392	0.00394556
Fam19a2	-1.0569	0.0632378	0.0176818
Tceal1	-1.06032	0.0313157	0.00644471
Inhbb	-1.06059	0.0389342	0.00890595
Foxo6	-1.06455	0.0949991	0.0321584
Zfp1	-1.06519	0.03025	0.00613384
Cap2	-1.06561	0.0859699	0.0279393
Slc6a1	-1.06693	0.00419164	0.000284629
Trnp1	-1.06749	0.00144416	4.38379e-05
Sprn	-1.0675	0.0593577	0.0161202
Slc1a2	-1.06842	0.0681377	0.0196934
Gm996	-1.06942	0.0219922	0.00384096
Flot1	-1.07083	0.00242774	0.000114908
Sema4f	-1.07167	0.0118558	0.0015285
Pnma3	-1.0718	0.015087	0.00222203
Matr3	-1.07221	0.0279211	0.00546712
Necab2	-1.07513	0.00533737	0.000421169
Kcnk9	-1.07519	0.0336341	0.00715573
Unc5a	-1.07621	0.0313711	0.00646061
Gria1	-1.07753	0.00330759	0.000192003
Kcna1	-1.07927	0.00398252	0.000264575
Vsnl1	-1.0834	0.0321215	0.00670966
Rasgef1a	-1.08437	0.0291023	0.00580595
Cox14	-1.08953	0.0117282	0.00150083
Jph4	-1.09196	0.018058	0.00289806
Rwdd2a	-1.09482	0.0485048	0.0120372
Pnpla3	-1.0985	0.0673344	0.0193694
Kcns1	-1.10564	0.0420602	0.00996289
Tceal6	-1.10648	0.00654987	0.000596
Dixdc1	-1.10795	0.018785	0.00308084
C1qtnf4	-1.109	0.0317422	0.00657357
Tagln3	-1.1127	0.0100614	0.00116639
Grb14	-1.11324	0.0905391	0.0300234
Lmo2	-1.11922	0.0869619	0.028368
Fam69b	-1.11996	0.00134018	3.79823e-05
Syndig1l	-1.1213	0.0613013	0.0169326
Gas7	-1.12307	0.0168903	0.00262308
Drc1	-1.12402	0.0276865	0.0053971
2010300C02Rik	-1.1322	0.0617685	0.0171238
Nsf	-1.13323	0.00167609	5.96795e-05
Gabrd	-1.13496	0.033546	0.00712087
Hspa12a	-1.1366	0.0307269	0.00629259
Gpr61	-1.1394	0.0182186	0.00294077
Lingo1	-1.14157	0.0524118	0.0134723
Nme3	-1.14213	0.0232508	0.00419626
Dzank1	-1.14246	0.00383948	0.000248441
Has3	-1.14772	0.0912187	0.030334
Elfn2	-1.14792	0.0709468	0.0208982
Cntfr	-1.14883	0.00316083	0.000178254
Pde9a	-1.14918	0.0383299	0.00870433
Fam213b	-1.14998	0.00479938	0.000355276
Gpr135	-1.15168	0.0151689	0.00224555
Gpr83	-1.15319	0.0438908	0.0105639
Ppapdc3	-1.15352	0.0164332	0.00251427
Rtn4rl1	-1.15448	0.0149102	0.00218065
Foxp4	-1.15508	0.00436415	0.000301679
Rit2	-1.15509	0.00388144	0.000256306
Klhl5	-1.15517	0.0201572	0.00340738
Golga7b	-1.15822	0.000718976	1.19467e-05
Ankrd34a	-1.16013	0.0304288	0.00619871
Adarb2	-1.16088	0.00775857	0.000772955
Cacybp	-1.16104	0.00454993	0.000328595
Sparcl1	-1.16396	0.0102943	0.00122183
Isyna1	-1.16504	0.0133421	0.00183115
Rcor2	-1.16588	0.0333169	0.00705546
Daam1	-1.16743	0.00989737	0.00113625
Coro1a	-1.16776	0.00363787	0.000225635
AI413582	-1.16819	0.00498929	0.000376834
Capn5	-1.16826	0.00373034	0.000236937
Thsd7b	-1.17009	0.0931549	0.0312661
Thrsp	-1.17395	0.0913918	0.0304288
Ndufaf3	-1.17693	0.00362785	0.00022312
Pnmal1	-1.17753	0.00187657	7.31622e-05
Calm2	-1.17843	0.00320382	0.000182983
Exog	-1.18213	0.0876392	0.0286709
Tubb4a	-1.18459	0.0149921	0.00220104
Cyhr1	-1.18481	0.00161166	5.40344e-05
Tmem240	-1.18936	0.00632862	0.00055265
Mycn	-1.19379	0.0087915	0.000945035
Pcdhb12	-1.19431	0.0478878	0.0118324
Spock1	-1.19681	0.0742196	0.0223299
1110001J03Rik	-1.19879	0.0143191	0.00204456
Syt13	-1.20093	0.0602046	0.016486
Pnmal2	-1.20267	0.00958668	0.00108191
Cnih2	-1.20588	0.0258862	0.00490278
Mark3	-1.20619	0.00182798	6.89011e-05
Spns2	-1.21144	0.0161597	0.00245383
Lrtm2	-1.21178	0.0794062	0.0247891
Slc35f3	-1.212	0.0727094	0.0216874
Hist1h4h	-1.2171	0.0557254	0.0147791
Prmt8	-1.2262	0.00330043	0.000190793
Gjd2	-1.23664	0.00359174	0.000220382
Slc6a11	-1.23947	0.0486347	0.0120847
Adam11	-1.25091	0.00116211	2.87579e-05
Ttc9b	-1.2524	0.00837282	0.000875707
Grm4	-1.25443	0.0402602	0.00935119
1500009C09Rik	-1.25616	0.0079663	0.000805111
Ccdc184	-1.25689	0.0062155	0.000538748
Dynll1	-1.25738	0.00134474	3.8373e-05
Brdt	-1.2616	0.016186	0.00246247
Sh3gl3	-1.27009	0.0379208	0.00856778
Alyref2	-1.27058	0.050302	0.0127257
Rbfox3	-1.27109	0.0861314	0.027998
D630023F18Rik	-1.27327	0.0964373	0.0328048
Slc7a4	-1.27651	0.0115852	0.00146836
Dync1i1	-1.27702	0.000924135	1.87118e-05
Snca	-1.27712	0.00177015	6.58299e-05
Pcdha7	-1.27955	0.00659652	0.000600719
Actr3b	-1.28053	0.0155921	0.00233063
Neurog2	-1.28076	0.0622457	0.0173054
Cacna1h	-1.28529	0.00512748	0.000394279
Decr2	-1.28569	0.00802898	0.000816595
St6galnac5	-1.28621	0.011121	0.00137513
Camkv	-1.28689	0.00827881	0.00085992
Rbm11	-1.28825	0.0505611	0.0128203
Krt10	-1.29238	0.0330341	0.00697181
Neurod2	-1.29463	0.0577286	0.0154765
Adcyap1r1	-1.29906	0.0167864	0.00259495
Pcdha4	-1.30216	0.00202767	8.25537e-05
Syndig1	-1.30648	0.0654024	0.0185688
Gm29216	-1.31259	0.00182701	6.87331e-05
Ggct	-1.31262	0.078495	0.0243299
B3galt5	-1.32939	0.088178	0.0288853
Ydjc	-1.33251	0.0142439	0.0020246
Dgkg	-1.33693	0.0912187	0.0303125
Lmo1	-1.33936	0.0561446	0.0149316
Sphkap	-1.34061	0.0818652	0.0260374
Fam131a	-1.34209	0.00194697	7.74476e-05
Amph	-1.35577	0.00478848	0.000353418
Sstr1	-1.36044	0.00242312	0.000114341
D130043K22Rik	-1.36508	0.0438668	0.0105486
Clec11a	-1.36804	0.06725	0.0193286
Gm20390	-1.38242	0.0507474	0.0128821
Ccdc85a	-1.38385	0.0755816	0.0230375
Vstm2l	-1.39239	0.0126292	0.00168155
Tmem196	-1.41738	0.0985644	0.0339821
Phyhip	-1.4312	0.0336575	0.00717039
Calb2	-1.44588	0.00347122	0.000209492
Gtf3c6	-1.45349	0.0714744	0.0211092
Kcnj9	-1.4567	0.0788577	0.0245271
Lrfn2	-1.46152	0.0195879	0.0032717
Tmsb15b2	-1.47379	0.0709225	0.0208814
Pnck	-1.47716	0.000579222	6.958e-06
Mical2	-1.4793	0.0118558	0.00152676
Ajap1	-1.49378	0.0183196	0.00297684
Chst1	-1.49642	0.061449	0.0169911
Cntn2	-1.4992	0.00164501	5.7153e-05
Rhbdl1	-1.50089	0.00330043	0.000190834
Matk	-1.50239	0.0183115	0.0029694
Zbtb16	-1.50709	0.0560946	0.0149134
Prph	-1.51288	0.0956328	0.0324623
Sema7a	-1.51551	0.0178977	0.00287095
Cpne7	-1.52437	0.0297181	0.00598553
6330403A02Rik	-1.53985	0.0333902	0.00707337
Sh2d5	-1.5417	0.0145745	0.00209989
Pde2a	-1.54348	0.0493974	0.0124041
Tmem191c	-1.54818	0.0305134	0.00622252
Neurod6	-1.55602	0.00374248	0.000238784
Spata2l	-1.55823	0.0580771	0.015638
Slc22a17	-1.56019	0.019402	0.00322419
Mbp	-1.56606	0.0969018	0.0330881
Tssc1	-1.5672	0.00712058	0.000684297
Adamtsl2	-1.58711	0.0679036	0.0196011
Gm12481	-1.60017	0.0599442	0.0164046
Cpne4	-1.60789	0.0687047	0.0198954
Rab40b	-1.61182	0.024751	0.004593
Nr4a1	-1.61632	0.00297626	0.000161423
Nos1	-1.61817	0.00347971	0.000210755
Arg2	-1.62078	0.0482248	0.0119405
Tpd52l1	-1.62083	0.0377033	0.00849694
Asic2	-1.62097	0.0199529	0.00336136
Idh3a	-1.62474	0.00886576	0.000962956
Kcnab1	-1.6279	0.0102083	0.00119545
Abca8a	-1.62918	0.0385164	0.00876624
Cidea	-1.63919	0.0714744	0.0211205
Hist4h4	-1.64594	0.0685049	0.0198291
Pnpla6	-1.66378	0.0612002	0.0168959
C2cd4b	-1.68406	0.00862594	0.000911488
1810041L15Rik	-1.68751	0.0618565	0.0171572
Cacna1g	-1.69229	0.0328842	0.00693307
Lor	-1.75449	0.0471204	0.0115683
Chst8	-1.76514	0.0576847	0.0154606
Ntsr1	-1.77901	0.0741084	0.0222763
Bhlhe22	-1.8134	0.0123952	0.00163877
Lrrc10b	-1.81613	0.0255356	0.00481433
Tspan18	-1.83391	0.00440198	0.000307144
Lin7b	-1.84365	0.0649259	0.0183448
Cib2	-1.84502	0.031466	0.00648696
Gm14685	-1.9278	0.025194	0.00473147
Fam181a	-1.94992	0.0548704	0.01443
1700001L19Rik	-1.97693	0.0521364	0.0133697
Dak	-2.07533	0.0379156	0.00856387
Slc17a7	-2.10745	0.0641614	0.0180318
Slc8a2	-2.1117	0.0524056	0.0134614
Ehbp1l1	-2.14598	0.0249731	0.00466158
Crym	-2.19167	0.0109916	0.00134727
Sntg2	-2.24074	0.0156002	0.00233408
Hsd11b1	-2.26911	0.0797072	0.025021
Gck	-2.41807	0.0596601	0.0162776
Kcnb1	-2.42563	0.0942372	0.0318191
Zfp958	-2.4443	0.06725	0.0193242
Hbq1b	-2.45168	0.0346797	0.00751072
Grp	-2.4606	0.0150926	0.00222448
Nat14	-2.60218	0.016445	0.00251963
Rprml	-2.60321	0.0613219	0.0169427
Myh1	-2.62886	0.0387237	0.0088439
Sstr3	-2.90764	0.0283057	0.00557359
Klk8	-3.02484	0.0438222	0.0105316
Hist1h2bg	-3.17647	0.0534738	0.013871
Trim68	-3.45529	0.070798	0.0207882
Npy2r	-3.52216	0.0764748	0.0234617
Slc4a1ap	-3.82455	0.0533204	0.0138153
Gm15801	-4.07748	0.00794889	0.000802779
Gm8783	-4.07748	0.00794889	0.000802779
Gm21541	-4.31711	0.0357182	0.00786887
Arhgap29	-4.33225	0.0495992	0.0124782
Rps12-ps3	-4.44711	0.0789736	0.0246059
Ccdc14	-4.86	0.00171837	6.19267e-05
Scyl1	-4.86879	0.0562631	0.0149824
Gnb5	-5.09333	0.0054789	0.000440614
Lrrc73	-5.18623	0.0552603	0.01462
Ryr1	-5.18908	0.0102484	0.00120825
Gm14288	-5.2084	0.0390246	0.00893506
Htr3a	-5.21544	0.0037412	0.000238165
Gm3883	-5.32407	0.012675	0.00169584
Gm28437	-8.40842	0.0030421	0.000167182
Gm12918	-8.8162	0.00309431	0.000171267
