# Supplementary material for: Defining neuronal responses to the neurotropic parasite Toxoplasma gondii
Source: mSphere. 2025 May 30;10(6):e00216-25. doi: 10.1128/msphere.00216-25 (PMC12188731; doi:10.1128/msphere.00216-25)
Supplement: Table S3 — Pathways shared between LCM and PNC data sets. [file msphere.00216-25-s0004.xlsx]

## Sheet: LCM
Table S3. Fourteen pathways shared in the top 50 enriched pathways of each condition (LCM).
ID	Description	setSize	enrichmentScore	NES	pvalue	p.adjust	qvalue	rank	leading_edge	core_enrichment	phenotype
ALTEMEIER_RESPONSE_TO_LPS_WITH_MECHANICAL_VENTILATION	ALTEMEIER_RESPONSE_TO_LPS_WITH_MECHANICAL_VENTILATION	111	0.85211	2.50343	1e-10	2.67105e-09	1.65374e-09	1333	tags=76%, list=9%, signal=69%	Cxcl10/Clec4d/Ccl4/Ccl2/Gbp2/Gpr65/Fpr2/Bcl2a1a/Mefv/Clec4e/Ccl3/Tlr2/Fgl2/Ms4a6c/Csf2rb2/Rab20/Pirb/Irf7/Ccr1/Irgm2/Tgm1/Sell/Clec4n/Cxcl1/Bst1/Hcar2/Oas2/Cybb/Fcer1g/Atf3/Il1a/Fcgr2b/Lst1/Isg15/Ifit1/Il1rn/Cd14/F13a1/Slc15a3/Gbp3/Timp1/Tnfaip2/Il1b/Usp18/Gpr84/Fcgr1/Bcl3/Il1r2/Irgm1/Ccr2/Upp1/Casp4/Stat1/Thbs1/Cebpd/Ch25h/Oas3/Lcp2/Sla/Csf3r/Osmr/Ccl9/Gch1/Socs3/Itgam/Trex1/Tnfsf9/Ebi3/Trim12c/…	LCM
BLANCO_MELO_COVID19_BRONCHIAL_EPITHELIAL_CELLS_SARS_COV_2_INFECTION_UP	BLANCO_MELO_COVID19_BRONCHIAL_EPITHELIAL_CELLS_SARS_COV_2_INFECTION_UP	95	0.786341	2.29179	1e-10	2.67105e-09	1.65374e-09	1574	tags=60%, list=11%, signal=54%	Tnf/Epsti1/S100a8/C3/Oas1g/Irf7/Tgm1/Ltb/Cxcl1/Ifitm1/Hcar2/Ifitm3/Oas2/Oas1a/Icam1/C1s1/Bst2/Cfb/AA467197/Ifi44/Tnfaip2/Il1b/Bcl3/Gbp5/Irak3/Plscr1/Ikbke/Lgals9/Ifi35/Tuba1c/Samhd1/Tgm2/Oas3/C1rb/Pdzk1ip1/P2ry6/Socs3/Helz2/Birc3/Dram1/Parp9/Irf9/Maff/Map3k8/Prdm1/Ifih1/Parp12/Nfkbia/Trim47/Plaur/Adam8/Serpinb1a/Stat5a/Tnfaip3/Nedd9/Relb/Ier3	LCM
BLANCO_MELO_COVID19_SARS_COV_2_INFECTION_CALU3_CELLS_UP	BLANCO_MELO_COVID19_SARS_COV_2_INFECTION_CALU3_CELLS_UP	237	0.753565	2.29826	1e-10	2.67105e-09	1.65374e-09	1609	tags=54%, list=11%, signal=48%	Ccl5/Cxcl10/Cxcl9/Tnf/Ifi205/Epsti1/Ccl2/Apol7c/Bcl2a1a/Cd69/Zbp1/Phf11a/Batf2/Clec4e/Phf11b/Oas1g/Nlrc5/Rtp4/Irf7/Ltb/Cxcl11/Cxcl1/Pla1a/Ccl22/Themis2/Ifitm1/Tap1/Ptger2/Oas2/Traf1/Ikzf3/Atf3/Oas1a/Il1a/Icam1/Lst1/Sp110/Apol9a/Nlrp3/Bst2/Isg15/Isg20/Oasl1/Tmem140/Zc3hav1/Phf11d/Slc15a3/Gbp3/Ifi44/Tnfaip2/Il1b/Usp18/Rsad2/Ptafr/Gbp5/Ifitm2/Rnf213/Trim21/Parp14/Cd274/Tlr6/Samd9l/Ddx60/Stat1/Lgals9…	LCM
BLANCO_MELO_HUMAN_PARAINFLUENZA_VIRUS_3_INFECTION_A594_CELLS_UP	BLANCO_MELO_HUMAN_PARAINFLUENZA_VIRUS_3_INFECTION_A594_CELLS_UP	158	0.806173	2.42776	1e-10	2.67105e-09	1.65374e-09	1614	tags=65%, list=11%, signal=58%	Cxcl10/Ifi205/Epsti1/Ccl4/Gbp2/Phf11a/Batf2/Phf11b/Oas1g/Nlrc5/Ccl3/Rtp4/Irf7/Cxcl11/Pla1a/Themis2/Ifitm1/Hcar2/Ifitm3/Tap1/Oas2/Traf1/Atf3/Oas1a/Il1a/C1s1/Sp110/Apol9a/Bst2/Serping1/Oasl1/Ctss/Tmem140/Cfb/Zc3hav1/Phf11d/Slc15a3/Sp140/Gbp3/Ifi44/Il1b/Usp18/B2m/Rsad2/Gbp5/Plscr1/Trim21/Uba7/Parp14/Pik3ap1/Cd274/Trim14/Samd9l/Ddx60/Stat1/Cd68/Ch25h/Ptx3/Ifit3/Samhd1/Tgm2/Irf1/Oas3/Tnfsf10/Nmi/Cd38/…	LCM
BLANCO_MELO_RESPIRATORY_SYNCYTIAL_VIRUS_INFECTION_A594_CELLS_UP	BLANCO_MELO_RESPIRATORY_SYNCYTIAL_VIRUS_INFECTION_A594_CELLS_UP	217	0.748541	2.28009	1e-10	2.67105e-09	1.65374e-09	1801	tags=55%, list=12%, signal=49%	Cxcl10/Tnf/Ifi205/Ccl4/Ccl2/Gbp2/Bcl2a1a/Batf2/C3/Oas1g/Nlrc5/Ccl3/Vdr/Il4ra/Irf7/Cxcl11/Cxcl1/Themis2/Ifitm1/Hcar2/Tap1/Traf1/Atf3/Oas1a/Il1a/Tnip3/Icam1/C1s1/Sp110/Bik/Apol9a/Anpep/Bst2/Serping1/Oasl1/Ctss/Tmem140/Cfb/Zc3hav1/AA467197/Sp140/Gbp3/Car13/B3gnt5/Ifi44/Il1b/Usp18/B2m/Rsad2/Ptafr/Gbp5/Uba7/Parp14/Cd274/Samd9l/Ddx60/Stat1/Cd68/Tnfrsf1b/Ch25h/Ptx3/Ifit3/Samhd1/Tgm2/Irf1/Oas3/Tnfsf10/Xa…	LCM
ICHIBA_GRAFT_VERSUS_HOST_DISEASE_D7_UP	ICHIBA_GRAFT_VERSUS_HOST_DISEASE_D7_UP	108	0.859207	2.52457	1e-10	2.67105e-09	1.65374e-09	1603	tags=75%, list=11%, signal=67%	Gimap4/Plac8/Cxcl10/Cxcl9/Ifi205/Ccl7/Lyz2/Il18bp/Ccl2/Gbp2/H2-Aa/Fas/H2-Eb1/Cd74/Msr1/Bcl2a1a/H2-Ab1/Marco/Fgl2/Psmb8/Psmb9/Irf7/H2-DMb1/Irgm2/Cyba/Cxcl1/Tap1/Ms4a4a/Procr/Gbp7/Icam1/Isg15/Mpeg1/Ifit1/Il1rn/Ctss/Tyrobp/Cd14/Hck/Irf8/Mndal/Gbp3/Cd53/Usp18/C1qb/C1qc/Ly86/Irgm1/Socs1/Pld4/Clic1/Lgals3bp/Uba7/Slc11a1/Ifi204/Stat1/Ifi35/Ifit3/Ly75/Samhd1/Irf1/Lcp2/Vcam1/Tap2/Ccl9/Psme2/Serpina3n/Psme…	LCM
KEGG_CYTOKINE_CYTOKINE_RECEPTOR_INTERACTION	KEGG_CYTOKINE_CYTOKINE_RECEPTOR_INTERACTION	149	0.802571	2.40724	1e-10	2.67105e-09	1.65374e-09	1593	tags=58%, list=11%, signal=52%	Ccl5/Ifng/Cxcl10/Cxcl9/Tnf/Ccl7/Cxcr3/Cxcr6/Cxcl13/Ccl4/Ccl2/Fas/Csf2ra/Il12rb1/Xcl1/Il2rg/Ccr8/Cd40lg/Ccl3/Il4ra/Csf2rb2/Ccr7/Ccr1/Cxcl16/Ltb/Il2rb/Ccl1/Cxcl11/Cxcl1/Ccl19/Ccl22/Ccl12/Il1a/Ccl6/Il12b/Il1b/Fasl/Il1r2/Ccr2/Cd70/Cd40/Cxcr4/Il13ra1/Il3ra/Tnfrsf4/Tnfsf13/Tnfrsf1b/Tnfsf10/Tnfrsf1a/Csf3r/Osmr/Tgfb1/Ccl9/Tnfrsf13b/Il2ra/Il21r/Il10ra/Ltbr/Clcf1/Tnfrsf18/Pf4/Tnfsf9/Cd27/Csf1r/Tnfrsf9/Ifng…	LCM
KIM_GLIS2_TARGETS_UP	KIM_GLIS2_TARGETS_UP	76	0.838594	2.41988	1e-10	2.67105e-09	1.65374e-09	1436	tags=71%, list=10%, signal=64%	Ccl5/Cxcl10/Ccl2/H2-Aa/H2-Eb1/Cd74/Bcl2a1a/H2-Ab1/C3/Tlr2/Psmb8/Psmb9/Pirb/H2-DMb1/Ltb/Tgfbi/Ccl12/Ifitm3/Fcer1g/Fcgr2b/Icam1/Isg15/S100a4/Lsp1/Aif1/Ccr2/Casp4/Vim/Dcn/Irf1/Pycard/Cmtm3/Vcam1/Osmr/Ccl9/Socs3/Cdca3/Nid1/Col3a1/Mmp14/Cfh/Mgp/Pf4/S100a6/Lum/Col1a2/Angptl4/Ogn/Igfbp2/Tgfbr2/Col1a1/Adam8/Col18a1/Postn	LCM
SANA_TNF_SIGNALING_UP	SANA_TNF_SIGNALING_UP	69	0.809393	2.29281	1e-10	2.67105e-09	1.65374e-09	1416	tags=59%, list=10%, signal=54%	Ubd/Cxcl10/Ccl7/Ccl2/H2-Q7/Oas1g/Tlr2/Cxcl11/Cxcl1/Pla1a/Ccl12/Oas2/Oas1a/Icam1/C1s1/Apol9a/Bst2/Slc15a3/Tnfaip2/H2-M2/Lgals3bp/Parp14/H2-D1/Samd9l/Ddx60/Lgals9/Samhd1/Oas3/Vcam1/Casp1/H2-T23/Birc3/Dram1/Ifih1/H2-Q10/Nfkbia/Fth1/Tapbp/Csf1/Sat1/Tnfaip3	LCM
SEKI_INFLAMMATORY_RESPONSE_LPS_UP	SEKI_INFLAMMATORY_RESPONSE_LPS_UP	61	0.825136	2.29763	1e-10	2.67105e-09	1.65374e-09	1677	tags=62%, list=12%, signal=55%	Gbp8/Cxcl10/Ccl7/Ccl2/Gbp2/Fas/Ccl3/Tlr2/Rab20/Cxcl16/Gbp9/Cxcl1/Zmynd15/Icam1/Slc15a3/Gbp3/Tnfaip2/Rsad2/Cd44/Cd40/Casp4/Vcam1/Osmr/Gch1/Gsap/Birc3/Serpina3n/Neurl3/Maff/Btg1/Nfkbia/Prrx1/Stx11/Nfkbie/Csf1/Tnfaip3/Ier3/Abcb1a	LCM
VERHAAK_AML_WITH_NPM1_MUTATED_UP	VERHAAK_AML_WITH_NPM1_MUTATED_UP	129	0.78763	2.341	1e-10	2.67105e-09	1.65374e-09	1574	tags=57%, list=11%, signal=51%	Cxcl10/Tnf/Ccl4/Fgr/Bcl2a1a/Fcgr4/Spink2/Sectm1a/Hk3/Fpr1/Ccl3/Fgl2/Pilra/Pirb/Ccr1/Ccl1/Cxcl1/C5ar1/Hcar2/Pira2/Fcgr2b/Dpep2/Runx1/Cfb/Kcnk5/Cd14/Hck/Slc15a3/Tnfaip2/Il1b/C1qb/C1qa/Ptafr/Cd86/Lgals3bp/Ncf1/Mmp2/Thbs1/Ptx3/Tnfsf10/C3ar1/Casp1/Gdf15/Pla2g4a/Ccl9/Gch1/Prkcd/Hmox1/Ninj1/Pf4/Col4a5/Tmem176a/Aim2/S100a6/Tmem176b/Plek/Tlr4/Nfkbia/Tcirg1/Slc16a3/Smco4/Foxc1/Smc4/Jag1/Mvp/Plaur/Sat1/Cx3c…	LCM
VERHAAK_GLIOBLASTOMA_MESENCHYMAL	VERHAAK_GLIOBLASTOMA_MESENCHYMAL	192	0.801148	2.43585	1e-10	2.67105e-09	1.65374e-09	1975	tags=72%, list=14%, signal=63%	Lgals3/Plbd1/Msr1/Phf11a/Phf11b/Slamf8/Hk3/Cytip/Vdr/Tlr2/Il4ra/Pirb/Batf/Tgfbi/C5ar1/Rac2/Themis2/Ms4a4a/Ptprc/Itgb2/Procr/Ncf4/Fcgr2b/Ctsc/S100a4/Myo1f/Cd14/Phf11d/S100a11/Timp1/Emp3/Rab32/Myof/Ptpn22/Clic1/Ucp2/Casp4/Syngr2/Ptpn6/Mapk13/Slc11a1/Dok3/Fxyd5/Thbs1/Anxa1/Tnfrsf1b/Fes/Ly75/Cnn2/Casp8/Laptm5/Tnfrsf1a/Lcp2/Pdpn/Gna15/Vamp5/Tes/Anxa2/Casp1/Sp100/BC028528/Lcp1/Lair1/Cyth4/Itgam/Stab1/A…	LCM
WP_OVERVIEW_OF_PROINFLAMMATORY_AND_PROFIBROTIC_MEDIATORS	WP_OVERVIEW_OF_PROINFLAMMATORY_AND_PROFIBROTIC_MEDIATORS	49	0.852915	2.32186	1e-10	2.67105e-09	1.65374e-09	1374	tags=65%, list=10%, signal=59%	Ccl5/Ifng/Cxcl10/Cxcl9/Tnf/Ccl7/Cxcl13/Ccl4/Ccl2/Il27/Xcl1/Ccl3/Cxcl16/Ccl1/Cxcl11/Cxcl1/Ccl19/Ccl22/Ccl12/Il1a/Ccl6/Il1rn/Il12b/Il1b/Tnfsf13/Tgfb1/Ccl9/Pf4/Ebi3/Spp1/Csf1/Il18	LCM
XIE_ST_HSC_S1PR3_OE_UP	XIE_ST_HSC_S1PR3_OE_UP	140	0.762255	2.26615	1e-10	2.67105e-09	1.65374e-09	1800	tags=59%, list=12%, signal=52%	Ccl5/Cxcl10/Epsti1/Ccl4/Gbp2/Bcl2a1a/Rgs1/Cd69/Cd52/Batf2/Oas1g/Rtp4/Irf7/Il2rb/Cxcl11/Ifitm1/Ifitm3/Oas2/Oas1a/Sp110/Bst2/Lax1/Isg15/Isg20/Oasl1/Il1rn/Ifi44/Usp18/Rsad2/Lck/Gbp5/Plscr1/Rnf213/Lgals3bp/Samd9l/Ddx60/Stat1/Ifi35/Ifit3/Abcc3/Oas3/Xaf1/Dapp1/Hpse/Foxc2/Helz2/Vwa5a/Slfn5/Pdlim4/Cmklr1/Dhx58/Ifit2/Dtx3l/Parp9/Irf9/Abca1/Siglece/Ifih1/Dab2/Parp12/Plek/Spp1/Trim25/Hpgd/Pros1/Myl9/Hspb1/B…	LCM

## Sheet: PNCs
Table S3. Fourteen pathways shared in the top 50 enriched pathways of each condition (PNC).
ID	Description	setSize	enrichmentScore	NES	pvalue	p.adjust	qvalue	rank	leading_edge	core_enrichment	phenotype
ALTEMEIER_RESPONSE_TO_LPS_WITH_MECHANICAL_VENTILATION	ALTEMEIER_RESPONSE_TO_LPS_WITH_MECHANICAL_VENTILATION	85	0.78907	1.93178	1e-10	3.14241e-09	1.90473e-09	1910	tags=68%, list=14%, signal=59%	Ccl20/Ccl2/Cxcl2/Cxcl10/Cxcl1/Gbp2/Timp1/Tlr2/Bcl3/Serpine1/Usp18/Cxcl5/Thbs1/Irgm1/Osmr/Gbp3/Map3k8/Litaf/Tnfaip3/Ifih1/Tnfaip2/Ccl3/Gpr84/Ccl9/Tnfsf9/Adamts4/Rab20/Irgm2/Cd14/Plaur/Isg15/Casp4/Gem/Irf7/Ccl17/Relb/Trim12c/Ifit2/Adm/Nfkbia/Mt2/Ms4a6c/Rdh5/Pla2g7/F3/Vcan/Slc15a3/Cebpd/Ifit1/Atf3/Gch1/Maff/Stat1/Nfkbiz/Fcer1g/Akap12/Trex1/Cybb	PNC
BLANCO_MELO_COVID19_BRONCHIAL_EPITHELIAL_CELLS_SARS_COV_2_INFECTION_UP	BLANCO_MELO_COVID19_BRONCHIAL_EPITHELIAL_CELLS_SARS_COV_2_INFECTION_UP	85	0.766585	1.87674	1e-10	3.14241e-09	1.90473e-09	1801	tags=59%, list=13%, signal=52%	Ccl20/Cxcl2/Cxcl1/Csf3/Lif/Nfkb2/Birc3/Vnn1/P2ry6/Bcl3/Cxcl5/Col8a1/Icam1/Trim47/Ifitm3/Tgm2/C3/Map3k8/Zc3h12a/Lgals9/Tnfaip3/Ifih1/Gbp5/Tnfaip2/C1s1/Ifi44/Tuba1c/Tlcd1/Plscr1/Plaur/Stat5a/Bst2/Dram1/Ier3/Irf7/Crct1/Relb/Hbegf/Nfkbia/Ifi35/Helz2/Plat/Fam167a/Ikbke/Adrb2/Maff/Nfkbiz/Nedd9/Itgb3/Parp9	PNC
BLANCO_MELO_COVID19_SARS_COV_2_INFECTION_CALU3_CELLS_UP	BLANCO_MELO_COVID19_SARS_COV_2_INFECTION_CALU3_CELLS_UP	197	0.736513	1.84691	1e-10	3.14241e-09	1.90473e-09	1919	tags=49%, list=14%, signal=43%	Ccl20/Ifi205/Ccl2/Cxcl2/Cxcl10/Cxcl1/Csf3/Tnfrsf11b/Pla1a/Vcam1/Raet1e/Ccl5/Raet1d/Birc3/Trim21/Cd69/Cxcl11/Serpine1/Usp18/Thbs1/Ulbp1/Icam1/Parp14/Ifit3/Col4a1/Ifitm2/Csf1/Gbp3/Ddx60/Zc3hav1/Map3k8/Cyp1b1/Ptx3/Irf1/Lgals9/Sele/Tnfaip3/Ifih1/Gbp5/Tnfaip2/Ifi44/Phldb2/Bdkrb2/Isg15/Rsad2/Nlrc5/Bst2/Ptgs2/Zfp36/Pml/Lama2/Pmaip1/Irf7/Klf4/Lrp2/Eif2ak2/Rnf213/Samd9l/Trim12c/Pla2g4c/Isg20/Ifit2/Synpo2/…	PNC
BLANCO_MELO_HUMAN_PARAINFLUENZA_VIRUS_3_INFECTION_A594_CELLS_UP	BLANCO_MELO_HUMAN_PARAINFLUENZA_VIRUS_3_INFECTION_A594_CELLS_UP	128	0.731224	1.8186	1e-10	3.14241e-09	1.90473e-09	1852	tags=52%, list=13%, signal=46%	Ifi205/Cxcl10/Pla1a/Raet1e/Gbp2/Raet1d/Birc3/Trim21/Cxcl11/Usp18/Ulbp1/Parp14/Ifit3/Ifitm3/Herc6/Tgm2/Gbp3/Ereg/Ddx60/Zc3hav1/Ptx3/Irf1/Tnfaip3/Ifih1/Gbp5/C1s1/Ccl3/Ifi44/Itga2/Plscr1/Plaur/Rsad2/Nlrc5/Bst2/Pmaip1/Irf7/Klf4/Eif2ak2/Samd9l/Erap1/B2m/Trim12c/Ifit2/Serping1/Cd274/Helz2/Tap2/Cd38/Tap1/Trim25/H2-M3/Xaf1/Bmper/Pik3ap1/Cd55/Slc15a3/Tnfaip6/Fst/Atf3/Stat1/Dtx3l/Parp10/Il15ra/Ncf2/Parp9/H…	PNC
BLANCO_MELO_RESPIRATORY_SYNCYTIAL_VIRUS_INFECTION_A594_CELLS_UP	BLANCO_MELO_RESPIRATORY_SYNCYTIAL_VIRUS_INFECTION_A594_CELLS_UP	190	0.727657	1.82172	1e-10	3.14241e-09	1.90473e-09	2361	tags=57%, list=17%, signal=48%	Ifi205/Ccl2/Cxcl2/Cxcl10/Mmp10/Cxcl1/Csf3/Raet1e/Gbp2/Raet1d/Birc3/Il4ra/Cxcl11/Itga5/Car13/Usp18/Ulbp1/Icam1/Parp14/Ifit3/Csf1/Tnc/Herc6/Anpep/Osmr/Tgm2/Gbp3/C3/Sdc4/Ddx60/Zc3hav1/Nid2/Ets1/Ptx3/Irf1/Zc3h12a/Plau/Tnfaip3/Ifih1/Tnfrsf10b/Gbp5/C1s1/Ccl3/Ifi44/Tnfrsf1b/Abca1/Cd82/Plaur/Rsad2/Nlrc5/Bst2/Lacc1/Tmem154/Pmaip1/Irf7/Klf4/Samd9l/Aox1/Serpine2/B2m/Cdh3/Plod2/Ifit2/Lama4/Serping1/Hbegf/Mre…	PNC
ICHIBA_GRAFT_VERSUS_HOST_DISEASE_D7_UP	ICHIBA_GRAFT_VERSUS_HOST_DISEASE_D7_UP	92	0.753042	1.84849	1e-10	3.14241e-09	1.90473e-09	1994	tags=53%, list=14%, signal=46%	Ifi205/Ccl2/Cxcl10/Cxcl1/Ccl7/Vcam1/Gbp2/Usp18/Icam1/Ifit3/Col4a1/Psmb8/Irgm1/Fas/Krt18/Marco/Gbp3/Litaf/Procr/Irf1/Gbp7/Ccl9/Ly75/Irgm2/Lgals3bp/Cd14/Isg15/Clic1/Lbp/Irf7/Cd74/Cyba/H2-DMb1/Psmb9/Zic3/Nfkbia/Ifi35/Tap2/Tap1/Ifi204/Irf8/Ifit1/Hck/Stat1/Nfkbiz/Ifi27/Il6st/Serpina3n/Tapbp	PNC
KEGG_CYTOKINE_CYTOKINE_RECEPTOR_INTERACTION	KEGG_CYTOKINE_CYTOKINE_RECEPTOR_INTERACTION	118	0.760116	1.88342	1e-10	3.14241e-09	1.90473e-09	2110	tags=58%, list=15%, signal=49%	Ccl20/Tslp/Tnfsf18/Ccl2/Cxcl2/Cxcl10/Cxcl1/Ccl7/Csf3/Tnfrsf11b/Lif/Ccl5/Il21/Il4ra/Cd40/Pdgfrb/Tgfb1/Il2rg/Cxcl11/Plekho2/Cxcl5/Flt4/Csf1/Flt1/Eda2r/Fas/Ltbr/Osmr/Tnfrsf1a/Kdr/Cxcl16/Gdf5/Tnfrsf10b/Ccl3/Clcf1/Tnfrsf1b/Ccl9/Il1r1/Tnfsf9/Acvrl1/Il13ra1/Ccl17/Tgfb3/Ghr/Ifngr1/Bmp7/Vegfc/Tgfbr2/Il10rb/Tnfrsf12a/Ctf1/Prlr/Il17ra/Lepr/Il20rb/Tgfb2/Il6ra/Tnfrsf18/Il15ra/Il3ra/Egfr/Pdgfc/Cxcr4/Il6st/Cntf…	PNC
KIM_GLIS2_TARGETS_UP	KIM_GLIS2_TARGETS_UP	67	0.816998	1.9804	1e-10	3.14241e-09	1.90473e-09	1277	tags=67%, list=9%, signal=61%	Ccl2/Cxcl10/S100a4/Vcam1/Ccl5/Mgp/Col3a1/Col1a1/Tlr2/S100a6/Serpine1/Nid1/Icam1/Col1a2/Col4a1/Psmb8/Igfbp2/Ifitm3/Sparc/Mmp14/Osmr/Col18a1/C3/Irf1/Mfap4/Ogn/Ccl9/Cfh/Fbn1/Isg15/Casp4/Postn/Cd74/Ltbp2/Dcn/Vim/H2-DMb1/Psmb9/Tgfbr2/Pdgfrl/Tgfbi/Cdca3/Efemp2/Cmtm3/Lum	PNC
SANA_TNF_SIGNALING_UP	SANA_TNF_SIGNALING_UP	64	0.803578	1.94508	1e-10	3.14241e-09	1.90473e-09	1129	tags=53%, list=8%, signal=49%	Ccl20/Ccl2/Mmp3/Cxcl2/Cxcl10/Mmp10/Cxcl1/Ccl7/Pla1a/Vcam1/Birc3/Tlr2/Icosl/Cxcl11/Serpine1/Cxcl5/Icam1/Parp14/Csf1/Ddx60/Lgals9/Tnfaip3/Ifih1/H2-Q7/Tnfaip2/Cthrc1/C1s1/Lgals3bp/Bst2/Dram1/Itgav/Samd9l/Pdgfrl/Nfkbia	PNC
SEKI_INFLAMMATORY_RESPONSE_LPS_UP	SEKI_INFLAMMATORY_RESPONSE_LPS_UP	73	0.812234	1.97639	1e-10	3.14241e-09	1.90473e-09	2029	tags=75%, list=15%, signal=65%	Tslp/Ccl2/Cxcl2/Cxcl10/Cxcl1/Ccl7/Vcam1/Lif/Gbp2/Nfkb2/Birc3/Cd40/Tlr2/Cd44/Icosl/Gbp9/Cxcl5/Icam1/Exoc3l4/Prrx1/Csf1/Fas/Osmr/Abcb1a/Gbp3/Ereg/Fosl1/Cxcl16/Zc3h12a/Sele/Tnfaip3/Tnfaip2/Ccl3/Rab20/Rsad2/Ier3/Adamts7/Casp4/Sh3pxd2b/Gsap/Zmynd15/Nfkbie/Nfkbia/Slc15a3/Slco4a1/Gadd45b/Gch1/Maff/Nfkbiz/Ripk2/Egfr/Stx11/Egr2/Serpina3n/Rel	PNC
VERHAAK_AML_WITH_NPM1_MUTATED_UP	VERHAAK_AML_WITH_NPM1_MUTATED_UP	117	0.721317	1.78761	1e-10	3.14241e-09	1.90473e-09	1900	tags=45%, list=14%, signal=39%	Ccl20/Cxcl2/Cxcl10/Cxcl1/Pdgfd/Kcnk5/Nfkb2/Vnn1/S100a6/Mmp2/Tlr4/Irx5/Thbs1/Col4a5/Runx1/Ereg/Cyp1b1/Ptx3/Tnfaip3/Tnfaip2/Ccl3/Ccl9/Gdf15/Lgals3bp/Cd14/Plaur/Ier3/Foxc1/Trim16/Jag1/Piezo2/Cast/Hmox1/C5ar1/Mvp/Prkcd/Nfkbia/Ltbp1/Abcc4/Vcan/Homer3/Ctsd/Slc15a3/Hck/Tmem176a/Aqp9/Gch1/Clu/Tmem176b/Tcirg1/Itgb3/Slc16a3/Sat1	PNC
VERHAAK_GLIOBLASTOMA_MESENCHYMAL	VERHAAK_GLIOBLASTOMA_MESENCHYMAL	168	0.757084	1.89252	1e-10	3.14241e-09	1.90473e-09	2417	tags=69%, list=17%, signal=58%	Cpq/S100a4/Lox/Il4ra/Timp1/Col1a1/Tlr2/Itga5/Pdpn/Serpine1/Tlr4/Dab2/Thbs1/Col5a1/Col1a2/Casp8/Mrc2/S100a11/Ctsc/Srpx2/Eng/Vamp5/Tnfrsf1a/Tmbim1/Procr/Plau/Tnfaip3/Copz2/Clcf1/Wwtr1/Tnfrsf1b/Rab32/Col8a2/Anxa4/Il1r1/Rab11fip1/Arpc1b/Ly75/Tnfaip8/Anxa1/Anxa2/Chil1/Cd14/Bdkrb2/Plaur/Elf4/Clic1/Thbd/Dram1/Lgals1/Alox5/Casp4/Ltbp2/Emp3/Yap1/Hfe/Relb/Cybrd1/Rhog/Cast/St14/Ehd2/Wipf1/C5ar1/Shc1/Cnn2/Mv…	PNC
WP_OVERVIEW_OF_PROINFLAMMATORY_AND_PROFIBROTIC_MEDIATORS	WP_OVERVIEW_OF_PROINFLAMMATORY_AND_PROFIBROTIC_MEDIATORS	38	0.846021	1.97127	1e-10	3.14241e-09	1.90473e-09	768	tags=55%, list=6%, signal=52%	Ccl20/Tslp/Ccl2/Mmp3/Cxcl2/Cxcl10/Cxcl1/Ccl7/Csf3/Lif/Ccl5/Il21/Tgfb1/Cxcl11/Cxcl5/Csf1/Cxcl16/Ccl3/Spp1/Ccl9/Ccl17	PNC
XIE_ST_HSC_S1PR3_OE_UP	XIE_ST_HSC_S1PR3_OE_UP	125	0.731216	1.81727	1e-10	3.14241e-09	1.90473e-09	1885	tags=52%, list=14%, signal=45%	Tnfsf18/Cxcl10/Ccl5/Gbp2/Cd69/Cxcl11/Serpine1/Dab2/Usp18/Ifit3/Ifitm3/Herc6/Alox12/Kdr/Ddx60/Cyp1b1/Ifih1/Gbp5/Pros1/Myl9/Abhd4/Ifi44/Spp1/Abca1/Plscr1/Lgals3bp/Gja5/Ror1/Isg15/Rsad2/Bst2/Epha2/Cd52/Irf7/Eif2ak2/Rnf213/Pdlim4/Samd9l/Hspb1/Relb/Smad6/Moxd1/Isg20/Ifit2/Col6a3/Prr5l/Hbegf/Dapp1/Ifi35/Cav2/Helz2/Vcl/Trim25/Xaf1/Pde3a/Rgs13/Stat1/Dtx3l/Nedd9/Parp10/Parp9/Gprc5c/Ifi27/Slfn5/Adam12	PNC
