# Supplementary material for: Defining neuronal responses to the neurotropic parasite Toxoplasma gondii
Source: mSphere. 2025 May 30;10(6):e00216-25. doi: 10.1128/msphere.00216-25 (PMC12188731; doi:10.1128/msphere.00216-25)
Supplement: Table S4 — Neuron-associated DEGs in all 4 data sets. [file msphere.00216-25-s0005.xlsx]

## Sheet: Sheet1
Table S4. Log2FC of Neuron-Associated Genes in the 4 datasets
gene	LCM	PN	WNV	Zika
Adcy8	-6.53885	-0.28112	-0.1	0.245
Ppfia3	-5.08691	-0.533227	0.145	0.261
Erbb4	-4.52953	-0.390832	-0.502	0.245
Ptprs	-4.19083	-0.145796	-0.294	0.0528
Rps6ka6	-3.69667	0.0112499	0.0902	-0.0653
Trank1	-3.41728	-0.628748	-0.831	0.0718
Camk4	-2.80836	-1.01532	0.391	0.336
Syt9	-2.79457	0.268509	0.547	0.0792
Gabrg1	-2.75764	0.609555	0.575	0.32
Pacsin1	-2.47146	-0.957217	-0.533	0.164
Ppfia2	-2.45622	-0.34735	0.744	0.507
Gabra1	-2.41929	-0.303724	-0.331	-0.43
Clstn3	-2.4085	-0.699254	-0.42	0.00268
Gabrd	-2.39566	-1.13496	0.0858	-0.0542
Lin7a	-2.34678	-0.506813	-0.272	-0.433
Gabrb2	-2.30852	-0.713701	0.465	0.189
Flywch1	-2.25591	-0.0734893	-0.288	-0.0842
Gad1	-2.23665	-0.61488	0.425	0.161
Dlgap2	-2.22818	-0.891856	-0.555	-0.539
Prkcg	-2.20828	-1.6511	-0.649	-0.266
Gabrg3	-2.16668	-0.0245802	-0.106	-0.175
Slc18a1	-2.13103	0.823003	0.0829	0.0833
Stx1a	-2.06323	-0.586131	-0.221	-0.0736
Lrfn1	-2.06189	-0.690001	-0.38	-0.183
Syt10	-2.06012	-1.07246	0.891	0.889
Chgb	-2.03588	-0.457119	0.115	-0.134
Chn1	-2.03244	-1.23331	0.348	0.127
Homer1	-2.03092	-0.378516	0.588	0.33
Prkcb	-2.0285	-0.695281	-0.376	0.262
Ppfia4	2.01744	-0.560368	0.192	0.124
Snap25	-2.01343	-0.686806	-0.356	-0.25
Unc13a	-2.00003	-0.654309	-0.392	-0.651
Syp	-1.99897	-0.83516	-0.195	-0.169
Jakmip1	-1.98346	-1.01152	-0.381	-0.301
Prkar1b	-1.96156	-0.748475	-0.13	-0.18
Stxbp1	-1.93933	-0.682152	0.557	0.205
Gria4	-1.91786	-0.0286921	0.332	0.386
Nbea	-1.90026	-0.482271	0.632	0.478
Il1rap	-1.88678	0.863437	1.07	-0.0442
Apba2	-1.8673	-0.633104	-0.284	0.153
Syn1	-1.85547	-0.523557	-0.47	-0.106
Rims1	-1.84206	-0.464676	-0.812	-0.372
Dlgap1	-1.8111	-0.619178	1.18	0.688
Ndrg4	-1.80394	-0.710356	0.327	0.298
Camkk1	-1.80165	-0.766288	0.118	0.118
Gabrg2	-1.79824	-0.411925	0.113	-0.256
Ptprn	-1.78964	-0.163481	-0.53	-0.307
Gabbr2	-1.77381	-0.880117	-0.632	-0.364
Slc32a1	-1.77354	-0.444409	-0.0307	-0.186
Slitrk3	-1.77264	-0.734964	-0.691	-0.155
Kif17	-1.76655	-0.682462	-0.535	-0.175
Slc17a7	-1.76183	-2.10745	-0.713	-0.648
Tubb2b	1.76154	-0.604296	0.0256	0.0643
Cplx1	-1.7589	-0.244947	0.177	0.0388
Cacng3	-1.75404	-0.257628	-0.122	0.0757
Grin2a	-1.75252		0.0404	0.00793
Nsf	-1.75025	-1.13323	-0.284	-0.102
Gabra3	-1.74779	-0.204045	0.379	-0.3
Actn2	-1.71457	0.103008	0.0832	-0.223
Il1rapl1	-1.70672	1.0747	-0.0956	-0.183
Rps6ka2	-1.70455	-0.607336
Cacng8	-1.69189	-0.932491	-0.0369	-0.128
Grin2c	-1.65236		-0.439	-0.0959
Sh3gl2	-1.65013	-1.00767	0.473	0.368
Il1rapl2	-1.64427	0.288345	-0.429	-0.519
Egr1	-1.64256	0.869229	0.085	-0.211
Cx3cl1	-1.63423	0.204809	0.0314	-0.53
Atp6v1g2	-1.6225	-0.588019	-0.65	-0.405
Syt12	-1.62034	1.06405	-0.245	0.0514
Syn3	-1.61963	-0.30387	0.925	0.933
Syt1	-1.59782	-0.637778	-0.308	0.357
Camk2b	-1.5871	-0.982196	-0.345	0.234
Mapt	-1.57845	-0.486368	-0.456	0.338
Gria2	-1.5766	-0.627139	-0.368	0.123
Tuba8	-1.57385	0.315827	-0.0665	0.0215
Tuba4a	-1.56032	-0.832165	-0.523	-0.289
Tspan7	-1.54021	-0.457514	-0.0424	-0.115
Prkab2	-1.51449	-0.38656	-0.193	-0.0472
Napb	-1.48837	-0.697802	0.265	0.211
Prkaa1	-1.48543		0.17	-0.138
Lrrtm4	-1.48362	-0.832195	0.149	0.29
Cplx3	1.48327	-1.35659	-0.465	-0.0776
Kifc2	-1.48238	-0.743218	-0.498	-0.209
Homer2	-1.47741	-0.963702	-0.323	-0.0924
Ndfip1	-1.47149	0.126063	0.272	-0.215
Chst1	-1.45679	-1.49642	-0.0627	-0.0269
Mapk3	1.45518	-0.341578	-0.455	0.0387
Camkk2	-1.45022	-0.47716	0.208	0.437
Gabra4	-1.44551	-0.357732	-0.0321	-0.0103
Ryr2	-1.43378	-0.956449	0.288	0.356
Slitrk5	-1.43221	-0.332209	-0.462	-0.278
Dnm1	-1.4246	-0.87093	-0.324	-0.241
Tubb4a	-1.41646	-1.18459	-0.38	0.062
Rab3a	-1.41121	-0.829756	0.127	0.054
Pick1	-1.41086	-0.302722	-0.419	0.0535
Lrrtm3	-1.40055	-0.227796	0.438	0.413
Gria3	-1.39025	0.637536	0.248	0.294
Slc6a1	-1.36382	-1.06693	0.454	0.322
Ywhag	-1.3522	-0.435255	0.383	0.309
Cplx2	-1.3497	-1.0031	-0.488	-0.303
Snrpn	-1.33637	-0.651094	0.0636	-0.0385
Grin1	-1.32786	-0.799473	-0.177	-0.153
Vamp2	-1.32525	-0.21201	-0.0767	0.16
Gabrb1	-1.32248	-0.62374	-0.0638	0.192
Lrp11	-1.29949	-0.562517	0.205	0.0581
Dpp6	-1.29927	-0.87715	0.425	0.667
Slitrk4	-1.29863	0.228881	0.228	-0.108
Prkar2b	-1.29635	-0.624094	0.374	0.338
Ntrk3	-1.28374	-0.429052	-0.225	-0.0907
Rtn1	-1.27209	-0.699819	-0.257	-0.166
Gls2	-1.27158	0.121363	-0.0719	0.15
Myo5a	-1.26901	0.151117	-0.0821	-0.0652
Slc1a1	-1.26175	-0.863921	0.231	0.11
Dlgap3	-1.25722	-0.498964	-0.104	-0.243
Nlgn1	-1.24728	-0.88111	1.16	0.632
Slitrk1	-1.22704	-0.275326	0.446	0.306
Rtn3	-1.22612	-0.529356	-0.417	-0.118
Ap2m1	-1.22584	-0.667928	-0.829	-0.347
Gria1	-1.21972	-1.07753	0.39	0.281
Rasgrf1	-1.21785	-0.362944	0.541	-0.439
Map2k4	-1.21494	-0.392493	0.304	0.105
Ptprd	-1.21134	-0.212909	0.464	0.612
Grm1	-1.20685	-0.600565	-0.0224	-0.128
Ap2a1	-1.20481	-0.444837	-0.285	-0.151
Grin2d	-1.19378	-0.650777	0.267	-0.0411
Abat	-1.18653	-0.245346	0.52	0.331
Nrxn3	-1.18005	-0.371732	-0.373	-0.0823
Hspa8	-1.17501	-0.495465	0.134	0.247
Rab6a	-1.17001	-0.568204	0.253	-0.0869
Gabra5	-1.16862	-1.02397	-0.544	-0.514
Gabarapl1	-1.15272	-0.36869	0.131	0.0509
Dnajc5	-1.14222	-0.371915	-0.369	-0.266
Reps2	-1.1353	-0.928927	-0.0392	0.15
Begain	-1.13298	-0.480942
Gabrb3	-1.12921	-0.747198	-0.442	-0.237
Faim2	-1.11219	-1.02026	-0.461	-0.701
Shank2	-1.10782	-0.762904	0.144	0.202
Nsg2	-1.10345	-0.916866	0.199	0.0808
Tubb2a	-1.09026	-0.938379	-0.491	0.0568
Prkacb	-1.08279	-0.324501	0.295	0.213
Nefl	-1.07813	-0.367791	-0.706	-0.807
Syt7	-1.07411	-0.963472	-0.641	-0.57
Syngr3	-1.06166	-0.749022	-0.287	-0.33
Prkaa2	-1.0445	-0.180348	0.481	-0.0242
Kras	-1.04171	-0.0398471	-0.19	-0.152
Nrxn1	-1.03871	-0.56724	-0.432	0.378
Unc80	-1.03186	-0.241107	-0.565	-0.56
Disp2	-1.02696	-0.678221	0.278	0.345
Syt2	-1.02478	0.301374	-0.102	0.406
Nlgn3	-1.0194	-0.520022	0.278	0.0328
Uchl1	-1.00642	-0.56007	-0.178	-0.166
Stx1b	-1.0021	-0.615178	-0.245	-0.12
Dlg3	-0.998611	-0.89584	0.296	0.148
Cltc	-0.992332	-0.387405	-0.138	-0.049
Camk2a	-0.989345	-1.58919	0.398	0.608
Cyfip2	-0.98842	-0.469602	-0.602	0.205
Lrfn4	-0.987323	-0.279542	-0.486	-0.283
Fbxw5	-0.980718	-0.481955	-0.751	-0.271
Slc38a1	-0.979066	0.297758	-0.191	-0.158
Gpr162	-0.975743	-0.84842	-0.121	-0.196
Dlg4	-0.965535	-0.533068	0.152	-0.104
Calm2	-0.946602	-1.17843	-0.0465	-0.137
Sipa1l1	-0.935445	-0.815495	0.668	0.405
Prkaca	-0.932968	-0.188022	-0.249	-0.128
Prkar1a	-0.929338	-0.338099	-0.0678	-0.122
Napa	-0.926848	-0.265072	-0.283	-0.303
Pdpk1	-0.914456	-0.302935	-0.333	-0.279
Bex2	-0.909971	-0.844916	-0.0561	-0.212
Gap43	-0.894982	-0.745233	-0.102	-0.0848
Syn2	-0.894466	0.114229	0.658	0.291
Gabbr1	-0.892744	-0.693538	-0.522	-0.296
Grip1	-0.866511	-0.157582	0.288	0.273
Cask	-0.858745	0.125072	0.51	0.273
Cacna1a	-0.851472	-0.19281	-0.802	-0.517
Prkag2	-0.835069	-0.316654	0.127	0.12
Camk2g	-0.835064	-0.479437	0.275	0.191
Adcy1	-0.830845	-0.750034	0.411	-0.19
Tubb4b	-0.825376	0.210099	-0.17	0.0369
Slc22a17	-0.804129	-1.56019	-0.639	-0.328
Unc13b	-0.79992	0.242738	-0.536	-0.16
Ppm1e	-0.788015	-0.784358	0.651	0.345
Tubb3	-0.784981	-0.539399	0.043	0.0964
Git1	-0.76875	-0.2169	-0.046	-0.000896
Flot1	-0.768601	-1.07083	-0.434	-0.145
Map2k1	-0.760697	-0.73081	0.852	0.252
Dnm1l	-0.758941	-0.376339	0.23	0.276
Cacng2	-0.757347	-0.732499	0.523	0.188
Slc6a11	0.750689	-1.23947	-0.632	-0.219
Ap2b1	-0.750686	-0.52961	-0.136	0.0991
Ap2a2	-0.748553	-0.315686	-0.26	0.145
Grin2b	-0.739325	-0.521984	-0.461	-0.331
Lin7b	-0.724334	-1.84365	0.0371	-0.08
Dnm3	-0.712704	-0.0832146	0.404	0.135
Nrxn2	-0.693875	-0.898144	-0.572	0.0184
Nrgn	-0.671493	-1.23676	-0.0102	0.411
Grm5	-0.641827	-0.56546	0.587	0.561
Stx2	0.638498	-0.433311	0.278	0.0311
Slc25a4	-0.598914	-0.641048	-0.109	-0.0572
Gphn	-0.596752	-0.347662	-0.524	-0.162
Hras	-0.594113	-0.319417	-0.147	-0.0335
Gad2	-0.59287	-0.398178	-0.0169	-0.163
Flot2	-0.563119	-0.758972	-0.11	-0.0167
Mapk1	-0.542836	-0.521919	0.629	0.114
Lrrtm1	-0.538045	-0.973688	-0.489	0.214
Lrfn3	-0.503241	-0.546125	-0.0662	-0.0333
Unc13c	-0.501209	-0.523159	-0.0313	-0.175
Slc1a2	-0.494655	-1.06842	0.503	0.277
Gls	-0.49095	-0.385684	0.701	0.435
Dlg2	-0.480582	-0.751337	0.425	0.462
Cacna1b	-0.471006	-0.381159	-0.386	-0.136
Apba1	-0.425304	-0.425746	0.131	-0.0872
Lrfn2	-0.371142	-1.46152	0.297	0.299
Calm1	-0.360734	-0.777498	0.44	0.366
Lrrc4b	-0.343299	-0.906499	0.0534	-0.0968
Lin7c	0.342854	-0.484999	0.277	0.0708
Rasgrf2	0.338886	-0.950549	0.159	0.129
Shank1	-0.335461	-0.499455	-0.337	-0.229
Prkca	-0.334425	-0.656309	-0.227	-0.211
Arhgef7	-0.321985	-0.429445	0.556	0.447
Ap2s1	0.245942	-0.530434	-0.223	0.0405
Camk1	-0.232973	-0.443739	-0.348	-0.0908
Tuba1a	-0.18592	-0.64041	0.262	0.0328
Arl6ip5	0.176258	-0.499048	0.0943	0.0949
Park7	0.143188	-0.601861	-0.0996	-0.0461
Clta	-0.0579268	-0.502909	-0.214	-0.143
Slc22a3		-1.15673
Gabra2		-0.705063	-0.358	0.391
Gabrq		-0.523112
Gabre		-0.349389	-0.268	-0.149
Kcnk5	6.85312	6.28904	-0.526	-0.22
Kcnk4	-4.58757	-1.59691	-0.593	-0.144
Kcnk7	4.25346		-0.396	0.205
Kcnk10	-2.41963	1.51581	0.329	0.142
Kcnk12	-2.18237	-0.706625	-0.191	-0.085
Kcnk13	1.63901	-0.568875	-0.487	-0.128
Kcnk9	-1.43639	-1.07519
Kcnk6	1.00018	0.854835	-0.447	-0.147
Kcnk1	-0.928233	-0.0163186	0.175	-0.114
Kcnk3	-0.864448	-0.810689	-0.286	-0.101
Tmem175	-0.642915	-0.0557787	-0.245	-0.102
Kcnk2	-0.57027	0.315796	-0.116	0.119
